# Supplementary material for: Gene regulatory network analysis of silver birch reveals the ancestral state of secondary cell wall biosynthesis in core eudicots
Source: New Phytol. 2025 Apr 16;246(5):2059–74. doi: 10.1111/nph.70126 (PMC12059548; doi:10.1111/nph.70126)
Supplement: Supplementary file 2 — Table S1 Significantly enriched GO terms (Biological process) for the CLUST clusters based on enrichment analysis with goatools. Table S2 Gene Ontology (GO) BP enrichment of the WGCNA Clusters. Table S3 Fisher's exact test for overlap between CLUST and WGCNA clusters. Table S4 Cell wall biosynthesis genes in birch. Table S5 Module membership (MM) and degree of connectivity from WGCNA analysis for each gene included in the CLUST clustering. Table S6 Fisher exact test for overrepresentation of duplicates originating from whole‐genome duplications (syntenic) or tandem duplication among the gene sets associated with cell wall biosynthesis or CLUST clusters. Table S7 Syntenic duplicates among the clusters that are enriched for whole‐genome duplication copies, cl9, cl11, cl16. Table S8 GO enrichment of the birch genes with 3 preserved copies from whole‐genome duplication based on syntenic alignment of the birch and Amborella genomes and genes with 2 copies in eucalyptus based on birch‐eucalyptus syntenic alignment. Table S9 Birch genes involved in cell wall (CW) biosynthesis and originating from whole‐genome or tandem duplications. Table S10 GO enrichment of the top 10% of the syntelogs based on the number of conserved binding motifs 1 K upstream transcription start site (TSS). Table S11 Syntelogs in birch detected through self‐alignment. Table S12 GO enrichment of the syntelogs with nonsynonymous substitution rate (K a) over 1. Table S13 Promoter motif enrichment of the birch clusters with Fisher exact test. Table S14 Enriched motifs in the cell wall clusters, and correlation between the cluster target gene and the transcription factor with the binding motif. Table S15 SCW biosynthesis network, combining promoter motif enrichment and correlation. Table S16 BP GO enrichment of the targets of the SCW regulators. GO terms with Bonferroni corrected P‐value < 0.05 are reported. Table S17 Genes and orthogroups (OG) in Cluster 4 of the multispecies clustering (birch, poplar and [file NPH-246-2059-s002.xlsx]

## Sheet: SI
New Phytologist Supporting Information
Article title: Gene regulatory network analysis of silver birch reveals the ancestral state of secondary cell wall biosynthesis in core eudicots
Authors: Maja Ilievska, Sun-Li Chong, Kean-Jin Lim, Juha Immanen, Kaisa Nieminen, Hannu Maaheimo, Yrjö Helariutta, Joel Wurman-Rodrich, Paul Dupree, James Ord, Maija Tenkanen, Jarkko Salojärvi
Article acceptance date: 12 March 2025

## Sheet: Table S1
Table S1. Significantly enriched GO terms (Biological Process) for the CLUST clusters based on enrichment analysis with GOATOOLS. GO - the ID of the Gene Ontology (GO) term; GO term name - the name of the GO term process; Ratio_in_study - the number of genes annotated with the GO term in the given cluster (study); Ratio_in_population - the total number of genes in the genome annotated with the GO…
	GO	GO term name	Ratio_in_study	Ratio_in_population	Depth	P_fdr_bh	Genes
Cluster 2
	GO:0034470	ncRNA processing	29/331	345/29388	8	0.000328119	Bpev01.c0001.g0066.m0001, Bpev01.c0022.g0084.m0001, Bpev01.c0022.g0162.m0001, Bpev01.c0029.g0114.m0001, Bpev01.c0062.g0049.m0001, Bpev01.c0082.g0026.m0001, Bpev01.c0089.g0063.m0002, Bpev01.c0129.g0053.m0001, Bpev01.c0129.g0061.m0001, Bpev01.c0134.g0090.m0001, Bpev01.c0167.g0017.m0001, Bpev01.c0219.g0009.m0001, Bpev01.c0223.g0012.m0001, Bpev01.c0240.g0031.m0001, Bpev01.c0240.g0031.m0002, Bpev01.c0…
	GO:0006364	rRNA processing	19/331	236/29388	9	0.000328119	Bpev01.c0022.g0084.m0001, Bpev01.c0022.g0162.m0001, Bpev01.c0029.g0114.m0001, Bpev01.c0082.g0026.m0001, Bpev01.c0089.g0063.m0002, Bpev01.c0129.g0053.m0001, Bpev01.c0129.g0061.m0001, Bpev01.c0134.g0090.m0001, Bpev01.c0167.g0017.m0001, Bpev01.c0219.g0009.m0001, Bpev01.c0240.g0031.m0001, Bpev01.c0240.g0031.m0002, Bpev01.c0328.g0038.m0001, Bpev01.c0422.g0007.m0001, Bpev01.c0786.g0007.m0001, Bpev01.c1…
	GO:0006396	RNA processing	51/331	858/29388	7	0.000328119	Bpev01.c0001.g0066.m0001, Bpev01.c0022.g0084.m0001, Bpev01.c0022.g0162.m0001, Bpev01.c0029.g0114.m0001, Bpev01.c0038.g0008.m0001, Bpev01.c0050.g0129.m0001, Bpev01.c0051.g0190.m0001, Bpev01.c0062.g0049.m0001, Bpev01.c0082.g0026.m0001, Bpev01.c0088.g0021.m0001, Bpev01.c0089.g0063.m0002, Bpev01.c0096.g0026.m0001, Bpev01.c0129.g0053.m0001, Bpev01.c0129.g0061.m0001, Bpev01.c0134.g0090.m0001, Bpev01.c0…
	GO:0016072	rRNA metabolic process	20/331	239/29388	8	0.000328119	Bpev01.c0001.g0066.m0001, Bpev01.c0022.g0084.m0001, Bpev01.c0022.g0162.m0001, Bpev01.c0029.g0114.m0001, Bpev01.c0082.g0026.m0001, Bpev01.c0089.g0063.m0002, Bpev01.c0129.g0053.m0001, Bpev01.c0129.g0061.m0001, Bpev01.c0134.g0090.m0001, Bpev01.c0167.g0017.m0001, Bpev01.c0219.g0009.m0001, Bpev01.c0240.g0031.m0001, Bpev01.c0240.g0031.m0002, Bpev01.c0328.g0038.m0001, Bpev01.c0422.g0007.m0001, Bpev01.c0…
	GO:0034660	ncRNA metabolic process	34/331	440/29388	7	0.000333588	Bpev01.c0001.g0066.m0001, Bpev01.c0022.g0084.m0001, Bpev01.c0022.g0162.m0001, Bpev01.c0029.g0114.m0001, Bpev01.c0062.g0049.m0001, Bpev01.c0082.g0026.m0001, Bpev01.c0089.g0063.m0002, Bpev01.c0129.g0053.m0001, Bpev01.c0129.g0061.m0001, Bpev01.c0134.g0090.m0001, Bpev01.c0167.g0017.m0001, Bpev01.c0219.g0009.m0001, Bpev01.c0223.g0012.m0001, Bpev01.c0240.g0031.m0001, Bpev01.c0240.g0031.m0002, Bpev01.c0…
	GO:0006399	tRNA metabolic process	14/331	176/29388	8	0.000333588	Bpev01.c0062.g0049.m0001, Bpev01.c0281.g0048.m0001, Bpev01.c0415.g0027.m0001, Bpev01.c0545.g0026.m0001, Bpev01.c0634.g0005.m0001, Bpev01.c0652.g0019.m0001, Bpev01.c0736.g0001.m0001, Bpev01.c0737.g0002.m0001, Bpev01.c0753.g0010.m0001, Bpev01.c1250.g0008.m0001, Bpev01.c1315.g0009.m0001, Bpev01.c1372.g0011.m0001, Bpev01.c1693.g0001.m0001, Bpev01.c2510.g0001.m0001
	GO:0030488	tRNA methylation	6/331	30/29388	11	0.000349518	Bpev01.c0062.g0049.m0001, Bpev01.c0281.g0048.m0001, Bpev01.c0415.g0027.m0001, Bpev01.c0634.g0005.m0001, Bpev01.c0753.g0010.m0001, Bpev01.c1250.g0008.m0001
	GO:0006400	tRNA modification	8/331	68/29388	10	0.000349518	Bpev01.c0062.g0049.m0001, Bpev01.c0281.g0048.m0001, Bpev01.c0415.g0027.m0001, Bpev01.c0634.g0005.m0001, Bpev01.c0652.g0019.m0001, Bpev01.c0753.g0010.m0001, Bpev01.c1250.g0008.m0001, Bpev01.c1315.g0009.m0001
	GO:0016070	RNA metabolic process	61/331	1523/29388	6	0.000352564	Bpev01.c0000.g0080.m0001, Bpev01.c0001.g0066.m0001, Bpev01.c0022.g0084.m0001, Bpev01.c0022.g0162.m0001, Bpev01.c0029.g0114.m0001, Bpev01.c0038.g0008.m0001, Bpev01.c0050.g0129.m0001, Bpev01.c0051.g0190.m0001, Bpev01.c0062.g0049.m0001, Bpev01.c0082.g0026.m0001, Bpev01.c0088.g0021.m0001, Bpev01.c0088.g0115.m0001, Bpev01.c0089.g0063.m0002, Bpev01.c0096.g0026.m0001, Bpev01.c0129.g0053.m0001, Bpev01.c0…
	GO:0090304	nucleic acid metabolic process	73/331	1973/29388	5	0.000388239	Bpev01.c0000.g0080.m0001, Bpev01.c0001.g0066.m0001, Bpev01.c0016.g0111.m0001, Bpev01.c0016.g0168.m0001, Bpev01.c0022.g0084.m0001, Bpev01.c0022.g0162.m0001, Bpev01.c0027.g0079.m0001, Bpev01.c0029.g0114.m0001, Bpev01.c0038.g0008.m0001, Bpev01.c0050.g0129.m0001, Bpev01.c0051.g0046.m0001, Bpev01.c0051.g0190.m0001, Bpev01.c0052.g0106.m0001, Bpev01.c0062.g0049.m0001, Bpev01.c0082.g0026.m0001, Bpev01.c0…
	GO:0006139	nucleobase-containing compound metabolic process	73/331	2357/29388	4	0.000504046	Bpev01.c0000.g0080.m0001, Bpev01.c0001.g0066.m0001, Bpev01.c0016.g0111.m0001, Bpev01.c0016.g0168.m0001, Bpev01.c0022.g0084.m0001, Bpev01.c0022.g0162.m0001, Bpev01.c0027.g0079.m0001, Bpev01.c0029.g0114.m0001, Bpev01.c0038.g0008.m0001, Bpev01.c0050.g0129.m0001, Bpev01.c0051.g0046.m0001, Bpev01.c0051.g0190.m0001, Bpev01.c0052.g0106.m0001, Bpev01.c0062.g0049.m0001, Bpev01.c0082.g0026.m0001, Bpev01.c0…
	GO:1901360	organic cyclic compound metabolic process	76/331	3216/29388	3	0.000510845	Bpev01.c0000.g0080.m0001, Bpev01.c0001.g0066.m0001, Bpev01.c0016.g0111.m0001, Bpev01.c0016.g0168.m0001, Bpev01.c0022.g0084.m0001, Bpev01.c0022.g0162.m0001, Bpev01.c0027.g0079.m0001, Bpev01.c0029.g0114.m0001, Bpev01.c0038.g0008.m0001, Bpev01.c0050.g0021.m0001, Bpev01.c0050.g0129.m0001, Bpev01.c0051.g0046.m0001, Bpev01.c0051.g0190.m0001, Bpev01.c0052.g0106.m0001, Bpev01.c0062.g0049.m0001, Bpev01.c0…
	GO:0000462	maturation of SSU-rRNA from tricistronic rRNA transcript (SSU-rRNA, 5.8S rRNA, LSU-rRNA)	6/331	34/29388	11	0.000510845	Bpev01.c0134.g0090.m0001, Bpev01.c0167.g0017.m0001, Bpev01.c0240.g0031.m0001, Bpev01.c0240.g0031.m0002, Bpev01.c0422.g0007.m0001, Bpev01.c0786.g0007.m0001
	GO:0046483	heterocycle metabolic process	76/331	2768/29388	3	0.000539456	Bpev01.c0000.g0080.m0001, Bpev01.c0001.g0066.m0001, Bpev01.c0016.g0111.m0001, Bpev01.c0016.g0168.m0001, Bpev01.c0022.g0084.m0001, Bpev01.c0022.g0162.m0001, Bpev01.c0027.g0079.m0001, Bpev01.c0029.g0114.m0001, Bpev01.c0038.g0008.m0001, Bpev01.c0050.g0021.m0001, Bpev01.c0050.g0129.m0001, Bpev01.c0051.g0046.m0001, Bpev01.c0051.g0190.m0001, Bpev01.c0052.g0106.m0001, Bpev01.c0062.g0049.m0001, Bpev01.c0…
	GO:0034641	cellular nitrogen compound metabolic process	80/331	3185/29388	3	0.000539456	Bpev01.c0000.g0080.m0001, Bpev01.c0001.g0066.m0001, Bpev01.c0016.g0111.m0001, Bpev01.c0016.g0168.m0001, Bpev01.c0022.g0084.m0001, Bpev01.c0022.g0162.m0001, Bpev01.c0027.g0079.m0001, Bpev01.c0029.g0114.m0001, Bpev01.c0038.g0008.m0001, Bpev01.c0050.g0021.m0001, Bpev01.c0050.g0129.m0001, Bpev01.c0051.g0046.m0001, Bpev01.c0051.g0190.m0001, Bpev01.c0052.g0106.m0001, Bpev01.c0052.g0217.m0001, Bpev01.c0…
	GO:0006725	cellular aromatic compound metabolic process	76/331	3056/29388	3	0.000539456	Bpev01.c0000.g0080.m0001, Bpev01.c0001.g0066.m0001, Bpev01.c0016.g0111.m0001, Bpev01.c0016.g0168.m0001, Bpev01.c0022.g0084.m0001, Bpev01.c0022.g0162.m0001, Bpev01.c0027.g0079.m0001, Bpev01.c0029.g0114.m0001, Bpev01.c0038.g0008.m0001, Bpev01.c0050.g0021.m0001, Bpev01.c0050.g0129.m0001, Bpev01.c0051.g0046.m0001, Bpev01.c0051.g0190.m0001, Bpev01.c0052.g0106.m0001, Bpev01.c0062.g0049.m0001, Bpev01.c0…
	GO:0000375	RNA splicing, via transesterification reactions	11/331	169/29388	9	0.000552707	Bpev01.c0038.g0008.m0001, Bpev01.c0088.g0021.m0001, Bpev01.c0096.g0026.m0001, Bpev01.c0169.g0020.m0001, Bpev01.c0169.g0020.m0002, Bpev01.c0215.g0014.m0001, Bpev01.c0223.g0012.m0001, Bpev01.c0242.g0013.m0001, Bpev01.c0689.g0003.m0001, Bpev01.c1153.g0010.m0001, Bpev01.c2572.g0004.m0001
	GO:0000377	RNA splicing, via transesterification reactions with bulged adenosine as nucleophile	11/331	169/29388	10	0.000552707	Bpev01.c0038.g0008.m0001, Bpev01.c0088.g0021.m0001, Bpev01.c0096.g0026.m0001, Bpev01.c0169.g0020.m0001, Bpev01.c0169.g0020.m0002, Bpev01.c0215.g0014.m0001, Bpev01.c0223.g0012.m0001, Bpev01.c0242.g0013.m0001, Bpev01.c0689.g0003.m0001, Bpev01.c1153.g0010.m0001, Bpev01.c2572.g0004.m0001
	GO:0043170	macromolecule metabolic process	115/331	6519/29388	3	0.000552707	Bpev01.c0000.g0080.m0001, Bpev01.c0001.g0066.m0001, Bpev01.c0015.g0229.m0001, Bpev01.c0016.g0111.m0001, Bpev01.c0016.g0134.m0001, Bpev01.c0016.g0168.m0001, Bpev01.c0017.g0010.m0001, Bpev01.c0022.g0084.m0001, Bpev01.c0022.g0162.m0001, Bpev01.c0027.g0079.m0001, Bpev01.c0029.g0114.m0001, Bpev01.c0038.g0008.m0001, Bpev01.c0050.g0003.m0001, Bpev01.c0050.g0023.m0001, Bpev01.c0050.g0129.m0001, Bpev01.c0…
	GO:0030490	maturation of SSU-rRNA	6/331	38/29388	10	0.00056419	Bpev01.c0134.g0090.m0001, Bpev01.c0167.g0017.m0001, Bpev01.c0240.g0031.m0001, Bpev01.c0240.g0031.m0002, Bpev01.c0422.g0007.m0001, Bpev01.c0786.g0007.m0001
	GO:0008150	biological_process	279/331	21513/29388	0	0.000611185	Bpev01.c0000.g0080.m0001, Bpev01.c0001.g0066.m0001, Bpev01.c0001.g0088.m0001, Bpev01.c0015.g0037.m0001, Bpev01.c0015.g0059.m0001, Bpev01.c0015.g0229.m0001, Bpev01.c0016.g0111.m0001, Bpev01.c0016.g0134.m0001, Bpev01.c0016.g0168.m0001, Bpev01.c0017.g0010.m0001, Bpev01.c0018.g0053.m0001, Bpev01.c0022.g0007.m0001, Bpev01.c0022.g0021.m0002, Bpev01.c0022.g0084.m0001, Bpev01.c0022.g0162.m0001, Bpev01.c0…
	GO:0000398	mRNA splicing, via spliceosome	10/331	143/29388	11	0.000711836	Bpev01.c0038.g0008.m0001, Bpev01.c0088.g0021.m0001, Bpev01.c0096.g0026.m0001, Bpev01.c0169.g0020.m0001, Bpev01.c0169.g0020.m0002, Bpev01.c0215.g0014.m0001, Bpev01.c0223.g0012.m0001, Bpev01.c0242.g0013.m0001, Bpev01.c0689.g0003.m0001, Bpev01.c1153.g0010.m0001
	GO:0006807	nitrogen compound metabolic process	119/331	7290/29388	2	0.000840629	Bpev01.c0000.g0080.m0001, Bpev01.c0001.g0066.m0001, Bpev01.c0015.g0229.m0001, Bpev01.c0016.g0111.m0001, Bpev01.c0016.g0134.m0001, Bpev01.c0016.g0168.m0001, Bpev01.c0017.g0010.m0001, Bpev01.c0022.g0084.m0001, Bpev01.c0022.g0162.m0001, Bpev01.c0023.g0036.m0001, Bpev01.c0027.g0079.m0001, Bpev01.c0029.g0114.m0001, Bpev01.c0038.g0008.m0001, Bpev01.c0050.g0003.m0001, Bpev01.c0050.g0021.m0001, Bpev01.c0…
	GO:0001510	RNA methylation	7/331	66/29388	8	0.00119174	Bpev01.c0062.g0049.m0001, Bpev01.c0281.g0048.m0001, Bpev01.c0398.g0015.m0001, Bpev01.c0415.g0027.m0001, Bpev01.c0634.g0005.m0001, Bpev01.c0753.g0010.m0001, Bpev01.c1250.g0008.m0001
	GO:0009892	negative regulation of metabolic process	22/331	674/29388	4	0.00119971	Bpev01.c0022.g0007.m0001, Bpev01.c0022.g0021.m0002, Bpev01.c0050.g0002.m0001, Bpev01.c0050.g0023.m0001, Bpev01.c0088.g0021.m0001, Bpev01.c0089.g0063.m0002, Bpev01.c0101.g0026.m0001, Bpev01.c0134.g0073.m0001, Bpev01.c0223.g0012.m0001, Bpev01.c0304.g0019.m0002, Bpev01.c0634.g0005.m0001, Bpev01.c0753.g0013.m0001, Bpev01.c0826.g0001.m0001, Bpev01.c0984.g0004.m0001, Bpev01.c1060.g0023.m0001, Bpev01.c1…
	GO:0008380	RNA splicing	13/331	262/29388	8	0.00120034	Bpev01.c0038.g0008.m0001, Bpev01.c0051.g0190.m0001, Bpev01.c0088.g0021.m0001, Bpev01.c0096.g0026.m0001, Bpev01.c0169.g0020.m0001, Bpev01.c0169.g0020.m0002, Bpev01.c0215.g0014.m0001, Bpev01.c0223.g0012.m0001, Bpev01.c0242.g0013.m0001, Bpev01.c0689.g0003.m0001, Bpev01.c1070.g0017.m0001, Bpev01.c1153.g0010.m0001, Bpev01.c2572.g0004.m0001
	GO:0008033	tRNA processing	8/331	93/29388	9	0.00127367	Bpev01.c0062.g0049.m0001, Bpev01.c0281.g0048.m0001, Bpev01.c0415.g0027.m0001, Bpev01.c0634.g0005.m0001, Bpev01.c0652.g0019.m0001, Bpev01.c0753.g0010.m0001, Bpev01.c1250.g0008.m0001, Bpev01.c1315.g0009.m0001
	GO:0016071	mRNA metabolic process	19/331	543/29388	7	0.00179709	Bpev01.c0001.g0066.m0001, Bpev01.c0038.g0008.m0001, Bpev01.c0050.g0129.m0001, Bpev01.c0088.g0021.m0001, Bpev01.c0089.g0063.m0002, Bpev01.c0096.g0026.m0001, Bpev01.c0169.g0011.m0002, Bpev01.c0169.g0020.m0001, Bpev01.c0169.g0020.m0002, Bpev01.c0215.g0014.m0001, Bpev01.c0223.g0012.m0001, Bpev01.c0242.g0013.m0001, Bpev01.c0652.g0019.m0001, Bpev01.c0689.g0003.m0001, Bpev01.c1070.g0017.m0001, Bpev01.c1…
	GO:0045934	negative regulation of nucleobase-containing compound metabolic process	14/331	320/29388	6	0.00215871	Bpev01.c0022.g0007.m0001, Bpev01.c0022.g0021.m0002, Bpev01.c0050.g0002.m0001, Bpev01.c0050.g0023.m0001, Bpev01.c0088.g0021.m0001, Bpev01.c0101.g0026.m0001, Bpev01.c0304.g0019.m0002, Bpev01.c0753.g0013.m0001, Bpev01.c0984.g0004.m0001, Bpev01.c1060.g0023.m0001, Bpev01.c1153.g0010.m0001, Bpev01.c1202.g0037.m0001, Bpev01.c2035.g0006.m0001, Bpev01.c2160.g0001.m0001
	GO:0031324	negative regulation of cellular metabolic process	17/331	457/29388	5	0.00228409	Bpev01.c0022.g0007.m0001, Bpev01.c0022.g0021.m0002, Bpev01.c0050.g0002.m0001, Bpev01.c0050.g0023.m0001, Bpev01.c0088.g0021.m0001, Bpev01.c0101.g0026.m0001, Bpev01.c0134.g0073.m0001, Bpev01.c0304.g0019.m0002, Bpev01.c0753.g0013.m0001, Bpev01.c0826.g0001.m0001, Bpev01.c0984.g0004.m0001, Bpev01.c1060.g0023.m0001, Bpev01.c1153.g0010.m0001, Bpev01.c1202.g0037.m0001, Bpev01.c1972.g0006.m0001, Bpev01.c2…
	GO:0051172	negative regulation of nitrogen compound metabolic process	16/331	419/29388	5	0.00288539	Bpev01.c0022.g0007.m0001, Bpev01.c0022.g0021.m0002, Bpev01.c0050.g0002.m0001, Bpev01.c0050.g0023.m0001, Bpev01.c0088.g0021.m0001, Bpev01.c0101.g0026.m0001, Bpev01.c0304.g0019.m0002, Bpev01.c0753.g0013.m0001, Bpev01.c0826.g0001.m0001, Bpev01.c0984.g0004.m0001, Bpev01.c1060.g0023.m0001, Bpev01.c1153.g0010.m0001, Bpev01.c1202.g0037.m0001, Bpev01.c1972.g0006.m0001, Bpev01.c2035.g0006.m0001, Bpev01.c2…
	GO:0010605	negative regulation of macromolecule metabolic process	20/331	616/29388	5	0.00298476	Bpev01.c0022.g0007.m0001, Bpev01.c0022.g0021.m0002, Bpev01.c0050.g0002.m0001, Bpev01.c0050.g0023.m0001, Bpev01.c0088.g0021.m0001, Bpev01.c0089.g0063.m0002, Bpev01.c0101.g0026.m0001, Bpev01.c0223.g0012.m0001, Bpev01.c0304.g0019.m0002, Bpev01.c0753.g0013.m0001, Bpev01.c0826.g0001.m0001, Bpev01.c0984.g0004.m0001, Bpev01.c1060.g0023.m0001, Bpev01.c1153.g0010.m0001, Bpev01.c1202.g0037.m0001, Bpev01.c1…
	GO:0006913	nucleocytoplasmic transport	8/331	111/29388	6	0.00416646	Bpev01.c0223.g0012.m0001, Bpev01.c0706.g0015.m0001, Bpev01.c0727.g0019.m0001, Bpev01.c0913.g0005.m0001, Bpev01.c0976.g0005.m0001, Bpev01.c0984.g0004.m0001, Bpev01.c1159.g0012.m0001, Bpev01.c2009.g0003.m0001
	GO:0051169	nuclear transport	8/331	111/29388	5	0.00416646	Bpev01.c0223.g0012.m0001, Bpev01.c0706.g0015.m0001, Bpev01.c0727.g0019.m0001, Bpev01.c0913.g0005.m0001, Bpev01.c0976.g0005.m0001, Bpev01.c0984.g0004.m0001, Bpev01.c1159.g0012.m0001, Bpev01.c2009.g0003.m0001
	GO:0006996	organelle organization	27/331	1020/29388	3	0.00503168	Bpev01.c0016.g0111.m0001, Bpev01.c0016.g0168.m0001, Bpev01.c0022.g0007.m0001, Bpev01.c0029.g0114.m0001, Bpev01.c0050.g0023.m0001, Bpev01.c0052.g0217.m0001, Bpev01.c0053.g0045.m0001, Bpev01.c0088.g0006.m0001, Bpev01.c0163.g0022.m0001, Bpev01.c0172.g0007.m0002, Bpev01.c0172.g0007.m0003, Bpev01.c0320.g0008.m0001, Bpev01.c0365.g0035.m0001, Bpev01.c0381.g0005.m0001, Bpev01.c0423.g0006.m0001, Bpev01.c0…
	GO:0006397	mRNA processing	15/331	403/29388	8	0.00608557	Bpev01.c0038.g0008.m0001, Bpev01.c0050.g0129.m0001, Bpev01.c0088.g0021.m0001, Bpev01.c0096.g0026.m0001, Bpev01.c0169.g0011.m0002, Bpev01.c0169.g0020.m0001, Bpev01.c0169.g0020.m0002, Bpev01.c0215.g0014.m0001, Bpev01.c0223.g0012.m0001, Bpev01.c0242.g0013.m0001, Bpev01.c0689.g0003.m0001, Bpev01.c1070.g0017.m0001, Bpev01.c1108.g0013.m0001, Bpev01.c1153.g0010.m0001, Bpev01.c2197.g0001.m0001
	GO:0006997	nucleus organization	4/331	22/29388	4	0.009698	Bpev01.c0088.g0006.m0001, Bpev01.c0163.g0022.m0001, Bpev01.c0706.g0015.m0001, Bpev01.c2009.g0003.m0001
	GO:0009451	RNA modification	16/331	474/29388	7	0.0105913	Bpev01.c0000.g0080.m0001, Bpev01.c0062.g0049.m0001, Bpev01.c0082.g0026.m0001, Bpev01.c0088.g0115.m0001, Bpev01.c0281.g0048.m0001, Bpev01.c0398.g0015.m0001, Bpev01.c0415.g0027.m0001, Bpev01.c0634.g0005.m0001, Bpev01.c0652.g0019.m0001, Bpev01.c0753.g0010.m0001, Bpev01.c1024.g0020.m0001, Bpev01.c1108.g0013.m0001, Bpev01.c1217.g0017.m0001, Bpev01.c1250.g0008.m0001, Bpev01.c1315.g0009.m0001, Bpev01.c2…
	GO:0007005	mitochondrion organization	7/331	109/29388	4	0.0217247	Bpev01.c0029.g0114.m0001, Bpev01.c0050.g0023.m0001, Bpev01.c0053.g0045.m0001, Bpev01.c0423.g0006.m0001, Bpev01.c0470.g0040.m0001, Bpev01.c0545.g0026.m0001, Bpev01.c0597.g0020.m0001
	GO:0071840	cellular component organization or biogenesis	54/331	2899/29388	1	0.0233209	Bpev01.c0016.g0111.m0001, Bpev01.c0016.g0168.m0001, Bpev01.c0022.g0007.m0001, Bpev01.c0029.g0114.m0001, Bpev01.c0050.g0023.m0001, Bpev01.c0050.g0129.m0001, Bpev01.c0051.g0046.m0001, Bpev01.c0051.g0090.m0001, Bpev01.c0052.g0217.m0001, Bpev01.c0053.g0045.m0001, Bpev01.c0062.g0028.m0001, Bpev01.c0088.g0006.m0001, Bpev01.c0112.g0009.m0001, Bpev01.c0134.g0073.m0001, Bpev01.c0135.g0064.m0001, Bpev01.c0…
	GO:1903530	regulation of secretion by cell	3/331	12/29388	6	0.024892	Bpev01.c0444.g0012.m0001, Bpev01.c0444.g0012.m0002, Bpev01.c0444.g0012.m0003
	GO:0051046	regulation of secretion	3/331	12/29388	5	0.024892	Bpev01.c0444.g0012.m0001, Bpev01.c0444.g0012.m0002, Bpev01.c0444.g0012.m0003
	GO:0017157	regulation of exocytosis	3/331	12/29388	7	0.024892	Bpev01.c0444.g0012.m0001, Bpev01.c0444.g0012.m0002, Bpev01.c0444.g0012.m0003
	GO:0043414	macromolecule methylation	9/331	189/29388	5	0.026568	Bpev01.c0062.g0028.m0001, Bpev01.c0062.g0049.m0001, Bpev01.c0191.g0038.m0001, Bpev01.c0281.g0048.m0001, Bpev01.c0398.g0015.m0001, Bpev01.c0415.g0027.m0001, Bpev01.c0634.g0005.m0001, Bpev01.c0753.g0010.m0001, Bpev01.c1250.g0008.m0001
	GO:0000349	generation of catalytic spliceosome for first transesterification step	2/331	3/29388	7	0.031065	Bpev01.c0215.g0014.m0001, Bpev01.c0242.g0013.m0001
	GO:0051053	negative regulation of DNA metabolic process	4/331	32/29388	7	0.0359286	Bpev01.c0022.g0007.m0001, Bpev01.c0050.g0023.m0001, Bpev01.c0101.g0026.m0001, Bpev01.c2160.g0001.m0001
	GO:0051170	import into nucleus	5/331	58/29388	7	0.0396365	Bpev01.c0727.g0019.m0001, Bpev01.c0913.g0005.m0001, Bpev01.c0976.g0005.m0001, Bpev01.c0984.g0004.m0001, Bpev01.c2009.g0003.m0001
	GO:0043933	protein-containing complex subunit organization	17/331	598/29388	3	0.0396365	Bpev01.c0022.g0007.m0001, Bpev01.c0050.g0129.m0001, Bpev01.c0052.g0217.m0001, Bpev01.c0112.g0009.m0001, Bpev01.c0134.g0073.m0001, Bpev01.c0135.g0064.m0001, Bpev01.c0215.g0014.m0001, Bpev01.c0242.g0013.m0001, Bpev01.c0367.g0018.m0001, Bpev01.c0484.g0030.m0001, Bpev01.c0652.g0022.m0002, Bpev01.c0689.g0003.m0001, Bpev01.c0854.g0008.m0001, Bpev01.c1674.g0006.m0001, Bpev01.c2000.g0008.m0001, Bpev01.c2…
	GO:0046907	intracellular transport	18/331	654/29388	4	0.0396365	Bpev01.c0050.g0119.m0001, Bpev01.c0062.g0059.m0001, Bpev01.c0082.g0037.m0001, Bpev01.c0223.g0012.m0001, Bpev01.c0365.g0035.m0001, Bpev01.c0444.g0012.m0001, Bpev01.c0444.g0012.m0002, Bpev01.c0444.g0012.m0003, Bpev01.c0597.g0020.m0001, Bpev01.c0706.g0015.m0001, Bpev01.c0727.g0019.m0001, Bpev01.c0889.g0006.m0001, Bpev01.c0913.g0005.m0001, Bpev01.c0976.g0005.m0001, Bpev01.c0984.g0004.m0001, Bpev01.c1…
	GO:0016043	cellular component organization	50/331	2735/29388	2	0.0453295	Bpev01.c0016.g0111.m0001, Bpev01.c0016.g0168.m0001, Bpev01.c0022.g0007.m0001, Bpev01.c0029.g0114.m0001, Bpev01.c0050.g0023.m0001, Bpev01.c0050.g0129.m0001, Bpev01.c0051.g0046.m0001, Bpev01.c0051.g0090.m0001, Bpev01.c0052.g0217.m0001, Bpev01.c0053.g0045.m0001, Bpev01.c0062.g0028.m0001, Bpev01.c0088.g0006.m0001, Bpev01.c0112.g0009.m0001, Bpev01.c0134.g0073.m0001, Bpev01.c0135.g0064.m0001, Bpev01.c0…
Cluster 3
	GO:0090304	nucleic acid metabolic process	90/772	1973/29388	5	0.00151303	Bpev01.c0001.g0073.m0001, Bpev01.c0016.g0125.m0001, Bpev01.c0018.g0100.m0001, Bpev01.c0018.g0100.m0002, Bpev01.c0022.g0017.m0001, Bpev01.c0022.g0028.m0001, Bpev01.c0022.g0031.m0001, Bpev01.c0024.g0009.m0004, Bpev01.c0027.g0042.m0001, Bpev01.c0027.g0042.m0002, Bpev01.c0027.g0042.m0003, Bpev01.c0031.g0025.m0001, Bpev01.c0036.g0048.m0001, Bpev01.c0043.g0028.m0001, Bpev01.c0050.g0130.m0001, Bpev01.c0…
	GO:0006725	cellular aromatic compound metabolic process	130/772	3056/29388	3	0.00151303	Bpev01.c0001.g0073.m0001, Bpev01.c0015.g0221.m0001, Bpev01.c0016.g0125.m0001, Bpev01.c0018.g0100.m0001, Bpev01.c0018.g0100.m0002, Bpev01.c0022.g0017.m0001, Bpev01.c0022.g0028.m0001, Bpev01.c0022.g0031.m0001, Bpev01.c0024.g0009.m0004, Bpev01.c0027.g0042.m0001, Bpev01.c0027.g0042.m0002, Bpev01.c0027.g0042.m0003, Bpev01.c0031.g0025.m0001, Bpev01.c0036.g0048.m0001, Bpev01.c0038.g0027.m0001, Bpev01.c0…
	GO:0031323	regulation of cellular metabolic process	122/772	2897/29388	4	0.00151303	Bpev01.c0000.g0117.m0001, Bpev01.c0015.g0073.m0001, Bpev01.c0015.g0087.m0001, Bpev01.c0015.g0087.m0002, Bpev01.c0015.g0122.m0001, Bpev01.c0016.g0018.m0001, Bpev01.c0016.g0018.m0002, Bpev01.c0018.g0017.m0001, Bpev01.c0018.g0058.m0001, Bpev01.c0022.g0017.m0001, Bpev01.c0022.g0028.m0001, Bpev01.c0022.g0031.m0001, Bpev01.c0027.g0042.m0001, Bpev01.c0027.g0042.m0002, Bpev01.c0027.g0042.m0003, Bpev01.c0…
	GO:0046483	heterocycle metabolic process	122/772	2768/29388	3	0.00151303	Bpev01.c0001.g0073.m0001, Bpev01.c0015.g0221.m0001, Bpev01.c0016.g0125.m0001, Bpev01.c0018.g0100.m0001, Bpev01.c0018.g0100.m0002, Bpev01.c0022.g0017.m0001, Bpev01.c0022.g0028.m0001, Bpev01.c0022.g0031.m0001, Bpev01.c0024.g0009.m0004, Bpev01.c0027.g0042.m0001, Bpev01.c0027.g0042.m0002, Bpev01.c0027.g0042.m0003, Bpev01.c0027.g0110.m0001, Bpev01.c0031.g0025.m0001, Bpev01.c0036.g0048.m0001, Bpev01.c0…
	GO:1901360	organic cyclic compound metabolic process	135/772	3216/29388	3	0.00151303	Bpev01.c0001.g0073.m0001, Bpev01.c0015.g0221.m0001, Bpev01.c0016.g0125.m0001, Bpev01.c0018.g0100.m0001, Bpev01.c0018.g0100.m0002, Bpev01.c0022.g0017.m0001, Bpev01.c0022.g0028.m0001, Bpev01.c0022.g0031.m0001, Bpev01.c0024.g0009.m0004, Bpev01.c0027.g0042.m0001, Bpev01.c0027.g0042.m0002, Bpev01.c0027.g0042.m0003, Bpev01.c0027.g0110.m0001, Bpev01.c0031.g0025.m0001, Bpev01.c0036.g0048.m0001, Bpev01.c0…
	GO:0033554	cellular response to stress	58/772	1125/29388	3	0.00151303	Bpev01.c0016.g0125.m0001, Bpev01.c0022.g0017.m0001, Bpev01.c0022.g0028.m0001, Bpev01.c0022.g0031.m0001, Bpev01.c0024.g0009.m0004, Bpev01.c0036.g0048.m0001, Bpev01.c0043.g0025.m0001, Bpev01.c0051.g0056.m0001, Bpev01.c0088.g0131.m0002, Bpev01.c0118.g0035.m0001, Bpev01.c0129.g0097.m0001, Bpev01.c0135.g0027.m0001, Bpev01.c0136.g0027.m0001, Bpev01.c0142.g0015.m0001, Bpev01.c0152.g0005.m0001, Bpev01.c0…
	GO:0051171	regulation of nitrogen compound metabolic process	111/772	2570/29388	4	0.00151303	Bpev01.c0000.g0117.m0001, Bpev01.c0015.g0073.m0001, Bpev01.c0015.g0087.m0001, Bpev01.c0015.g0087.m0002, Bpev01.c0015.g0122.m0001, Bpev01.c0016.g0018.m0001, Bpev01.c0016.g0018.m0002, Bpev01.c0018.g0017.m0001, Bpev01.c0022.g0017.m0001, Bpev01.c0022.g0028.m0001, Bpev01.c0022.g0031.m0001, Bpev01.c0027.g0042.m0001, Bpev01.c0027.g0042.m0002, Bpev01.c0027.g0042.m0003, Bpev01.c0038.g0113.m0001, Bpev01.c0…
	GO:0019222	regulation of metabolic process	133/772	3171/29388	3	0.00151303	Bpev01.c0000.g0117.m0001, Bpev01.c0015.g0073.m0001, Bpev01.c0015.g0087.m0001, Bpev01.c0015.g0087.m0002, Bpev01.c0015.g0122.m0001, Bpev01.c0016.g0018.m0001, Bpev01.c0016.g0018.m0002, Bpev01.c0018.g0017.m0001, Bpev01.c0018.g0058.m0001, Bpev01.c0022.g0017.m0001, Bpev01.c0022.g0028.m0001, Bpev01.c0022.g0031.m0001, Bpev01.c0027.g0042.m0001, Bpev01.c0027.g0042.m0002, Bpev01.c0027.g0042.m0003, Bpev01.c0…
	GO:0010468	regulation of gene expression	103/772	2426/29388	5	0.00151303	Bpev01.c0000.g0117.m0001, Bpev01.c0015.g0073.m0001, Bpev01.c0015.g0087.m0001, Bpev01.c0015.g0087.m0002, Bpev01.c0015.g0122.m0001, Bpev01.c0016.g0018.m0001, Bpev01.c0016.g0018.m0002, Bpev01.c0018.g0017.m0001, Bpev01.c0022.g0017.m0001, Bpev01.c0022.g0028.m0001, Bpev01.c0022.g0031.m0001, Bpev01.c0027.g0042.m0001, Bpev01.c0027.g0042.m0002, Bpev01.c0027.g0042.m0003, Bpev01.c0043.g0028.m0001, Bpev01.c0…
	GO:0006139	nucleobase-containing compound metabolic process	102/772	2357/29388	4	0.00151303	Bpev01.c0001.g0073.m0001, Bpev01.c0016.g0125.m0001, Bpev01.c0018.g0100.m0001, Bpev01.c0018.g0100.m0002, Bpev01.c0022.g0017.m0001, Bpev01.c0022.g0028.m0001, Bpev01.c0022.g0031.m0001, Bpev01.c0024.g0009.m0004, Bpev01.c0027.g0042.m0001, Bpev01.c0027.g0042.m0002, Bpev01.c0027.g0042.m0003, Bpev01.c0031.g0025.m0001, Bpev01.c0036.g0048.m0001, Bpev01.c0038.g0027.m0001, Bpev01.c0038.g0069.m0001, Bpev01.c0…
	GO:0019219	regulation of nucleobase-containing compound metabolic process	93/772	2134/29388	5	0.00151303	Bpev01.c0000.g0117.m0001, Bpev01.c0015.g0073.m0001, Bpev01.c0015.g0087.m0001, Bpev01.c0015.g0087.m0002, Bpev01.c0015.g0122.m0001, Bpev01.c0016.g0018.m0001, Bpev01.c0016.g0018.m0002, Bpev01.c0018.g0017.m0001, Bpev01.c0022.g0017.m0001, Bpev01.c0022.g0028.m0001, Bpev01.c0022.g0031.m0001, Bpev01.c0027.g0042.m0001, Bpev01.c0027.g0042.m0002, Bpev01.c0027.g0042.m0003, Bpev01.c0043.g0028.m0001, Bpev01.c0…
	GO:0008150	biological_process	644/772	21513/29388	0	0.00151303	Bpev01.c0000.g0049.m0001, Bpev01.c0000.g0117.m0001, Bpev01.c0000.g0151.m0001, Bpev01.c0000.g0201.m0001, Bpev01.c0001.g0011.m0001, Bpev01.c0001.g0053.m0001, Bpev01.c0001.g0073.m0001, Bpev01.c0015.g0010.m0001, Bpev01.c0015.g0073.m0001, Bpev01.c0015.g0087.m0001, Bpev01.c0015.g0087.m0002, Bpev01.c0015.g0089.m0001, Bpev01.c0015.g0106.m0001, Bpev01.c0015.g0122.m0001, Bpev01.c0015.g0189.m0001, Bpev01.c0…
	GO:0043170	macromolecule metabolic process	234/772	6519/29388	3	0.00151303	Bpev01.c0001.g0011.m0001, Bpev01.c0001.g0073.m0001, Bpev01.c0015.g0073.m0001, Bpev01.c0015.g0122.m0001, Bpev01.c0016.g0051.m0001, Bpev01.c0016.g0125.m0001, Bpev01.c0018.g0100.m0001, Bpev01.c0018.g0100.m0002, Bpev01.c0022.g0017.m0001, Bpev01.c0022.g0028.m0001, Bpev01.c0022.g0031.m0001, Bpev01.c0024.g0009.m0004, Bpev01.c0025.g0040.m0001, Bpev01.c0027.g0040.m0001, Bpev01.c0027.g0042.m0001, Bpev01.c0…
	GO:0006807	nitrogen compound metabolic process	260/772	7290/29388	2	0.00151303	Bpev01.c0001.g0011.m0001, Bpev01.c0001.g0073.m0001, Bpev01.c0015.g0073.m0001, Bpev01.c0015.g0122.m0001, Bpev01.c0015.g0221.m0001, Bpev01.c0016.g0051.m0001, Bpev01.c0016.g0125.m0001, Bpev01.c0018.g0100.m0001, Bpev01.c0018.g0100.m0002, Bpev01.c0022.g0017.m0001, Bpev01.c0022.g0028.m0001, Bpev01.c0022.g0031.m0001, Bpev01.c0024.g0009.m0004, Bpev01.c0025.g0040.m0001, Bpev01.c0027.g0040.m0001, Bpev01.c0…
	GO:0044238	primary metabolic process	289/772	8518/29388	2	0.00151303	Bpev01.c0001.g0011.m0001, Bpev01.c0001.g0073.m0001, Bpev01.c0015.g0010.m0001, Bpev01.c0015.g0073.m0001, Bpev01.c0015.g0122.m0001, Bpev01.c0016.g0051.m0001, Bpev01.c0016.g0125.m0001, Bpev01.c0018.g0100.m0001, Bpev01.c0018.g0100.m0002, Bpev01.c0022.g0017.m0001, Bpev01.c0022.g0028.m0001, Bpev01.c0022.g0031.m0001, Bpev01.c0022.g0123.m0001, Bpev01.c0024.g0009.m0004, Bpev01.c0025.g0040.m0001, Bpev01.c0…
	GO:0006950	response to stress	163/772	4318/29388	2	0.00151303	Bpev01.c0015.g0010.m0001, Bpev01.c0015.g0073.m0001, Bpev01.c0015.g0087.m0001, Bpev01.c0015.g0087.m0002, Bpev01.c0015.g0122.m0001, Bpev01.c0016.g0125.m0001, Bpev01.c0022.g0017.m0001, Bpev01.c0022.g0028.m0001, Bpev01.c0022.g0031.m0001, Bpev01.c0024.g0009.m0004, Bpev01.c0024.g0028.m0001, Bpev01.c0027.g0040.m0001, Bpev01.c0027.g0042.m0001, Bpev01.c0027.g0042.m0002, Bpev01.c0027.g0042.m0003, Bpev01.c0…
	GO:0080090	regulation of primary metabolic process	110/772	2653/29388	4	0.00151303	Bpev01.c0000.g0117.m0001, Bpev01.c0015.g0073.m0001, Bpev01.c0015.g0087.m0001, Bpev01.c0015.g0087.m0002, Bpev01.c0015.g0122.m0001, Bpev01.c0016.g0018.m0001, Bpev01.c0016.g0018.m0002, Bpev01.c0018.g0017.m0001, Bpev01.c0018.g0058.m0001, Bpev01.c0022.g0017.m0001, Bpev01.c0022.g0028.m0001, Bpev01.c0022.g0031.m0001, Bpev01.c0027.g0042.m0001, Bpev01.c0027.g0042.m0002, Bpev01.c0027.g0042.m0003, Bpev01.c0…
	GO:0044260	cellular macromolecule metabolic process	178/772	4831/29388	4	0.00151303	Bpev01.c0001.g0011.m0001, Bpev01.c0015.g0073.m0001, Bpev01.c0015.g0122.m0001, Bpev01.c0016.g0051.m0001, Bpev01.c0016.g0125.m0001, Bpev01.c0022.g0017.m0001, Bpev01.c0022.g0028.m0001, Bpev01.c0022.g0031.m0001, Bpev01.c0024.g0009.m0004, Bpev01.c0025.g0040.m0001, Bpev01.c0027.g0040.m0001, Bpev01.c0027.g0042.m0001, Bpev01.c0027.g0042.m0002, Bpev01.c0027.g0042.m0003, Bpev01.c0031.g0025.m0001, Bpev01.c0…
	GO:0009987	cellular process	405/772	12767/29388	1	0.00151303	Bpev01.c0000.g0049.m0001, Bpev01.c0001.g0011.m0001, Bpev01.c0001.g0073.m0001, Bpev01.c0015.g0010.m0001, Bpev01.c0015.g0073.m0001, Bpev01.c0015.g0122.m0001, Bpev01.c0015.g0189.m0001, Bpev01.c0015.g0221.m0001, Bpev01.c0016.g0051.m0001, Bpev01.c0016.g0125.m0001, Bpev01.c0018.g0017.m0001, Bpev01.c0018.g0100.m0001, Bpev01.c0018.g0100.m0002, Bpev01.c0022.g0017.m0001, Bpev01.c0022.g0028.m0001, Bpev01.c0…
	GO:0044237	cellular metabolic process	324/772	9203/29388	2	0.00151303	Bpev01.c0001.g0011.m0001, Bpev01.c0001.g0073.m0001, Bpev01.c0015.g0010.m0001, Bpev01.c0015.g0073.m0001, Bpev01.c0015.g0122.m0001, Bpev01.c0015.g0189.m0001, Bpev01.c0015.g0221.m0001, Bpev01.c0016.g0051.m0001, Bpev01.c0016.g0125.m0001, Bpev01.c0018.g0100.m0001, Bpev01.c0018.g0100.m0002, Bpev01.c0022.g0017.m0001, Bpev01.c0022.g0028.m0001, Bpev01.c0022.g0031.m0001, Bpev01.c0022.g0123.m0001, Bpev01.c0…
	GO:0071704	organic substance metabolic process	323/772	9540/29388	2	0.00151303	Bpev01.c0001.g0011.m0001, Bpev01.c0001.g0073.m0001, Bpev01.c0015.g0010.m0001, Bpev01.c0015.g0073.m0001, Bpev01.c0015.g0122.m0001, Bpev01.c0015.g0221.m0001, Bpev01.c0016.g0051.m0001, Bpev01.c0016.g0125.m0001, Bpev01.c0018.g0100.m0001, Bpev01.c0018.g0100.m0002, Bpev01.c0022.g0017.m0001, Bpev01.c0022.g0028.m0001, Bpev01.c0022.g0031.m0001, Bpev01.c0022.g0123.m0001, Bpev01.c0024.g0009.m0004, Bpev01.c0…
	GO:0008152	metabolic process	378/772	11061/29388	1	0.00151303	Bpev01.c0001.g0011.m0001, Bpev01.c0001.g0073.m0001, Bpev01.c0015.g0010.m0001, Bpev01.c0015.g0073.m0001, Bpev01.c0015.g0122.m0001, Bpev01.c0015.g0189.m0001, Bpev01.c0015.g0221.m0001, Bpev01.c0016.g0051.m0001, Bpev01.c0016.g0125.m0001, Bpev01.c0018.g0100.m0001, Bpev01.c0018.g0100.m0002, Bpev01.c0022.g0017.m0001, Bpev01.c0022.g0028.m0001, Bpev01.c0022.g0031.m0001, Bpev01.c0022.g0123.m0001, Bpev01.c0…
	GO:0051252	regulation of RNA metabolic process	89/772	2068/29388	6	0.00151303	Bpev01.c0000.g0117.m0001, Bpev01.c0015.g0073.m0001, Bpev01.c0015.g0087.m0001, Bpev01.c0015.g0087.m0002, Bpev01.c0015.g0122.m0001, Bpev01.c0016.g0018.m0001, Bpev01.c0016.g0018.m0002, Bpev01.c0018.g0017.m0001, Bpev01.c0022.g0017.m0001, Bpev01.c0022.g0028.m0001, Bpev01.c0022.g0031.m0001, Bpev01.c0027.g0042.m0001, Bpev01.c0027.g0042.m0002, Bpev01.c0027.g0042.m0003, Bpev01.c0043.g0028.m0001, Bpev01.c0…
	GO:0010380	regulation of chlorophyll biosynthetic process	7/772	29/29388	7	0.00182103	Bpev01.c0089.g0044.m0001, Bpev01.c0646.g0009.m0001, Bpev01.c0820.g0010.m0001, Bpev01.c1202.g0038.m0001, Bpev01.c1938.g0015.m0001, Bpev01.c1999.g0003.m0001, Bpev01.c2919.g0001.m0001
	GO:0050794	regulation of cellular process	178/772	4909/29388	3	0.00182103	Bpev01.c0000.g0117.m0001, Bpev01.c0015.g0010.m0001, Bpev01.c0015.g0073.m0001, Bpev01.c0015.g0087.m0001, Bpev01.c0015.g0087.m0002, Bpev01.c0015.g0122.m0001, Bpev01.c0016.g0018.m0001, Bpev01.c0016.g0018.m0002, Bpev01.c0018.g0017.m0001, Bpev01.c0018.g0058.m0001, Bpev01.c0022.g0017.m0001, Bpev01.c0022.g0028.m0001, Bpev01.c0022.g0031.m0001, Bpev01.c0024.g0028.m0001, Bpev01.c0026.g0002.m0001, Bpev01.c0…
	GO:0051716	cellular response to stimulus	66/772	1422/29388	2	0.00182103	Bpev01.c0016.g0125.m0001, Bpev01.c0022.g0017.m0001, Bpev01.c0022.g0028.m0001, Bpev01.c0022.g0031.m0001, Bpev01.c0024.g0009.m0004, Bpev01.c0024.g0028.m0001, Bpev01.c0036.g0048.m0001, Bpev01.c0043.g0025.m0001, Bpev01.c0051.g0056.m0001, Bpev01.c0083.g0010.m0001, Bpev01.c0088.g0131.m0002, Bpev01.c0118.g0035.m0001, Bpev01.c0129.g0097.m0001, Bpev01.c0135.g0027.m0001, Bpev01.c0136.g0027.m0001, Bpev01.c0…
	GO:0060255	regulation of macromolecule metabolic process	112/772	2778/29388	4	0.00187847	Bpev01.c0000.g0117.m0001, Bpev01.c0015.g0073.m0001, Bpev01.c0015.g0087.m0001, Bpev01.c0015.g0087.m0002, Bpev01.c0015.g0122.m0001, Bpev01.c0016.g0018.m0001, Bpev01.c0016.g0018.m0002, Bpev01.c0018.g0017.m0001, Bpev01.c0022.g0017.m0001, Bpev01.c0022.g0028.m0001, Bpev01.c0022.g0031.m0001, Bpev01.c0027.g0042.m0001, Bpev01.c0027.g0042.m0002, Bpev01.c0027.g0042.m0003, Bpev01.c0038.g0113.m0001, Bpev01.c0…
	GO:0050789	regulation of biological process	197/772	5568/29388	2	0.00197718	Bpev01.c0000.g0117.m0001, Bpev01.c0015.g0010.m0001, Bpev01.c0015.g0073.m0001, Bpev01.c0015.g0087.m0001, Bpev01.c0015.g0087.m0002, Bpev01.c0015.g0122.m0001, Bpev01.c0016.g0018.m0001, Bpev01.c0016.g0018.m0002, Bpev01.c0018.g0017.m0001, Bpev01.c0018.g0058.m0001, Bpev01.c0022.g0017.m0001, Bpev01.c0022.g0028.m0001, Bpev01.c0022.g0031.m0001, Bpev01.c0024.g0028.m0001, Bpev01.c0026.g0002.m0001, Bpev01.c0…
	GO:1901463	regulation of tetrapyrrole biosynthetic process	7/772	30/29388	6	0.00211758	Bpev01.c0089.g0044.m0001, Bpev01.c0646.g0009.m0001, Bpev01.c0820.g0010.m0001, Bpev01.c1202.g0038.m0001, Bpev01.c1938.g0015.m0001, Bpev01.c1999.g0003.m0001, Bpev01.c2919.g0001.m0001
	GO:0016070	RNA metabolic process	69/772	1523/29388	6	0.0022591	Bpev01.c0001.g0073.m0001, Bpev01.c0018.g0100.m0001, Bpev01.c0018.g0100.m0002, Bpev01.c0027.g0042.m0001, Bpev01.c0027.g0042.m0002, Bpev01.c0027.g0042.m0003, Bpev01.c0031.g0025.m0001, Bpev01.c0043.g0028.m0001, Bpev01.c0050.g0130.m0001, Bpev01.c0052.g0005.m0001, Bpev01.c0083.g0010.m0001, Bpev01.c0088.g0116.m0001, Bpev01.c0126.g0049.m0001, Bpev01.c0129.g0066.m0001, Bpev01.c0136.g0027.m0001, Bpev01.c0…
	GO:0065007	biological regulation	218/772	6318/29388	1	0.00258777	Bpev01.c0000.g0117.m0001, Bpev01.c0015.g0010.m0001, Bpev01.c0015.g0073.m0001, Bpev01.c0015.g0087.m0001, Bpev01.c0015.g0087.m0002, Bpev01.c0015.g0122.m0001, Bpev01.c0015.g0221.m0001, Bpev01.c0016.g0018.m0001, Bpev01.c0016.g0018.m0002, Bpev01.c0016.g0125.m0001, Bpev01.c0018.g0017.m0001, Bpev01.c0018.g0058.m0001, Bpev01.c0022.g0017.m0001, Bpev01.c0022.g0028.m0001, Bpev01.c0022.g0031.m0001, Bpev01.c0…
	GO:0031326	regulation of cellular biosynthetic process	95/772	2330/29388	5	0.00373618	Bpev01.c0000.g0117.m0001, Bpev01.c0015.g0073.m0001, Bpev01.c0015.g0087.m0001, Bpev01.c0015.g0087.m0002, Bpev01.c0015.g0122.m0001, Bpev01.c0016.g0018.m0001, Bpev01.c0016.g0018.m0002, Bpev01.c0018.g0017.m0001, Bpev01.c0018.g0058.m0001, Bpev01.c0022.g0017.m0001, Bpev01.c0022.g0028.m0001, Bpev01.c0022.g0031.m0001, Bpev01.c0027.g0042.m0001, Bpev01.c0027.g0042.m0002, Bpev01.c0027.g0042.m0003, Bpev01.c0…
	GO:0016925	protein sumoylation	5/772	14/29388	9	0.003918	Bpev01.c0043.g0025.m0001, Bpev01.c0299.g0017.m0001, Bpev01.c0437.g0007.m0001, Bpev01.c0557.g0028.m0001, Bpev01.c0574.g0025.m0001
	GO:0009889	regulation of biosynthetic process	96/772	2365/29388	4	0.00406503	Bpev01.c0000.g0117.m0001, Bpev01.c0015.g0073.m0001, Bpev01.c0015.g0087.m0001, Bpev01.c0015.g0087.m0002, Bpev01.c0015.g0122.m0001, Bpev01.c0016.g0018.m0001, Bpev01.c0016.g0018.m0002, Bpev01.c0018.g0017.m0001, Bpev01.c0018.g0058.m0001, Bpev01.c0022.g0017.m0001, Bpev01.c0022.g0028.m0001, Bpev01.c0022.g0031.m0001, Bpev01.c0027.g0042.m0001, Bpev01.c0027.g0042.m0002, Bpev01.c0027.g0042.m0003, Bpev01.c0…
	GO:0090056	regulation of chlorophyll metabolic process	7/772	34/29388	6	0.00451785	Bpev01.c0089.g0044.m0001, Bpev01.c0646.g0009.m0001, Bpev01.c0820.g0010.m0001, Bpev01.c1202.g0038.m0001, Bpev01.c1938.g0015.m0001, Bpev01.c1999.g0003.m0001, Bpev01.c2919.g0001.m0001
	GO:0070647	protein modification by small protein conjugation or removal	38/772	703/29388	7	0.00623097	Bpev01.c0001.g0011.m0001, Bpev01.c0015.g0122.m0001, Bpev01.c0027.g0040.m0001, Bpev01.c0038.g0016.m0001, Bpev01.c0039.g0017.m0001, Bpev01.c0043.g0025.m0001, Bpev01.c0052.g0007.m0001, Bpev01.c0152.g0005.m0001, Bpev01.c0161.g0030.m0001, Bpev01.c0299.g0017.m0001, Bpev01.c0429.g0005.m0002, Bpev01.c0429.g0029.m0001, Bpev01.c0437.g0007.m0001, Bpev01.c0458.g0016.m0001, Bpev01.c0464.g0014.m0001, Bpev01.c0…
	GO:0045292	mRNA cis splicing, via spliceosome	7/772	36/29388	12	0.00633242	Bpev01.c0018.g0100.m0001, Bpev01.c0018.g0100.m0002, Bpev01.c0321.g0023.m0001, Bpev01.c0597.g0010.m0001, Bpev01.c0702.g0005.m0001, Bpev01.c0848.g0045.m0001, Bpev01.c2368.g0003.m0001
	GO:0032446	protein modification by small protein conjugation	35/772	630/29388	8	0.00666114	Bpev01.c0001.g0011.m0001, Bpev01.c0015.g0122.m0001, Bpev01.c0027.g0040.m0001, Bpev01.c0039.g0017.m0001, Bpev01.c0043.g0025.m0001, Bpev01.c0052.g0007.m0001, Bpev01.c0152.g0005.m0001, Bpev01.c0161.g0030.m0001, Bpev01.c0299.g0017.m0001, Bpev01.c0429.g0005.m0002, Bpev01.c0429.g0029.m0001, Bpev01.c0437.g0007.m0001, Bpev01.c0458.g0016.m0001, Bpev01.c0473.g0008.m0001, Bpev01.c0478.g0020.m0001, Bpev01.c0…
	GO:1901401	regulation of tetrapyrrole metabolic process	7/772	37/29388	5	0.00723907	Bpev01.c0089.g0044.m0001, Bpev01.c0646.g0009.m0001, Bpev01.c0820.g0010.m0001, Bpev01.c1202.g0038.m0001, Bpev01.c1938.g0015.m0001, Bpev01.c1999.g0003.m0001, Bpev01.c2919.g0001.m0001
	GO:0034641	cellular nitrogen compound metabolic process	120/772	3185/29388	3	0.00796052	Bpev01.c0001.g0073.m0001, Bpev01.c0015.g0221.m0001, Bpev01.c0016.g0125.m0001, Bpev01.c0018.g0100.m0001, Bpev01.c0018.g0100.m0002, Bpev01.c0022.g0017.m0001, Bpev01.c0022.g0028.m0001, Bpev01.c0022.g0031.m0001, Bpev01.c0024.g0009.m0004, Bpev01.c0027.g0042.m0001, Bpev01.c0027.g0042.m0002, Bpev01.c0027.g0042.m0003, Bpev01.c0027.g0110.m0001, Bpev01.c0031.g0025.m0001, Bpev01.c0036.g0048.m0001, Bpev01.c0…
	GO:0048511	rhythmic process	13/772	134/29388	1	0.00882551	Bpev01.c0016.g0018.m0001, Bpev01.c0016.g0018.m0002, Bpev01.c0045.g0011.m0001, Bpev01.c0142.g0015.m0001, Bpev01.c0289.g0020.m0001, Bpev01.c0582.g0007.m0001, Bpev01.c0727.g0002.m0001, Bpev01.c0819.g0010.m0001, Bpev01.c0862.g0017.m0001, Bpev01.c1623.g0001.m0001, Bpev01.c1786.g0006.m0001, Bpev01.c1938.g0015.m0001, Bpev01.c2059.g0005.m0001
	GO:0009605	response to external stimulus	86/772	2141/29388	2	0.0126405	Bpev01.c0015.g0087.m0001, Bpev01.c0015.g0087.m0002, Bpev01.c0024.g0028.m0001, Bpev01.c0027.g0042.m0001, Bpev01.c0027.g0042.m0002, Bpev01.c0027.g0042.m0003, Bpev01.c0038.g0058.m0001, Bpev01.c0038.g0113.m0001, Bpev01.c0038.g0113.m0002, Bpev01.c0043.g0025.m0001, Bpev01.c0045.g0011.m0001, Bpev01.c0050.g0053.m0001, Bpev01.c0051.g0056.m0001, Bpev01.c0082.g0062.m0001, Bpev01.c0088.g0033.m0001, Bpev01.c0…
	GO:0006464	cellular protein modification process	114/772	3030/29388	6	0.0136924	Bpev01.c0001.g0011.m0001, Bpev01.c0015.g0073.m0001, Bpev01.c0015.g0122.m0001, Bpev01.c0016.g0051.m0001, Bpev01.c0022.g0017.m0001, Bpev01.c0025.g0040.m0001, Bpev01.c0027.g0040.m0001, Bpev01.c0038.g0016.m0001, Bpev01.c0038.g0113.m0001, Bpev01.c0038.g0113.m0002, Bpev01.c0039.g0017.m0001, Bpev01.c0043.g0025.m0001, Bpev01.c0043.g0028.m0001, Bpev01.c0052.g0007.m0001, Bpev01.c0062.g0058.m0001, Bpev01.c0…
	GO:0036211	protein modification process	114/772	3030/29388	5	0.0136924	Bpev01.c0001.g0011.m0001, Bpev01.c0015.g0073.m0001, Bpev01.c0015.g0122.m0001, Bpev01.c0016.g0051.m0001, Bpev01.c0022.g0017.m0001, Bpev01.c0025.g0040.m0001, Bpev01.c0027.g0040.m0001, Bpev01.c0038.g0016.m0001, Bpev01.c0038.g0113.m0001, Bpev01.c0038.g0113.m0002, Bpev01.c0039.g0017.m0001, Bpev01.c0043.g0025.m0001, Bpev01.c0043.g0028.m0001, Bpev01.c0052.g0007.m0001, Bpev01.c0062.g0058.m0001, Bpev01.c0…
	GO:0009628	response to abiotic stimulus	105/772	2736/29388	2	0.013746	Bpev01.c0000.g0117.m0001, Bpev01.c0015.g0010.m0001, Bpev01.c0015.g0073.m0001, Bpev01.c0015.g0089.m0001, Bpev01.c0015.g0122.m0001, Bpev01.c0027.g0049.m0001, Bpev01.c0037.g0003.m0001, Bpev01.c0038.g0058.m0001, Bpev01.c0038.g0113.m0001, Bpev01.c0038.g0113.m0002, Bpev01.c0043.g0025.m0001, Bpev01.c0045.g0008.m0001, Bpev01.c0045.g0011.m0001, Bpev01.c0082.g0062.m0001, Bpev01.c0088.g0033.m0001, Bpev01.c0…
	GO:0048544	recognition of pollen	13/772	142/29388	3	0.014582	Bpev01.c0257.g0005.m0001, Bpev01.c0469.g0018.m0001, Bpev01.c0525.g0012.m0001, Bpev01.c0630.g0018.m0001, Bpev01.c0630.g0019.m0001, Bpev01.c0706.g0001.m0001, Bpev01.c0706.g0006.m0001, Bpev01.c0706.g0007.m0001, Bpev01.c1453.g0004.m0001, Bpev01.c1517.g0001.m0001, Bpev01.c2148.g0003.m0001, Bpev01.c2462.g0003.m0001, Bpev01.c2894.g0001.m0001
	GO:0006396	RNA processing	42/772	858/29388	7	0.0172139	Bpev01.c0001.g0073.m0001, Bpev01.c0018.g0100.m0001, Bpev01.c0018.g0100.m0002, Bpev01.c0031.g0025.m0001, Bpev01.c0043.g0028.m0001, Bpev01.c0050.g0130.m0001, Bpev01.c0052.g0005.m0001, Bpev01.c0126.g0049.m0001, Bpev01.c0129.g0066.m0001, Bpev01.c0136.g0027.m0001, Bpev01.c0142.g0015.m0001, Bpev01.c0155.g0053.m0001, Bpev01.c0158.g0005.m0001, Bpev01.c0161.g0110.m0001, Bpev01.c0161.g0110.m0002, Bpev01.c0…
	GO:0008037	cell recognition	13/772	146/29388	2	0.0179631	Bpev01.c0257.g0005.m0001, Bpev01.c0469.g0018.m0001, Bpev01.c0525.g0012.m0001, Bpev01.c0630.g0018.m0001, Bpev01.c0630.g0019.m0001, Bpev01.c0706.g0001.m0001, Bpev01.c0706.g0006.m0001, Bpev01.c0706.g0007.m0001, Bpev01.c1453.g0004.m0001, Bpev01.c1517.g0001.m0001, Bpev01.c2148.g0003.m0001, Bpev01.c2462.g0003.m0001, Bpev01.c2894.g0001.m0001
	GO:2000112	regulation of cellular macromolecule biosynthetic process	86/772	2173/29388	6	0.0204448	Bpev01.c0000.g0117.m0001, Bpev01.c0015.g0073.m0001, Bpev01.c0015.g0087.m0001, Bpev01.c0015.g0087.m0002, Bpev01.c0015.g0122.m0001, Bpev01.c0016.g0018.m0001, Bpev01.c0016.g0018.m0002, Bpev01.c0018.g0017.m0001, Bpev01.c0022.g0017.m0001, Bpev01.c0022.g0028.m0001, Bpev01.c0022.g0031.m0001, Bpev01.c0027.g0042.m0001, Bpev01.c0027.g0042.m0002, Bpev01.c0027.g0042.m0003, Bpev01.c0043.g0028.m0001, Bpev01.c0…
	GO:0010556	regulation of macromolecule biosynthetic process	86/772	2183/29388	5	0.0212276	Bpev01.c0000.g0117.m0001, Bpev01.c0015.g0073.m0001, Bpev01.c0015.g0087.m0001, Bpev01.c0015.g0087.m0002, Bpev01.c0015.g0122.m0001, Bpev01.c0016.g0018.m0001, Bpev01.c0016.g0018.m0002, Bpev01.c0018.g0017.m0001, Bpev01.c0022.g0017.m0001, Bpev01.c0022.g0028.m0001, Bpev01.c0022.g0031.m0001, Bpev01.c0027.g0042.m0001, Bpev01.c0027.g0042.m0002, Bpev01.c0027.g0042.m0003, Bpev01.c0043.g0028.m0001, Bpev01.c0…
	GO:0010113	negative regulation of systemic acquired resistance	3/772	5/29388	8	0.0223358	Bpev01.c0043.g0025.m0001, Bpev01.c0437.g0007.m0001, Bpev01.c1529.g0008.m0001
	GO:0006355	regulation of transcription, DNA-templated	79/772	1971/29388	9	0.0233495	Bpev01.c0000.g0117.m0001, Bpev01.c0015.g0073.m0001, Bpev01.c0015.g0087.m0001, Bpev01.c0015.g0087.m0002, Bpev01.c0015.g0122.m0001, Bpev01.c0016.g0018.m0001, Bpev01.c0016.g0018.m0002, Bpev01.c0018.g0017.m0001, Bpev01.c0022.g0017.m0001, Bpev01.c0022.g0028.m0001, Bpev01.c0022.g0031.m0001, Bpev01.c0027.g0042.m0001, Bpev01.c0027.g0042.m0002, Bpev01.c0027.g0042.m0003, Bpev01.c0043.g0028.m0001, Bpev01.c0…
	GO:2001141	regulation of RNA biosynthetic process	79/772	1973/29388	7	0.0233495	Bpev01.c0000.g0117.m0001, Bpev01.c0015.g0073.m0001, Bpev01.c0015.g0087.m0001, Bpev01.c0015.g0087.m0002, Bpev01.c0015.g0122.m0001, Bpev01.c0016.g0018.m0001, Bpev01.c0016.g0018.m0002, Bpev01.c0018.g0017.m0001, Bpev01.c0022.g0017.m0001, Bpev01.c0022.g0028.m0001, Bpev01.c0022.g0031.m0001, Bpev01.c0027.g0042.m0001, Bpev01.c0027.g0042.m0002, Bpev01.c0027.g0042.m0003, Bpev01.c0043.g0028.m0001, Bpev01.c0…
	GO:1903506	regulation of nucleic acid-templated transcription	79/772	1973/29388	8	0.0233495	Bpev01.c0000.g0117.m0001, Bpev01.c0015.g0073.m0001, Bpev01.c0015.g0087.m0001, Bpev01.c0015.g0087.m0002, Bpev01.c0015.g0122.m0001, Bpev01.c0016.g0018.m0001, Bpev01.c0016.g0018.m0002, Bpev01.c0018.g0017.m0001, Bpev01.c0022.g0017.m0001, Bpev01.c0022.g0028.m0001, Bpev01.c0022.g0031.m0001, Bpev01.c0027.g0042.m0001, Bpev01.c0027.g0042.m0002, Bpev01.c0027.g0042.m0003, Bpev01.c0043.g0028.m0001, Bpev01.c0…
	GO:0018205	peptidyl-lysine modification	11/772	113/29388	8	0.0239412	Bpev01.c0022.g0017.m0001, Bpev01.c0043.g0025.m0001, Bpev01.c0062.g0063.m0001, Bpev01.c0126.g0003.m0001, Bpev01.c0299.g0017.m0001, Bpev01.c0437.g0007.m0001, Bpev01.c0487.g0001.m0001, Bpev01.c0557.g0028.m0001, Bpev01.c0574.g0025.m0001, Bpev01.c0633.g0007.m0001, Bpev01.c1529.g0008.m0001
	GO:0043484	regulation of RNA splicing	7/772	47/29388	7	0.0255364	Bpev01.c0321.g0023.m0001, Bpev01.c0597.g0010.m0001, Bpev01.c0702.g0005.m0001, Bpev01.c0772.g0014.m0001, Bpev01.c0848.g0045.m0001, Bpev01.c1657.g0007.m0001, Bpev01.c2368.g0003.m0001
	GO:1903311	regulation of mRNA metabolic process	9/772	79/29388	7	0.026686	Bpev01.c0136.g0027.m0001, Bpev01.c0321.g0023.m0001, Bpev01.c0597.g0010.m0001, Bpev01.c0640.g0003.m0001, Bpev01.c0702.g0005.m0001, Bpev01.c0772.g0014.m0001, Bpev01.c0848.g0045.m0001, Bpev01.c2215.g0001.m0002, Bpev01.c2368.g0003.m0001
	GO:0050896	response to stimulus	212/772	6436/29388	1	0.0285295	Bpev01.c0000.g0117.m0001, Bpev01.c0015.g0010.m0001, Bpev01.c0015.g0073.m0001, Bpev01.c0015.g0087.m0001, Bpev01.c0015.g0087.m0002, Bpev01.c0015.g0089.m0001, Bpev01.c0015.g0122.m0001, Bpev01.c0016.g0125.m0001, Bpev01.c0022.g0017.m0001, Bpev01.c0022.g0028.m0001, Bpev01.c0022.g0031.m0001, Bpev01.c0024.g0009.m0004, Bpev01.c0024.g0028.m0001, Bpev01.c0027.g0040.m0001, Bpev01.c0027.g0042.m0001, Bpev01.c0…
	GO:0007623	circadian rhythm	11/772	118/29388	2	0.0329331	Bpev01.c0016.g0018.m0001, Bpev01.c0016.g0018.m0002, Bpev01.c0142.g0015.m0001, Bpev01.c0289.g0020.m0001, Bpev01.c0582.g0007.m0001, Bpev01.c0727.g0002.m0001, Bpev01.c0819.g0010.m0001, Bpev01.c0862.g0017.m0001, Bpev01.c1623.g0001.m0001, Bpev01.c1786.g0006.m0001, Bpev01.c1938.g0015.m0001
	GO:1901361	organic cyclic compound catabolic process	19/772	292/29388	4	0.0333117	Bpev01.c0051.g0086.m0001, Bpev01.c0051.g0089.m0001, Bpev01.c0126.g0049.m0001, Bpev01.c0136.g0027.m0001, Bpev01.c0347.g0003.m0001, Bpev01.c0414.g0008.m0001, Bpev01.c0560.g0008.m0001, Bpev01.c0572.g0004.m0001, Bpev01.c0615.g0003.m0001, Bpev01.c0640.g0003.m0001, Bpev01.c0646.g0009.m0001, Bpev01.c0821.g0004.m0001, Bpev01.c0970.g0003.m0001, Bpev01.c1240.g0004.m0001, Bpev01.c1451.g0002.m0001, Bpev01.c1…
	GO:0046700	heterocycle catabolic process	15/772	203/29388	4	0.0366178	Bpev01.c0126.g0049.m0001, Bpev01.c0136.g0027.m0001, Bpev01.c0347.g0003.m0001, Bpev01.c0560.g0008.m0001, Bpev01.c0572.g0004.m0001, Bpev01.c0615.g0003.m0001, Bpev01.c0640.g0003.m0001, Bpev01.c0646.g0009.m0001, Bpev01.c0821.g0004.m0001, Bpev01.c0970.g0003.m0001, Bpev01.c1240.g0004.m0001, Bpev01.c1451.g0002.m0001, Bpev01.c1511.g0005.m0001, Bpev01.c2215.g0001.m0002, Bpev01.c3659.g0001.m0001
	GO:0019439	aromatic compound catabolic process	18/772	274/29388	4	0.0405423	Bpev01.c0051.g0086.m0001, Bpev01.c0051.g0089.m0001, Bpev01.c0126.g0049.m0001, Bpev01.c0136.g0027.m0001, Bpev01.c0347.g0003.m0001, Bpev01.c0414.g0008.m0001, Bpev01.c0572.g0004.m0001, Bpev01.c0615.g0003.m0001, Bpev01.c0640.g0003.m0001, Bpev01.c0646.g0009.m0001, Bpev01.c0821.g0004.m0001, Bpev01.c0970.g0003.m0001, Bpev01.c1240.g0004.m0001, Bpev01.c1451.g0002.m0001, Bpev01.c1511.g0005.m0001, Bpev01.c2…
	GO:0000381	regulation of alternative mRNA splicing, via spliceosome	6/772	37/29388	10	0.0405423	Bpev01.c0321.g0023.m0001, Bpev01.c0597.g0010.m0001, Bpev01.c0702.g0005.m0001, Bpev01.c0772.g0014.m0001, Bpev01.c0848.g0045.m0001, Bpev01.c2368.g0003.m0001
	GO:0044270	cellular nitrogen compound catabolic process	15/772	207/29388	4	0.0430666	Bpev01.c0126.g0049.m0001, Bpev01.c0136.g0027.m0001, Bpev01.c0347.g0003.m0001, Bpev01.c0560.g0008.m0001, Bpev01.c0572.g0004.m0001, Bpev01.c0615.g0003.m0001, Bpev01.c0640.g0003.m0001, Bpev01.c0646.g0009.m0001, Bpev01.c0821.g0004.m0001, Bpev01.c0970.g0003.m0001, Bpev01.c1240.g0004.m0001, Bpev01.c1451.g0002.m0001, Bpev01.c1511.g0005.m0001, Bpev01.c2215.g0001.m0002, Bpev01.c3659.g0001.m0001
	GO:0018193	peptidyl-amino acid modification	21/772	341/29388	7	0.0432778	Bpev01.c0022.g0017.m0001, Bpev01.c0043.g0025.m0001, Bpev01.c0062.g0058.m0001, Bpev01.c0062.g0063.m0001, Bpev01.c0126.g0003.m0001, Bpev01.c0129.g0097.m0001, Bpev01.c0142.g0015.m0001, Bpev01.c0237.g0033.m0001, Bpev01.c0299.g0017.m0001, Bpev01.c0356.g0039.m0001, Bpev01.c0437.g0007.m0001, Bpev01.c0487.g0001.m0001, Bpev01.c0557.g0028.m0001, Bpev01.c0574.g0025.m0001, Bpev01.c0633.g0007.m0001, Bpev01.c0…
	GO:0009991	response to extracellular stimulus	19/772	302/29388	3	0.046218	Bpev01.c0038.g0113.m0001, Bpev01.c0038.g0113.m0002, Bpev01.c0043.g0025.m0001, Bpev01.c0051.g0056.m0001, Bpev01.c0088.g0131.m0002, Bpev01.c0142.g0015.m0001, Bpev01.c0365.g0052.m0001, Bpev01.c0379.g0019.m0001, Bpev01.c0419.g0014.m0001, Bpev01.c0429.g0005.m0002, Bpev01.c0437.g0007.m0001, Bpev01.c0438.g0028.m0001, Bpev01.c0522.g0014.m0001, Bpev01.c0534.g0002.m0001, Bpev01.c0646.g0009.m0001, Bpev01.c0…
Cluster 4
	GO:0016070	RNA metabolic process	50/462	1523/29388	6	0.00232489	Bpev01.c0001.g0090.m0001, Bpev01.c0001.g0099.m0001, Bpev01.c0016.g0172.m0001, Bpev01.c0022.g0161.m0001, Bpev01.c0024.g0023.m0001, Bpev01.c0038.g0007.m0001, Bpev01.c0046.g0007.m0001, Bpev01.c0051.g0013.m0001, Bpev01.c0051.g0161.m0001, Bpev01.c0080.g0103.m0001, Bpev01.c0083.g0012.m0001, Bpev01.c0090.g0005.m0001, Bpev01.c0101.g0029.m0001, Bpev01.c0127.g0078.m0001, Bpev01.c0127.g0109.m0001, Bpev01.c0…
	GO:0009451	RNA modification	22/462	474/29388	7	0.00364299	Bpev01.c0001.g0099.m0001, Bpev01.c0038.g0007.m0001, Bpev01.c0051.g0013.m0001, Bpev01.c0080.g0103.m0001, Bpev01.c0090.g0005.m0001, Bpev01.c0101.g0029.m0001, Bpev01.c0127.g0078.m0001, Bpev01.c0127.g0109.m0001, Bpev01.c0189.g0007.m0001, Bpev01.c0223.g0034.m0001, Bpev01.c0283.g0016.m0001, Bpev01.c0349.g0018.m0001, Bpev01.c0455.g0008.m0001, Bpev01.c0488.g0023.m0001, Bpev01.c0605.g0013.m0001, Bpev01.c1…
	GO:0034605	cellular response to heat	10/462	107/29388	5	0.00364299	Bpev01.c0154.g0042.m0001, Bpev01.c0163.g0026.m0001, Bpev01.c0389.g0020.m0001, Bpev01.c0422.g0018.m0001, Bpev01.c0422.g0018.m0002, Bpev01.c0615.g0010.m0003, Bpev01.c0634.g0026.m0001, Bpev01.c1999.g0004.m0001, Bpev01.c1999.g0005.m0001, Bpev01.c2192.g0002.m0001
	GO:0008150	biological_process	378/462	21513/29388	0	0.00767319	Bpev01.c0000.g0160.m0001, Bpev01.c0001.g0090.m0001, Bpev01.c0001.g0099.m0001, Bpev01.c0008.g0007.m0001, Bpev01.c0015.g0194.m0001, Bpev01.c0015.g0194.m0002, Bpev01.c0015.g0208.m0001, Bpev01.c0015.g0230.m0001, Bpev01.c0015.g0238.m0001, Bpev01.c0016.g0017.m0001, Bpev01.c0016.g0036.m0001, Bpev01.c0016.g0039.m0001, Bpev01.c0016.g0127.m0001, Bpev01.c0016.g0128.m0001, Bpev01.c0016.g0137.m0001, Bpev01.c0…
	GO:0061408	positive regulation of transcription from RNA polymerase II promoter in response to heat stress	5/462	24/29388	13	0.0130932	Bpev01.c0163.g0026.m0001, Bpev01.c0389.g0020.m0001, Bpev01.c0422.g0018.m0001, Bpev01.c0422.g0018.m0002, Bpev01.c2192.g0002.m0001
	GO:0036003	positive regulation of transcription from RNA polymerase II promoter in response to stress	5/462	24/29388	12	0.0130932	Bpev01.c0163.g0026.m0001, Bpev01.c0389.g0020.m0001, Bpev01.c0422.g0018.m0001, Bpev01.c0422.g0018.m0002, Bpev01.c2192.g0002.m0001
	GO:0065002	intracellular protein transmembrane transport	8/462	83/29388	9	0.0183391	Bpev01.c0015.g0208.m0001, Bpev01.c0104.g0002.m0001, Bpev01.c0751.g0004.m0001, Bpev01.c0752.g0012.m0001, Bpev01.c0939.g0010.m0001, Bpev01.c1128.g0005.m0001, Bpev01.c1171.g0012.m0001, Bpev01.c1235.g0007.m0001
	GO:0071806	protein transmembrane transport	8/462	84/29388	8	0.019254	Bpev01.c0015.g0208.m0001, Bpev01.c0104.g0002.m0001, Bpev01.c0751.g0004.m0001, Bpev01.c0752.g0012.m0001, Bpev01.c0939.g0010.m0001, Bpev01.c1128.g0005.m0001, Bpev01.c1171.g0012.m0001, Bpev01.c1235.g0007.m0001
	GO:0009408	response to heat	16/462	326/29388	4	0.0224774	Bpev01.c0000.g0160.m0001, Bpev01.c0115.g0062.m0001, Bpev01.c0154.g0042.m0001, Bpev01.c0163.g0026.m0001, Bpev01.c0389.g0020.m0001, Bpev01.c0422.g0018.m0001, Bpev01.c0422.g0018.m0002, Bpev01.c0443.g0023.m0001, Bpev01.c0615.g0010.m0003, Bpev01.c0634.g0026.m0001, Bpev01.c0751.g0004.m0001, Bpev01.c0990.g0003.m0001, Bpev01.c1654.g0003.m0002, Bpev01.c1999.g0004.m0001, Bpev01.c1999.g0005.m0001, Bpev01.c2…
	GO:0006706	steroid catabolic process	3/462	6/29388	5	0.0224774	Bpev01.c0050.g0154.m0001, Bpev01.c0050.g0154.m0002, Bpev01.c2046.g0002.m0001
	GO:0016127	sterol catabolic process	3/462	6/29388	6	0.0224774	Bpev01.c0050.g0154.m0001, Bpev01.c0050.g0154.m0002, Bpev01.c2046.g0002.m0001
	GO:0034433	steroid esterification	3/462	6/29388	6	0.0224774	Bpev01.c0050.g0154.m0001, Bpev01.c0050.g0154.m0002, Bpev01.c2046.g0002.m0001
	GO:0034434	sterol esterification	3/462	6/29388	7	0.0224774	Bpev01.c0050.g0154.m0001, Bpev01.c0050.g0154.m0002, Bpev01.c2046.g0002.m0001
	GO:0043618	regulation of transcription from RNA polymerase II promoter in response to stress	5/462	30/29388	11	0.0283095	Bpev01.c0163.g0026.m0001, Bpev01.c0389.g0020.m0001, Bpev01.c0422.g0018.m0001, Bpev01.c0422.g0018.m0002, Bpev01.c2192.g0002.m0001
	GO:0009642	response to light intensity	12/462	213/29388	5	0.0415754	Bpev01.c0136.g0018.m0001, Bpev01.c0222.g0002.m0001, Bpev01.c0439.g0002.m0001, Bpev01.c0577.g0037.m0001, Bpev01.c0597.g0033.m0001, Bpev01.c0615.g0010.m0003, Bpev01.c0848.g0038.m0001, Bpev01.c1171.g0012.m0001, Bpev01.c1365.g0005.m0001, Bpev01.c1708.g0006.m0001, Bpev01.c1999.g0004.m0001, Bpev01.c1999.g0005.m0001
	GO:0071491	cellular response to red light	4/462	18/29388	8	0.0415754	Bpev01.c0615.g0010.m0003, Bpev01.c1708.g0006.m0001, Bpev01.c1999.g0004.m0001, Bpev01.c1999.g0005.m0001
	GO:0043620	regulation of DNA-templated transcription in response to stress	5/462	33/29388	10	0.0415754	Bpev01.c0163.g0026.m0001, Bpev01.c0389.g0020.m0001, Bpev01.c0422.g0018.m0001, Bpev01.c0422.g0018.m0002, Bpev01.c2192.g0002.m0001
	GO:0017038	protein import	9/462	126/29388	8	0.0460025	Bpev01.c0015.g0208.m0001, Bpev01.c0104.g0002.m0001, Bpev01.c0123.g0010.m0001, Bpev01.c0751.g0004.m0001, Bpev01.c0752.g0012.m0001, Bpev01.c0939.g0010.m0001, Bpev01.c1128.g0005.m0001, Bpev01.c1171.g0012.m0001, Bpev01.c1235.g0007.m0001
Cluster 5
	GO:0016070	RNA metabolic process	22/128	1523/29388	6	0.00660701	Bpev01.c0000.g0221.m0001, Bpev01.c0000.g0221.m0002, Bpev01.c0018.g0097.m0001, Bpev01.c0134.g0091.m0001, Bpev01.c0163.g0016.m0001, Bpev01.c0274.g0006.m0001, Bpev01.c0281.g0002.m0001, Bpev01.c0288.g0022.m0001, Bpev01.c0322.g0014.m0001, Bpev01.c0328.g0018.m0001, Bpev01.c0404.g0025.m0001, Bpev01.c0404.g0027.m0001, Bpev01.c0454.g0014.m0001, Bpev01.c0457.g0048.m0001, Bpev01.c0588.g0022.m0001, Bpev01.c0…
	GO:0006397	mRNA processing	10/128	403/29388	8	0.0430952	Bpev01.c0000.g0221.m0001, Bpev01.c0000.g0221.m0002, Bpev01.c0134.g0091.m0001, Bpev01.c0274.g0006.m0001, Bpev01.c0288.g0022.m0001, Bpev01.c0404.g0025.m0001, Bpev01.c0588.g0022.m0001, Bpev01.c1060.g0029.m0001, Bpev01.c1060.g0029.m0002, Bpev01.c1279.g0001.m0001
	GO:0090304	nucleic acid metabolic process	23/128	1973/29388	5	0.0430952	Bpev01.c0000.g0221.m0001, Bpev01.c0000.g0221.m0002, Bpev01.c0018.g0097.m0001, Bpev01.c0134.g0091.m0001, Bpev01.c0163.g0016.m0001, Bpev01.c0274.g0006.m0001, Bpev01.c0281.g0002.m0001, Bpev01.c0288.g0022.m0001, Bpev01.c0322.g0014.m0001, Bpev01.c0328.g0018.m0001, Bpev01.c0404.g0025.m0001, Bpev01.c0404.g0027.m0001, Bpev01.c0454.g0014.m0001, Bpev01.c0457.g0048.m0001, Bpev01.c0588.g0022.m0001, Bpev01.c0…
Cluster 7
	GO:0009451	RNA modification	64/1760	474/29388	7	0.0049766	Bpev01.c0022.g0075.m0001, Bpev01.c0029.g0093.m0001, Bpev01.c0046.g0008.m0001, Bpev01.c0051.g0009.m0001, Bpev01.c0051.g0125.m0001, Bpev01.c0052.g0038.m0001, Bpev01.c0063.g0011.m0001, Bpev01.c0082.g0019.m0001, Bpev01.c0115.g0040.m0001, Bpev01.c0126.g0060.m0001, Bpev01.c0135.g0059.m0001, Bpev01.c0142.g0041.m0001, Bpev01.c0205.g0014.m0001, Bpev01.c0215.g0007.m0001, Bpev01.c0215.g0011.m0001, Bpev01.c0…
	GO:0016070	RNA metabolic process	131/1760	1523/29388	6	0.0179542	Bpev01.c0000.g0070.m0001, Bpev01.c0000.g0079.m0001, Bpev01.c0022.g0075.m0001, Bpev01.c0029.g0022.m0001, Bpev01.c0029.g0093.m0001, Bpev01.c0029.g0138.m0001, Bpev01.c0045.g0040.m0001, Bpev01.c0046.g0005.m0001, Bpev01.c0046.g0008.m0001, Bpev01.c0050.g0112.m0001, Bpev01.c0051.g0009.m0001, Bpev01.c0051.g0125.m0001, Bpev01.c0052.g0038.m0001, Bpev01.c0052.g0199.m0001, Bpev01.c0052.g0199.m0002, Bpev01.c0…
	GO:0042790	nucleolar large rRNA transcription by RNA polymerase I	4/1760	5/29388	12	0.0256163	Bpev01.c0101.g0073.m0001, Bpev01.c0101.g0074.m0001, Bpev01.c0101.g0075.m0001, Bpev01.c0101.g0076.m0001
	GO:0043488	regulation of mRNA stability	7/1760	19/29388	9	0.0291845	Bpev01.c0438.g0008.m0002, Bpev01.c0488.g0025.m0001, Bpev01.c0588.g0038.m0001, Bpev01.c0588.g0038.m0002, Bpev01.c0899.g0005.m0001, Bpev01.c1456.g0015.m0001, Bpev01.c1478.g0003.m0001
Cluster 8
	GO:0045491	xylan metabolic process	8/705	44/29388	8	0.00508182	Bpev01.c0015.g0046.m0001, Bpev01.c0159.g0003.m0001, Bpev01.c0415.g0019.m0001, Bpev01.c0566.g0041.m0001, Bpev01.c0727.g0004.m0001, Bpev01.c0739.g0007.m0001, Bpev01.c1202.g0015.m0001, Bpev01.c2001.g0008.m0001
	GO:0010383	cell wall polysaccharide metabolic process	14/705	143/29388	6	0.00508182	Bpev01.c0015.g0046.m0001, Bpev01.c0134.g0028.m0001, Bpev01.c0159.g0003.m0001, Bpev01.c0189.g0071.m0001, Bpev01.c0224.g0042.m0001, Bpev01.c0349.g0024.m0001, Bpev01.c0415.g0019.m0001, Bpev01.c0566.g0041.m0001, Bpev01.c0719.g0016.m0001, Bpev01.c0727.g0004.m0001, Bpev01.c0739.g0007.m0001, Bpev01.c1202.g0015.m0001, Bpev01.c1365.g0007.m0001, Bpev01.c2001.g0008.m0001
	GO:0006546	glycine catabolic process	4/705	8/29388	10	0.0102723	Bpev01.c0127.g0054.m0001, Bpev01.c0161.g0094.m0001, Bpev01.c0948.g0007.m0001, Bpev01.c1371.g0005.m0001
	GO:0043085	positive regulation of catalytic activity	13/705	136/29388	4	0.0116319	Bpev01.c0018.g0010.m0001, Bpev01.c0044.g0107.m0001, Bpev01.c0066.g0032.m0001, Bpev01.c0210.g0017.m0001, Bpev01.c0210.g0017.m0002, Bpev01.c0280.g0020.m0001, Bpev01.c0328.g0022.m0001, Bpev01.c0522.g0011.m0001, Bpev01.c0717.g0016.m0001, Bpev01.c0919.g0024.m0001, Bpev01.c0963.g0004.m0001, Bpev01.c1022.g0002.m0001, Bpev01.c5512.g0002.m0001
	GO:0045492	xylan biosynthetic process	6/705	29/29388	9	0.0242714	Bpev01.c0015.g0046.m0001, Bpev01.c0159.g0003.m0001, Bpev01.c0566.g0041.m0001, Bpev01.c0727.g0004.m0001, Bpev01.c1202.g0015.m0001, Bpev01.c2001.g0008.m0001
	GO:0048759	xylem vessel member cell differentiation	4/705	10/29388	5	0.0257878	Bpev01.c0022.g0005.m0001, Bpev01.c0022.g0005.m0002, Bpev01.c0165.g0001.m0001, Bpev01.c0395.g0010.m0001
	GO:0044093	positive regulation of molecular function	13/705	151/29388	3	0.0303791	Bpev01.c0018.g0010.m0001, Bpev01.c0044.g0107.m0001, Bpev01.c0066.g0032.m0001, Bpev01.c0210.g0017.m0001, Bpev01.c0210.g0017.m0002, Bpev01.c0280.g0020.m0001, Bpev01.c0328.g0022.m0001, Bpev01.c0522.g0011.m0001, Bpev01.c0717.g0016.m0001, Bpev01.c0919.g0024.m0001, Bpev01.c0963.g0004.m0001, Bpev01.c1022.g0002.m0001, Bpev01.c5512.g0002.m0001
	GO:0044036	cell wall macromolecule metabolic process	15/705	195/29388	5	0.0307552	Bpev01.c0015.g0046.m0001, Bpev01.c0134.g0028.m0001, Bpev01.c0159.g0003.m0001, Bpev01.c0189.g0071.m0001, Bpev01.c0224.g0042.m0001, Bpev01.c0349.g0024.m0001, Bpev01.c0415.g0019.m0001, Bpev01.c0505.g0003.m0001, Bpev01.c0566.g0041.m0001, Bpev01.c0719.g0016.m0001, Bpev01.c0727.g0004.m0001, Bpev01.c0739.g0007.m0001, Bpev01.c1202.g0015.m0001, Bpev01.c1365.g0007.m0001, Bpev01.c2001.g0008.m0001
	GO:0008150	biological_process	561/705	21513/29388	0	0.0308301	Bpev01.c0000.g0019.m0001, Bpev01.c0000.g0028.m0001, Bpev01.c0000.g0075.m0001, Bpev01.c0000.g0082.m0001, Bpev01.c0000.g0082.m0002, Bpev01.c0000.g0100.m0001, Bpev01.c0000.g0139.m0001, Bpev01.c0000.g0183.m0001, Bpev01.c0000.g0229.m0001, Bpev01.c0001.g0004.m0001, Bpev01.c0015.g0016.m0001, Bpev01.c0015.g0044.m0001, Bpev01.c0015.g0046.m0001, Bpev01.c0015.g0123.m0001, Bpev01.c0015.g0143.m0002, Bpev01.c0…
	GO:0010410	hemicellulose metabolic process	10/705	94/29388	7	0.0308301	Bpev01.c0015.g0046.m0001, Bpev01.c0134.g0028.m0001, Bpev01.c0159.g0003.m0001, Bpev01.c0349.g0024.m0001, Bpev01.c0415.g0019.m0001, Bpev01.c0566.g0041.m0001, Bpev01.c0727.g0004.m0001, Bpev01.c0739.g0007.m0001, Bpev01.c1202.g0015.m0001, Bpev01.c2001.g0008.m0001
	GO:0051179	localization	96/705	2719/29388	1	0.040854	Bpev01.c0015.g0265.m0001, Bpev01.c0016.g0169.m0001, Bpev01.c0016.g0169.m0002, Bpev01.c0025.g0014.m0001, Bpev01.c0026.g0012.m0001, Bpev01.c0042.g0015.m0001, Bpev01.c0042.g0053.m0001, Bpev01.c0044.g0019.m0001, Bpev01.c0044.g0050.m0001, Bpev01.c0050.g0006.m0001, Bpev01.c0066.g0033.m0001, Bpev01.c0083.g0017.m0001, Bpev01.c0090.g0015.m0001, Bpev01.c0101.g0045.m0001, Bpev01.c0101.g0045.m0002, Bpev01.c0…
	GO:0050790	regulation of catalytic activity	19/705	304/29388	3	0.0457754	Bpev01.c0015.g0123.m0001, Bpev01.c0018.g0010.m0001, Bpev01.c0044.g0107.m0001, Bpev01.c0053.g0034.m0001, Bpev01.c0066.g0032.m0001, Bpev01.c0191.g0005.m0001, Bpev01.c0210.g0017.m0001, Bpev01.c0210.g0017.m0002, Bpev01.c0280.g0020.m0001, Bpev01.c0328.g0022.m0001, Bpev01.c0522.g0011.m0001, Bpev01.c0717.g0016.m0001, Bpev01.c0919.g0024.m0001, Bpev01.c0963.g0004.m0001, Bpev01.c1022.g0002.m0001, Bpev01.c1…
Cluster 9
	GO:0042732	D-xylose metabolic process	6/311	10/29388	6	0.000135995	Bpev01.c0030.g0017.m0001, Bpev01.c0030.g0017.m0002, Bpev01.c0634.g0014.m0001, Bpev01.c0634.g0014.m0002, Bpev01.c0843.g0010.m0001, Bpev01.c0843.g0010.m0002
	GO:0010417	glucuronoxylan biosynthetic process	6/311	11/29388	10	0.000135995	Bpev01.c0052.g0019.m0001, Bpev01.c0088.g0120.m0001, Bpev01.c0116.g0004.m0001, Bpev01.c0288.g0009.m0001, Bpev01.c0621.g0009.m0001, Bpev01.c0781.g0019.m0001
	GO:0010413	glucuronoxylan metabolic process	6/311	11/29388	9	0.000135995	Bpev01.c0052.g0019.m0001, Bpev01.c0088.g0120.m0001, Bpev01.c0116.g0004.m0001, Bpev01.c0288.g0009.m0001, Bpev01.c0621.g0009.m0001, Bpev01.c0781.g0019.m0001
	GO:0070589	cellular component macromolecule biosynthetic process	15/311	75/29388	6	0.000162431	Bpev01.c0015.g0038.m0001, Bpev01.c0029.g0110.m0001, Bpev01.c0052.g0019.m0001, Bpev01.c0088.g0120.m0001, Bpev01.c0116.g0004.m0001, Bpev01.c0166.g0009.m0001, Bpev01.c0189.g0059.m0001, Bpev01.c0190.g0014.m0001, Bpev01.c0275.g0062.m0001, Bpev01.c0288.g0009.m0001, Bpev01.c0344.g0013.m0001, Bpev01.c0621.g0009.m0001, Bpev01.c0781.g0019.m0001, Bpev01.c0793.g0003.m0001, Bpev01.c2491.g0002.m0001
	GO:0044038	cell wall macromolecule biosynthetic process	15/311	75/29388	7	0.000162431	Bpev01.c0015.g0038.m0001, Bpev01.c0029.g0110.m0001, Bpev01.c0052.g0019.m0001, Bpev01.c0088.g0120.m0001, Bpev01.c0116.g0004.m0001, Bpev01.c0166.g0009.m0001, Bpev01.c0189.g0059.m0001, Bpev01.c0190.g0014.m0001, Bpev01.c0275.g0062.m0001, Bpev01.c0288.g0009.m0001, Bpev01.c0344.g0013.m0001, Bpev01.c0621.g0009.m0001, Bpev01.c0781.g0019.m0001, Bpev01.c0793.g0003.m0001, Bpev01.c2491.g0002.m0001
	GO:0009226	nucleotide-sugar biosynthetic process	7/311	38/29388	7	0.000167404	Bpev01.c0030.g0017.m0001, Bpev01.c0030.g0017.m0002, Bpev01.c0135.g0035.m0001, Bpev01.c0634.g0014.m0001, Bpev01.c0634.g0014.m0002, Bpev01.c0843.g0010.m0001, Bpev01.c0843.g0010.m0002
	GO:0044036	cell wall macromolecule metabolic process	18/311	195/29388	5	0.000167404	Bpev01.c0015.g0038.m0001, Bpev01.c0029.g0110.m0001, Bpev01.c0052.g0019.m0001, Bpev01.c0088.g0120.m0001, Bpev01.c0116.g0004.m0001, Bpev01.c0166.g0009.m0001, Bpev01.c0189.g0059.m0001, Bpev01.c0190.g0014.m0001, Bpev01.c0275.g0062.m0001, Bpev01.c0288.g0009.m0001, Bpev01.c0344.g0013.m0001, Bpev01.c0420.g0022.m0001, Bpev01.c0603.g0003.m0002, Bpev01.c0621.g0009.m0001, Bpev01.c0781.g0019.m0001, Bpev01.c0…
	GO:0019321	pentose metabolic process	6/311	25/29388	5	0.000167404	Bpev01.c0030.g0017.m0001, Bpev01.c0030.g0017.m0002, Bpev01.c0634.g0014.m0001, Bpev01.c0634.g0014.m0002, Bpev01.c0843.g0010.m0001, Bpev01.c0843.g0010.m0002
	GO:0000271	polysaccharide biosynthetic process	25/311	232/29388	5	0.000167404	Bpev01.c0000.g0006.m0001, Bpev01.c0000.g0242.m0001, Bpev01.c0000.g0242.m0002, Bpev01.c0015.g0038.m0001, Bpev01.c0015.g0262.m0001, Bpev01.c0029.g0110.m0001, Bpev01.c0052.g0019.m0001, Bpev01.c0088.g0120.m0001, Bpev01.c0116.g0004.m0001, Bpev01.c0146.g0016.m0001, Bpev01.c0146.g0016.m0002, Bpev01.c0166.g0009.m0001, Bpev01.c0189.g0059.m0001, Bpev01.c0190.g0014.m0001, Bpev01.c0245.g0081.m0001, Bpev01.c0…
	GO:0009832	plant-type cell wall biogenesis	23/311	136/29388	4	0.000167404	Bpev01.c0000.g0006.m0001, Bpev01.c0001.g0043.m0001, Bpev01.c0015.g0038.m0001, Bpev01.c0015.g0041.m0001, Bpev01.c0052.g0019.m0001, Bpev01.c0088.g0120.m0001, Bpev01.c0116.g0004.m0001, Bpev01.c0146.g0016.m0001, Bpev01.c0146.g0016.m0002, Bpev01.c0166.g0009.m0001, Bpev01.c0189.g0059.m0001, Bpev01.c0190.g0082.m0001, Bpev01.c0190.g0082.m0002, Bpev01.c0275.g0062.m0001, Bpev01.c0288.g0009.m0001, Bpev01.c0…
	GO:0051274	beta-glucan biosynthetic process	10/311	83/29388	8	0.000167404	Bpev01.c0000.g0006.m0001, Bpev01.c0000.g0242.m0001, Bpev01.c0000.g0242.m0002, Bpev01.c0029.g0110.m0001, Bpev01.c0166.g0009.m0001, Bpev01.c0189.g0059.m0001, Bpev01.c0190.g0014.m0001, Bpev01.c0245.g0081.m0001, Bpev01.c0374.g0017.m0001, Bpev01.c0603.g0003.m0002
	GO:0034637	cellular carbohydrate biosynthetic process	22/311	235/29388	5	0.000167404	Bpev01.c0000.g0006.m0001, Bpev01.c0000.g0242.m0001, Bpev01.c0000.g0242.m0002, Bpev01.c0015.g0038.m0001, Bpev01.c0029.g0110.m0001, Bpev01.c0052.g0019.m0001, Bpev01.c0088.g0120.m0001, Bpev01.c0116.g0004.m0001, Bpev01.c0166.g0009.m0001, Bpev01.c0189.g0059.m0001, Bpev01.c0190.g0014.m0001, Bpev01.c0245.g0081.m0001, Bpev01.c0275.g0062.m0001, Bpev01.c0288.g0009.m0001, Bpev01.c0344.g0013.m0001, Bpev01.c0…
	GO:0045489	pectin biosynthetic process	8/311	61/29388	7	0.000167404	Bpev01.c0015.g0262.m0001, Bpev01.c0146.g0016.m0001, Bpev01.c0146.g0016.m0002, Bpev01.c0190.g0014.m0001, Bpev01.c0502.g0008.m0001, Bpev01.c0621.g0009.m0001, Bpev01.c0781.g0019.m0001, Bpev01.c0793.g0003.m0001
	GO:0051273	beta-glucan metabolic process	11/311	111/29388	7	0.000184613	Bpev01.c0000.g0006.m0001, Bpev01.c0000.g0242.m0001, Bpev01.c0000.g0242.m0002, Bpev01.c0029.g0110.m0001, Bpev01.c0166.g0009.m0001, Bpev01.c0189.g0059.m0001, Bpev01.c0190.g0014.m0001, Bpev01.c0214.g0029.m0001, Bpev01.c0245.g0081.m0001, Bpev01.c0374.g0017.m0001, Bpev01.c0603.g0003.m0002
	GO:0044264	cellular polysaccharide metabolic process	23/311	317/29388	5	0.000185116	Bpev01.c0000.g0006.m0001, Bpev01.c0000.g0242.m0001, Bpev01.c0000.g0242.m0002, Bpev01.c0015.g0038.m0001, Bpev01.c0029.g0110.m0001, Bpev01.c0052.g0019.m0001, Bpev01.c0088.g0120.m0001, Bpev01.c0116.g0004.m0001, Bpev01.c0166.g0009.m0001, Bpev01.c0189.g0059.m0001, Bpev01.c0190.g0014.m0001, Bpev01.c0214.g0029.m0001, Bpev01.c0245.g0081.m0001, Bpev01.c0275.g0062.m0001, Bpev01.c0288.g0009.m0001, Bpev01.c0…
	GO:0009834	plant-type secondary cell wall biogenesis	20/311	64/29388	5	0.00018864	Bpev01.c0000.g0006.m0001, Bpev01.c0001.g0043.m0001, Bpev01.c0015.g0038.m0001, Bpev01.c0052.g0019.m0001, Bpev01.c0088.g0120.m0001, Bpev01.c0116.g0004.m0001, Bpev01.c0166.g0009.m0001, Bpev01.c0189.g0059.m0001, Bpev01.c0190.g0082.m0001, Bpev01.c0190.g0082.m0002, Bpev01.c0275.g0062.m0001, Bpev01.c0288.g0009.m0001, Bpev01.c0344.g0013.m0001, Bpev01.c0374.g0017.m0001, Bpev01.c0430.g0012.m0001, Bpev01.c0…
	GO:0045491	xylan metabolic process	11/311	44/29388	8	0.00018864	Bpev01.c0015.g0038.m0001, Bpev01.c0052.g0019.m0001, Bpev01.c0088.g0120.m0001, Bpev01.c0116.g0004.m0001, Bpev01.c0190.g0014.m0001, Bpev01.c0275.g0062.m0001, Bpev01.c0288.g0009.m0001, Bpev01.c0344.g0013.m0001, Bpev01.c0621.g0009.m0001, Bpev01.c0781.g0019.m0001, Bpev01.c2491.g0002.m0001
	GO:0010383	cell wall polysaccharide metabolic process	17/311	143/29388	6	0.00018864	Bpev01.c0015.g0038.m0001, Bpev01.c0029.g0110.m0001, Bpev01.c0052.g0019.m0001, Bpev01.c0088.g0120.m0001, Bpev01.c0116.g0004.m0001, Bpev01.c0166.g0009.m0001, Bpev01.c0189.g0059.m0001, Bpev01.c0190.g0014.m0001, Bpev01.c0275.g0062.m0001, Bpev01.c0288.g0009.m0001, Bpev01.c0344.g0013.m0001, Bpev01.c0603.g0003.m0002, Bpev01.c0621.g0009.m0001, Bpev01.c0781.g0019.m0001, Bpev01.c0793.g0003.m0001, Bpev01.c1…
	GO:0044085	cellular component biogenesis	23/311	326/29388	2	0.000197338	Bpev01.c0000.g0006.m0001, Bpev01.c0001.g0043.m0001, Bpev01.c0015.g0038.m0001, Bpev01.c0015.g0041.m0001, Bpev01.c0052.g0019.m0001, Bpev01.c0088.g0120.m0001, Bpev01.c0116.g0004.m0001, Bpev01.c0146.g0016.m0001, Bpev01.c0146.g0016.m0002, Bpev01.c0166.g0009.m0001, Bpev01.c0189.g0059.m0001, Bpev01.c0190.g0082.m0001, Bpev01.c0190.g0082.m0002, Bpev01.c0275.g0062.m0001, Bpev01.c0288.g0009.m0001, Bpev01.c0…
	GO:0042546	cell wall biogenesis	23/311	178/29388	3	0.000197338	Bpev01.c0000.g0006.m0001, Bpev01.c0001.g0043.m0001, Bpev01.c0015.g0038.m0001, Bpev01.c0015.g0041.m0001, Bpev01.c0052.g0019.m0001, Bpev01.c0088.g0120.m0001, Bpev01.c0116.g0004.m0001, Bpev01.c0146.g0016.m0001, Bpev01.c0146.g0016.m0002, Bpev01.c0166.g0009.m0001, Bpev01.c0189.g0059.m0001, Bpev01.c0190.g0082.m0001, Bpev01.c0190.g0082.m0002, Bpev01.c0275.g0062.m0001, Bpev01.c0288.g0009.m0001, Bpev01.c0…
	GO:0016051	carbohydrate biosynthetic process	26/311	369/29388	4	0.000197338	Bpev01.c0000.g0006.m0001, Bpev01.c0000.g0242.m0001, Bpev01.c0000.g0242.m0002, Bpev01.c0015.g0038.m0001, Bpev01.c0015.g0262.m0001, Bpev01.c0029.g0110.m0001, Bpev01.c0052.g0019.m0001, Bpev01.c0088.g0120.m0001, Bpev01.c0116.g0004.m0001, Bpev01.c0146.g0016.m0001, Bpev01.c0146.g0016.m0002, Bpev01.c0166.g0009.m0001, Bpev01.c0189.g0059.m0001, Bpev01.c0190.g0014.m0001, Bpev01.c0245.g0081.m0001, Bpev01.c0…
	GO:0005976	polysaccharide metabolic process	28/311	503/29388	4	0.000197338	Bpev01.c0000.g0006.m0001, Bpev01.c0000.g0242.m0001, Bpev01.c0000.g0242.m0002, Bpev01.c0015.g0038.m0001, Bpev01.c0015.g0262.m0001, Bpev01.c0029.g0110.m0001, Bpev01.c0052.g0019.m0001, Bpev01.c0088.g0120.m0001, Bpev01.c0116.g0004.m0001, Bpev01.c0135.g0035.m0001, Bpev01.c0146.g0016.m0001, Bpev01.c0146.g0016.m0002, Bpev01.c0166.g0009.m0001, Bpev01.c0189.g0059.m0001, Bpev01.c0190.g0014.m0001, Bpev01.c0…
	GO:0045492	xylan biosynthetic process	11/311	29/29388	9	0.000197338	Bpev01.c0015.g0038.m0001, Bpev01.c0052.g0019.m0001, Bpev01.c0088.g0120.m0001, Bpev01.c0116.g0004.m0001, Bpev01.c0190.g0014.m0001, Bpev01.c0275.g0062.m0001, Bpev01.c0288.g0009.m0001, Bpev01.c0344.g0013.m0001, Bpev01.c0621.g0009.m0001, Bpev01.c0781.g0019.m0001, Bpev01.c2491.g0002.m0001
	GO:0071669	plant-type cell wall organization or biogenesis	26/311	214/29388	3	0.000197338	Bpev01.c0000.g0006.m0001, Bpev01.c0001.g0027.m0001, Bpev01.c0001.g0043.m0001, Bpev01.c0001.g0072.m0001, Bpev01.c0015.g0038.m0001, Bpev01.c0015.g0041.m0001, Bpev01.c0052.g0019.m0001, Bpev01.c0088.g0120.m0001, Bpev01.c0116.g0004.m0001, Bpev01.c0146.g0016.m0001, Bpev01.c0146.g0016.m0002, Bpev01.c0166.g0009.m0001, Bpev01.c0189.g0059.m0001, Bpev01.c0190.g0014.m0001, Bpev01.c0190.g0082.m0001, Bpev01.c0…
	GO:0005975	carbohydrate metabolic process	38/311	1089/29388	3	0.000236641	Bpev01.c0000.g0006.m0001, Bpev01.c0000.g0242.m0001, Bpev01.c0000.g0242.m0002, Bpev01.c0015.g0038.m0001, Bpev01.c0015.g0262.m0001, Bpev01.c0029.g0110.m0001, Bpev01.c0030.g0017.m0001, Bpev01.c0030.g0017.m0002, Bpev01.c0052.g0019.m0001, Bpev01.c0088.g0120.m0001, Bpev01.c0116.g0004.m0001, Bpev01.c0120.g0029.m0002, Bpev01.c0135.g0035.m0001, Bpev01.c0146.g0016.m0001, Bpev01.c0146.g0016.m0002, Bpev01.c0…
	GO:0030244	cellulose biosynthetic process	10/311	69/29388	9	0.000236641	Bpev01.c0000.g0006.m0001, Bpev01.c0000.g0242.m0001, Bpev01.c0000.g0242.m0002, Bpev01.c0029.g0110.m0001, Bpev01.c0166.g0009.m0001, Bpev01.c0189.g0059.m0001, Bpev01.c0190.g0014.m0001, Bpev01.c0245.g0081.m0001, Bpev01.c0374.g0017.m0001, Bpev01.c0603.g0003.m0002
	GO:0010410	hemicellulose metabolic process	11/311	94/29388	7	0.00023876	Bpev01.c0015.g0038.m0001, Bpev01.c0052.g0019.m0001, Bpev01.c0088.g0120.m0001, Bpev01.c0116.g0004.m0001, Bpev01.c0190.g0014.m0001, Bpev01.c0275.g0062.m0001, Bpev01.c0288.g0009.m0001, Bpev01.c0344.g0013.m0001, Bpev01.c0621.g0009.m0001, Bpev01.c0781.g0019.m0001, Bpev01.c2491.g0002.m0001
	GO:0044262	cellular carbohydrate metabolic process	25/311	469/29388	4	0.000241874	Bpev01.c0000.g0006.m0001, Bpev01.c0000.g0242.m0001, Bpev01.c0000.g0242.m0002, Bpev01.c0015.g0038.m0001, Bpev01.c0029.g0110.m0001, Bpev01.c0052.g0019.m0001, Bpev01.c0088.g0120.m0001, Bpev01.c0116.g0004.m0001, Bpev01.c0166.g0009.m0001, Bpev01.c0188.g0021.m0001, Bpev01.c0189.g0059.m0001, Bpev01.c0190.g0014.m0001, Bpev01.c0214.g0029.m0001, Bpev01.c0245.g0081.m0001, Bpev01.c0275.g0062.m0001, Bpev01.c0…
	GO:0033320	UDP-D-xylose biosynthetic process	6/311	8/29388	8	0.000251181	Bpev01.c0030.g0017.m0001, Bpev01.c0030.g0017.m0002, Bpev01.c0634.g0014.m0001, Bpev01.c0634.g0014.m0002, Bpev01.c0843.g0010.m0001, Bpev01.c0843.g0010.m0002
	GO:0033319	UDP-D-xylose metabolic process	6/311	8/29388	7	0.000251181	Bpev01.c0030.g0017.m0001, Bpev01.c0030.g0017.m0002, Bpev01.c0634.g0014.m0001, Bpev01.c0634.g0014.m0002, Bpev01.c0843.g0010.m0001, Bpev01.c0843.g0010.m0002
	GO:0033692	cellular polysaccharide biosynthetic process	21/311	188/29388	6	0.000252933	Bpev01.c0000.g0006.m0001, Bpev01.c0000.g0242.m0001, Bpev01.c0000.g0242.m0002, Bpev01.c0015.g0038.m0001, Bpev01.c0029.g0110.m0001, Bpev01.c0052.g0019.m0001, Bpev01.c0088.g0120.m0001, Bpev01.c0116.g0004.m0001, Bpev01.c0166.g0009.m0001, Bpev01.c0189.g0059.m0001, Bpev01.c0190.g0014.m0001, Bpev01.c0245.g0081.m0001, Bpev01.c0275.g0062.m0001, Bpev01.c0288.g0009.m0001, Bpev01.c0344.g0013.m0001, Bpev01.c0…
	GO:0030243	cellulose metabolic process	11/311	97/29388	8	0.000256325	Bpev01.c0000.g0006.m0001, Bpev01.c0000.g0242.m0001, Bpev01.c0000.g0242.m0002, Bpev01.c0029.g0110.m0001, Bpev01.c0166.g0009.m0001, Bpev01.c0189.g0059.m0001, Bpev01.c0190.g0014.m0001, Bpev01.c0214.g0029.m0001, Bpev01.c0245.g0081.m0001, Bpev01.c0374.g0017.m0001, Bpev01.c0603.g0003.m0002
	GO:0070592	cell wall polysaccharide biosynthetic process	15/311	72/29388	8	0.000256325	Bpev01.c0015.g0038.m0001, Bpev01.c0029.g0110.m0001, Bpev01.c0052.g0019.m0001, Bpev01.c0088.g0120.m0001, Bpev01.c0116.g0004.m0001, Bpev01.c0166.g0009.m0001, Bpev01.c0189.g0059.m0001, Bpev01.c0190.g0014.m0001, Bpev01.c0275.g0062.m0001, Bpev01.c0288.g0009.m0001, Bpev01.c0344.g0013.m0001, Bpev01.c0621.g0009.m0001, Bpev01.c0781.g0019.m0001, Bpev01.c0793.g0003.m0001, Bpev01.c2491.g0002.m0001
	GO:0009808	lignin metabolic process	12/311	191/29388	5	0.000266742	Bpev01.c0001.g0043.m0001, Bpev01.c0089.g0065.m0001, Bpev01.c0190.g0082.m0001, Bpev01.c0190.g0082.m0002, Bpev01.c0337.g0003.m0001, Bpev01.c0420.g0022.m0001, Bpev01.c0522.g0030.m0001, Bpev01.c0683.g0005.m0001, Bpev01.c0817.g0012.m0001, Bpev01.c0821.g0003.m0001, Bpev01.c0990.g0002.m0001, Bpev01.c1786.g0017.m0001
	GO:0071554	cell wall organization or biogenesis	33/311	527/29388	2	0.000268172	Bpev01.c0000.g0006.m0001, Bpev01.c0001.g0027.m0001, Bpev01.c0001.g0043.m0001, Bpev01.c0001.g0072.m0001, Bpev01.c0015.g0038.m0001, Bpev01.c0015.g0041.m0001, Bpev01.c0015.g0262.m0001, Bpev01.c0052.g0019.m0001, Bpev01.c0088.g0120.m0001, Bpev01.c0116.g0004.m0001, Bpev01.c0146.g0016.m0001, Bpev01.c0146.g0016.m0002, Bpev01.c0166.g0009.m0001, Bpev01.c0169.g0024.m0001, Bpev01.c0189.g0059.m0001, Bpev01.c0…
	GO:0009058	biosynthetic process	64/311	3070/29388	2	0.000319687	Bpev01.c0000.g0006.m0001, Bpev01.c0000.g0226.m0001, Bpev01.c0000.g0242.m0001, Bpev01.c0000.g0242.m0002, Bpev01.c0001.g0043.m0001, Bpev01.c0015.g0038.m0001, Bpev01.c0015.g0262.m0001, Bpev01.c0016.g0129.m0001, Bpev01.c0018.g0012.m0001, Bpev01.c0029.g0110.m0001, Bpev01.c0030.g0017.m0001, Bpev01.c0030.g0017.m0002, Bpev01.c0052.g0019.m0001, Bpev01.c0088.g0120.m0001, Bpev01.c0089.g0065.m0001, Bpev01.c0…
	GO:0009225	nucleotide-sugar metabolic process	7/311	55/29388	6	0.000409542	Bpev01.c0030.g0017.m0001, Bpev01.c0030.g0017.m0002, Bpev01.c0135.g0035.m0001, Bpev01.c0634.g0014.m0001, Bpev01.c0634.g0014.m0002, Bpev01.c0843.g0010.m0001, Bpev01.c0843.g0010.m0002
	GO:0071555	cell wall organization	18/311	452/29388	4	0.000412089	Bpev01.c0000.g0006.m0001, Bpev01.c0001.g0027.m0001, Bpev01.c0015.g0262.m0001, Bpev01.c0052.g0019.m0001, Bpev01.c0088.g0120.m0001, Bpev01.c0116.g0004.m0001, Bpev01.c0146.g0016.m0001, Bpev01.c0146.g0016.m0002, Bpev01.c0166.g0009.m0001, Bpev01.c0169.g0024.m0001, Bpev01.c0189.g0059.m0001, Bpev01.c0190.g0014.m0001, Bpev01.c0214.g0029.m0001, Bpev01.c0245.g0081.m0001, Bpev01.c0288.g0009.m0001, Bpev01.c0…
	GO:0045229	external encapsulating structure organization	19/311	501/29388	3	0.000423158	Bpev01.c0000.g0006.m0001, Bpev01.c0001.g0027.m0001, Bpev01.c0015.g0262.m0001, Bpev01.c0052.g0019.m0001, Bpev01.c0088.g0120.m0001, Bpev01.c0116.g0004.m0001, Bpev01.c0146.g0016.m0001, Bpev01.c0146.g0016.m0002, Bpev01.c0166.g0009.m0001, Bpev01.c0169.g0024.m0001, Bpev01.c0189.g0059.m0001, Bpev01.c0190.g0014.m0001, Bpev01.c0214.g0029.m0001, Bpev01.c0245.g0081.m0001, Bpev01.c0288.g0009.m0001, Bpev01.c0…
	GO:0071840	cellular component organization or biogenesis	66/311	2899/29388	1	0.000423158	Bpev01.c0000.g0006.m0001, Bpev01.c0001.g0027.m0001, Bpev01.c0001.g0043.m0001, Bpev01.c0001.g0052.m0001, Bpev01.c0015.g0038.m0001, Bpev01.c0015.g0041.m0001, Bpev01.c0015.g0262.m0001, Bpev01.c0022.g0027.m0001, Bpev01.c0029.g0063.m0001, Bpev01.c0029.g0067.m0001, Bpev01.c0052.g0019.m0001, Bpev01.c0052.g0119.m0001, Bpev01.c0052.g0150.m0001, Bpev01.c0052.g0150.m0002, Bpev01.c0062.g0080.m0001, Bpev01.c0…
	GO:0009250	glucan biosynthetic process	10/311	138/29388	7	0.00046314	Bpev01.c0000.g0006.m0001, Bpev01.c0000.g0242.m0001, Bpev01.c0000.g0242.m0002, Bpev01.c0029.g0110.m0001, Bpev01.c0166.g0009.m0001, Bpev01.c0189.g0059.m0001, Bpev01.c0190.g0014.m0001, Bpev01.c0245.g0081.m0001, Bpev01.c0374.g0017.m0001, Bpev01.c0603.g0003.m0002
	GO:1901576	organic substance biosynthetic process	63/311	2935/29388	3	0.00046314	Bpev01.c0000.g0006.m0001, Bpev01.c0000.g0226.m0001, Bpev01.c0000.g0242.m0001, Bpev01.c0000.g0242.m0002, Bpev01.c0001.g0043.m0001, Bpev01.c0015.g0038.m0001, Bpev01.c0015.g0262.m0001, Bpev01.c0016.g0129.m0001, Bpev01.c0018.g0012.m0001, Bpev01.c0029.g0110.m0001, Bpev01.c0030.g0017.m0001, Bpev01.c0030.g0017.m0002, Bpev01.c0052.g0019.m0001, Bpev01.c0088.g0120.m0001, Bpev01.c0089.g0065.m0001, Bpev01.c0…
	GO:0006999	nuclear pore organization	4/311	10/29388	5	0.000464952	Bpev01.c0029.g0063.m0001, Bpev01.c0052.g0150.m0001, Bpev01.c0052.g0150.m0002, Bpev01.c1435.g0003.m0001
	GO:0044249	cellular biosynthetic process	56/311	2707/29388	3	0.000467439	Bpev01.c0000.g0006.m0001, Bpev01.c0000.g0226.m0001, Bpev01.c0000.g0242.m0001, Bpev01.c0000.g0242.m0002, Bpev01.c0001.g0043.m0001, Bpev01.c0015.g0038.m0001, Bpev01.c0016.g0129.m0001, Bpev01.c0018.g0012.m0001, Bpev01.c0029.g0110.m0001, Bpev01.c0030.g0017.m0001, Bpev01.c0030.g0017.m0002, Bpev01.c0052.g0019.m0001, Bpev01.c0088.g0120.m0001, Bpev01.c0089.g0065.m0001, Bpev01.c0116.g0004.m0001, Bpev01.c0…
	GO:0000226	microtubule cytoskeleton organization	10/311	142/29388	5	0.000509524	Bpev01.c0029.g0067.m0001, Bpev01.c0052.g0119.m0001, Bpev01.c0245.g0081.m0001, Bpev01.c0280.g0031.m0001, Bpev01.c0442.g0036.m0001, Bpev01.c0621.g0013.m0001, Bpev01.c0645.g0032.m0001, Bpev01.c1270.g0017.m0001, Bpev01.c1805.g0001.m0001, Bpev01.c2198.g0001.m0001
	GO:0008150	biological_process	269/311	21513/29388	0	0.000527316	Bpev01.c0000.g0006.m0001, Bpev01.c0000.g0112.m0001, Bpev01.c0000.g0113.m0001, Bpev01.c0000.g0226.m0001, Bpev01.c0000.g0242.m0001, Bpev01.c0000.g0242.m0002, Bpev01.c0001.g0027.m0001, Bpev01.c0001.g0043.m0001, Bpev01.c0001.g0052.m0001, Bpev01.c0001.g0072.m0001, Bpev01.c0015.g0034.m0001, Bpev01.c0015.g0038.m0001, Bpev01.c0015.g0041.m0001, Bpev01.c0015.g0077.m0001, Bpev01.c0015.g0158.m0001, Bpev01.c0…
	GO:0009699	phenylpropanoid biosynthetic process	13/311	253/29388	5	0.00056487	Bpev01.c0001.g0043.m0001, Bpev01.c0089.g0065.m0001, Bpev01.c0158.g0051.m0001, Bpev01.c0190.g0082.m0001, Bpev01.c0190.g0082.m0002, Bpev01.c0337.g0003.m0001, Bpev01.c0420.g0022.m0001, Bpev01.c0522.g0030.m0001, Bpev01.c0683.g0005.m0001, Bpev01.c0817.g0012.m0001, Bpev01.c0821.g0003.m0001, Bpev01.c0990.g0002.m0001, Bpev01.c1786.g0017.m0001
	GO:0045488	pectin metabolic process	10/311	147/29388	6	0.000648962	Bpev01.c0015.g0262.m0001, Bpev01.c0135.g0035.m0001, Bpev01.c0146.g0016.m0001, Bpev01.c0146.g0016.m0002, Bpev01.c0190.g0014.m0001, Bpev01.c0502.g0008.m0001, Bpev01.c0603.g0003.m0002, Bpev01.c0621.g0009.m0001, Bpev01.c0781.g0019.m0001, Bpev01.c0793.g0003.m0001
	GO:0010393	galacturonan metabolic process	10/311	148/29388	5	0.000678251	Bpev01.c0015.g0262.m0001, Bpev01.c0135.g0035.m0001, Bpev01.c0146.g0016.m0001, Bpev01.c0146.g0016.m0002, Bpev01.c0190.g0014.m0001, Bpev01.c0502.g0008.m0001, Bpev01.c0603.g0003.m0002, Bpev01.c0621.g0009.m0001, Bpev01.c0781.g0019.m0001, Bpev01.c0793.g0003.m0001
	GO:0007010	cytoskeleton organization	11/311	196/29388	4	0.00126481	Bpev01.c0029.g0067.m0001, Bpev01.c0052.g0119.m0001, Bpev01.c0245.g0081.m0001, Bpev01.c0280.g0031.m0001, Bpev01.c0442.g0036.m0001, Bpev01.c0621.g0013.m0001, Bpev01.c0645.g0032.m0001, Bpev01.c1202.g0032.m0001, Bpev01.c1270.g0017.m0001, Bpev01.c1805.g0001.m0001, Bpev01.c2198.g0001.m0001
	GO:0007017	microtubule-based process	11/311	196/29388	2	0.00126481	Bpev01.c0015.g0041.m0001, Bpev01.c0029.g0067.m0001, Bpev01.c0052.g0119.m0001, Bpev01.c0245.g0081.m0001, Bpev01.c0280.g0031.m0001, Bpev01.c0442.g0036.m0001, Bpev01.c0621.g0013.m0001, Bpev01.c0645.g0032.m0001, Bpev01.c1270.g0017.m0001, Bpev01.c1805.g0001.m0001, Bpev01.c2198.g0001.m0001
	GO:0006073	cellular glucan metabolic process	12/311	241/29388	6	0.00163145	Bpev01.c0000.g0006.m0001, Bpev01.c0000.g0242.m0001, Bpev01.c0000.g0242.m0002, Bpev01.c0029.g0110.m0001, Bpev01.c0166.g0009.m0001, Bpev01.c0189.g0059.m0001, Bpev01.c0190.g0014.m0001, Bpev01.c0214.g0029.m0001, Bpev01.c0245.g0081.m0001, Bpev01.c0374.g0017.m0001, Bpev01.c0603.g0003.m0002, Bpev01.c2491.g0002.m0001
	GO:0090481	pyrimidine nucleotide-sugar transmembrane transport	4/311	14/29388	7	0.00163145	Bpev01.c0066.g0012.m0001, Bpev01.c0430.g0012.m0001, Bpev01.c2293.g0001.m0001, Bpev01.c2293.g0001.m0002
	GO:0044042	glucan metabolic process	12/311	244/29388	5	0.00180336	Bpev01.c0000.g0006.m0001, Bpev01.c0000.g0242.m0001, Bpev01.c0000.g0242.m0002, Bpev01.c0029.g0110.m0001, Bpev01.c0166.g0009.m0001, Bpev01.c0189.g0059.m0001, Bpev01.c0190.g0014.m0001, Bpev01.c0214.g0029.m0001, Bpev01.c0245.g0081.m0001, Bpev01.c0374.g0017.m0001, Bpev01.c0603.g0003.m0002, Bpev01.c2491.g0002.m0001
	GO:0044550	secondary metabolite biosynthetic process	13/311	290/29388	3	0.00194618	Bpev01.c0001.g0043.m0001, Bpev01.c0089.g0065.m0001, Bpev01.c0158.g0051.m0001, Bpev01.c0190.g0082.m0001, Bpev01.c0190.g0082.m0002, Bpev01.c0337.g0003.m0001, Bpev01.c0420.g0022.m0001, Bpev01.c0522.g0030.m0001, Bpev01.c0683.g0005.m0001, Bpev01.c0817.g0012.m0001, Bpev01.c0821.g0003.m0001, Bpev01.c0990.g0002.m0001, Bpev01.c1786.g0017.m0001
	GO:0010215	cellulose microfibril organization	4/311	15/29388	5	0.00197084	Bpev01.c0015.g0041.m0001, Bpev01.c0166.g0009.m0001, Bpev01.c0189.g0059.m0001, Bpev01.c0454.g0015.m0001
	GO:0016043	cellular component organization	53/311	2735/29388	2	0.00235584	Bpev01.c0000.g0006.m0001, Bpev01.c0001.g0027.m0001, Bpev01.c0001.g0052.m0001, Bpev01.c0015.g0041.m0001, Bpev01.c0015.g0262.m0001, Bpev01.c0022.g0027.m0001, Bpev01.c0029.g0063.m0001, Bpev01.c0029.g0067.m0001, Bpev01.c0052.g0019.m0001, Bpev01.c0052.g0119.m0001, Bpev01.c0052.g0150.m0001, Bpev01.c0052.g0150.m0002, Bpev01.c0062.g0080.m0001, Bpev01.c0088.g0120.m0001, Bpev01.c0112.g0012.m0001, Bpev01.c0…
	GO:0017144	drug metabolic process	21/311	695/29388	3	0.00236003	Bpev01.c0000.g0226.m0001, Bpev01.c0015.g0262.m0001, Bpev01.c0016.g0129.m0001, Bpev01.c0018.g0018.m0001, Bpev01.c0135.g0035.m0001, Bpev01.c0146.g0016.m0001, Bpev01.c0146.g0016.m0002, Bpev01.c0190.g0014.m0001, Bpev01.c0337.g0003.m0001, Bpev01.c0420.g0022.m0001, Bpev01.c0502.g0008.m0001, Bpev01.c0603.g0003.m0002, Bpev01.c0621.g0009.m0001, Bpev01.c0683.g0005.m0001, Bpev01.c0781.g0019.m0001, Bpev01.c0…
	GO:0009809	lignin biosynthetic process	9/311	142/29388	6	0.00264331	Bpev01.c0001.g0043.m0001, Bpev01.c0190.g0082.m0001, Bpev01.c0190.g0082.m0002, Bpev01.c0337.g0003.m0001, Bpev01.c0420.g0022.m0001, Bpev01.c0522.g0030.m0001, Bpev01.c0683.g0005.m0001, Bpev01.c0817.g0012.m0001, Bpev01.c1786.g0017.m0001
	GO:1901362	organic cyclic compound biosynthetic process	28/311	1140/29388	4	0.00464284	Bpev01.c0000.g0226.m0001, Bpev01.c0001.g0043.m0001, Bpev01.c0018.g0012.m0001, Bpev01.c0030.g0017.m0001, Bpev01.c0030.g0017.m0002, Bpev01.c0089.g0065.m0001, Bpev01.c0135.g0035.m0001, Bpev01.c0158.g0051.m0001, Bpev01.c0190.g0082.m0001, Bpev01.c0190.g0082.m0002, Bpev01.c0219.g0011.m0001, Bpev01.c0257.g0024.m0001, Bpev01.c0337.g0003.m0001, Bpev01.c0420.g0022.m0001, Bpev01.c0522.g0030.m0001, Bpev01.c0…
	GO:0009698	phenylpropanoid metabolic process	13/311	321/29388	4	0.00492858	Bpev01.c0001.g0043.m0001, Bpev01.c0089.g0065.m0001, Bpev01.c0158.g0051.m0001, Bpev01.c0190.g0082.m0001, Bpev01.c0190.g0082.m0002, Bpev01.c0337.g0003.m0001, Bpev01.c0420.g0022.m0001, Bpev01.c0522.g0030.m0001, Bpev01.c0683.g0005.m0001, Bpev01.c0817.g0012.m0001, Bpev01.c0821.g0003.m0001, Bpev01.c0990.g0002.m0001, Bpev01.c1786.g0017.m0001
	GO:0009059	macromolecule biosynthetic process	27/311	1081/29388	4	0.00514384	Bpev01.c0000.g0006.m0001, Bpev01.c0000.g0242.m0001, Bpev01.c0000.g0242.m0002, Bpev01.c0015.g0038.m0001, Bpev01.c0015.g0262.m0001, Bpev01.c0029.g0110.m0001, Bpev01.c0052.g0019.m0001, Bpev01.c0088.g0120.m0001, Bpev01.c0116.g0004.m0001, Bpev01.c0135.g0035.m0001, Bpev01.c0146.g0016.m0001, Bpev01.c0146.g0016.m0002, Bpev01.c0166.g0009.m0001, Bpev01.c0189.g0059.m0001, Bpev01.c0190.g0014.m0001, Bpev01.c0…
	GO:0019438	aromatic compound biosynthetic process	25/311	976/29388	4	0.00796111	Bpev01.c0000.g0226.m0001, Bpev01.c0001.g0043.m0001, Bpev01.c0018.g0012.m0001, Bpev01.c0030.g0017.m0001, Bpev01.c0030.g0017.m0002, Bpev01.c0089.g0065.m0001, Bpev01.c0135.g0035.m0001, Bpev01.c0158.g0051.m0001, Bpev01.c0190.g0082.m0001, Bpev01.c0190.g0082.m0002, Bpev01.c0257.g0024.m0001, Bpev01.c0337.g0003.m0001, Bpev01.c0420.g0022.m0001, Bpev01.c0522.g0030.m0001, Bpev01.c0634.g0014.m0001, Bpev01.c0…
	GO:0043062	extracellular structure organization	4/311	22/29388	3	0.00796111	Bpev01.c0015.g0041.m0001, Bpev01.c0166.g0009.m0001, Bpev01.c0189.g0059.m0001, Bpev01.c0454.g0015.m0001
	GO:0030198	extracellular matrix organization	4/311	22/29388	4	0.00796111	Bpev01.c0015.g0041.m0001, Bpev01.c0166.g0009.m0001, Bpev01.c0189.g0059.m0001, Bpev01.c0454.g0015.m0001
	GO:0006997	nucleus organization	4/311	22/29388	4	0.00796111	Bpev01.c0029.g0063.m0001, Bpev01.c0052.g0150.m0001, Bpev01.c0052.g0150.m0002, Bpev01.c1435.g0003.m0001
	GO:0015780	nucleotide-sugar transmembrane transport	4/311	23/29388	6	0.0094411	Bpev01.c0066.g0012.m0001, Bpev01.c0430.g0012.m0001, Bpev01.c2293.g0001.m0001, Bpev01.c2293.g0001.m0002
	GO:0046274	lignin catabolic process	5/311	45/29388	6	0.0105626	Bpev01.c0190.g0082.m0001, Bpev01.c0190.g0082.m0002, Bpev01.c0817.g0012.m0001, Bpev01.c0990.g0002.m0001, Bpev01.c1786.g0017.m0001
	GO:0046271	phenylpropanoid catabolic process	5/311	45/29388	5	0.0105626	Bpev01.c0190.g0082.m0001, Bpev01.c0190.g0082.m0002, Bpev01.c0817.g0012.m0001, Bpev01.c0990.g0002.m0001, Bpev01.c1786.g0017.m0001
	GO:0052324	plant-type cell wall cellulose biosynthetic process	3/311	11/29388	10	0.0165574	Bpev01.c0029.g0110.m0001, Bpev01.c0166.g0009.m0001, Bpev01.c0189.g0059.m0001
	GO:0034410	cell wall beta-glucan biosynthetic process	3/311	11/29388	9	0.0165574	Bpev01.c0029.g0110.m0001, Bpev01.c0166.g0009.m0001, Bpev01.c0189.g0059.m0001
	GO:1903338	regulation of cell wall organization or biogenesis	5/311	55/29388	4	0.0252077	Bpev01.c0029.g0110.m0001, Bpev01.c0167.g0004.m0001, Bpev01.c0170.g0023.m0001, Bpev01.c0404.g0024.m0001, Bpev01.c0945.g0002.m0001
	GO:0051512	positive regulation of unidimensional cell growth	3/311	13/29388	7	0.0267385	Bpev01.c0146.g0016.m0001, Bpev01.c0146.g0016.m0002, Bpev01.c0945.g0002.m0001
	GO:0051211	anisotropic cell growth	2/311	3/29388	3	0.0279086	Bpev01.c0000.g0242.m0001, Bpev01.c0000.g0242.m0002
	GO:0015786	UDP-glucose transmembrane transport	2/311	3/29388	8	0.0279086	Bpev01.c2293.g0001.m0001, Bpev01.c2293.g0001.m0002
	GO:2000652	regulation of secondary cell wall biogenesis	4/311	32/29388	5	0.0286553	Bpev01.c0167.g0004.m0001, Bpev01.c0170.g0023.m0001, Bpev01.c0404.g0024.m0001, Bpev01.c0945.g0002.m0001
	GO:0009664	plant-type cell wall organization	6/311	88/29388	5	0.0286553	Bpev01.c0001.g0027.m0001, Bpev01.c0146.g0016.m0001, Bpev01.c0146.g0016.m0002, Bpev01.c0166.g0009.m0001, Bpev01.c0189.g0059.m0001, Bpev01.c0190.g0014.m0001
	GO:0005996	monosaccharide metabolic process	8/311	164/29388	4	0.0303196	Bpev01.c0030.g0017.m0001, Bpev01.c0030.g0017.m0002, Bpev01.c0120.g0029.m0002, Bpev01.c0634.g0014.m0001, Bpev01.c0634.g0014.m0002, Bpev01.c0793.g0003.m0001, Bpev01.c0843.g0010.m0001, Bpev01.c0843.g0010.m0002
	GO:0009071	serine family amino acid catabolic process	3/311	14/29388	9	0.0309971	Bpev01.c0016.g0129.m0001, Bpev01.c1446.g0009.m0001, Bpev01.c1938.g0014.m0001
	GO:0006544	glycine metabolic process	3/311	14/29388	9	0.0309971	Bpev01.c0016.g0129.m0001, Bpev01.c1446.g0009.m0001, Bpev01.c1938.g0014.m0001
	GO:0034406	cell wall beta-glucan metabolic process	3/311	15/29388	8	0.03693	Bpev01.c0029.g0110.m0001, Bpev01.c0166.g0009.m0001, Bpev01.c0189.g0059.m0001
	GO:0043266	regulation of potassium ion transport	3/311	15/29388	7	0.03693	Bpev01.c0333.g0007.m0001, Bpev01.c0333.g0007.m0002, Bpev01.c0333.g0007.m0003
	GO:0052541	plant-type cell wall cellulose metabolic process	3/311	15/29388	9	0.03693	Bpev01.c0029.g0110.m0001, Bpev01.c0166.g0009.m0001, Bpev01.c0189.g0059.m0001
	GO:0006730	one-carbon metabolic process	4/311	35/29388	3	0.0374939	Bpev01.c0016.g0129.m0001, Bpev01.c0337.g0003.m0001, Bpev01.c0683.g0005.m0001, Bpev01.c1446.g0009.m0001
	GO:0034645	cellular macromolecule biosynthetic process	22/311	945/29388	5	0.0410605	Bpev01.c0000.g0006.m0001, Bpev01.c0000.g0242.m0001, Bpev01.c0000.g0242.m0002, Bpev01.c0015.g0038.m0001, Bpev01.c0029.g0110.m0001, Bpev01.c0052.g0019.m0001, Bpev01.c0088.g0120.m0001, Bpev01.c0116.g0004.m0001, Bpev01.c0166.g0009.m0001, Bpev01.c0189.g0059.m0001, Bpev01.c0190.g0014.m0001, Bpev01.c0245.g0081.m0001, Bpev01.c0257.g0024.m0001, Bpev01.c0275.g0062.m0001, Bpev01.c0288.g0009.m0001, Bpev01.c0…
	GO:0048639	positive regulation of developmental growth	3/311	16/29388	5	0.0440564	Bpev01.c0146.g0016.m0001, Bpev01.c0146.g0016.m0002, Bpev01.c0945.g0002.m0001
	GO:0006556	S-adenosylmethionine biosynthetic process	2/311	4/29388	6	0.0465256	Bpev01.c0337.g0003.m0001, Bpev01.c0683.g0005.m0001
	GO:1903942	positive regulation of respiratory gaseous exchange	2/311	4/29388	5	0.0465256	Bpev01.c0146.g0016.m0001, Bpev01.c0146.g0016.m0002
	GO:0043576	regulation of respiratory gaseous exchange	2/311	4/29388	4	0.0465256	Bpev01.c0146.g0016.m0001, Bpev01.c0146.g0016.m0002
Cluster 10
	GO:0006890	retrograde vesicle-mediated transport, Golgi to endoplasmic reticulum	8/448	39/29388	6	0.000244425	Bpev01.c0284.g0021.m0001, Bpev01.c0411.g0011.m0001, Bpev01.c0679.g0015.m0001, Bpev01.c0679.g0015.m0002, Bpev01.c0826.g0017.m0001, Bpev01.c0826.g0017.m0002, Bpev01.c1057.g0004.m0001, Bpev01.c1888.g0004.m0001
	GO:0048193	Golgi vesicle transport	20/448	161/29388	5	0.000244425	Bpev01.c0118.g0016.m0001, Bpev01.c0142.g0039.m0001, Bpev01.c0281.g0094.m0001, Bpev01.c0284.g0021.m0001, Bpev01.c0411.g0011.m0001, Bpev01.c0486.g0002.m0001, Bpev01.c0572.g0016.m0001, Bpev01.c0679.g0015.m0001, Bpev01.c0679.g0015.m0002, Bpev01.c0695.g0001.m0001, Bpev01.c0826.g0017.m0001, Bpev01.c0826.g0017.m0002, Bpev01.c0926.g0007.m0001, Bpev01.c0979.g0003.m0001, Bpev01.c1057.g0004.m0001, Bpev01.c1…
	GO:0006888	endoplasmic reticulum to Golgi vesicle-mediated transport	12/448	94/29388	6	0.000244425	Bpev01.c0118.g0016.m0001, Bpev01.c0142.g0039.m0001, Bpev01.c0281.g0094.m0001, Bpev01.c0486.g0002.m0001, Bpev01.c0572.g0016.m0001, Bpev01.c0695.g0001.m0001, Bpev01.c0826.g0017.m0001, Bpev01.c0826.g0017.m0002, Bpev01.c0926.g0007.m0001, Bpev01.c0979.g0003.m0001, Bpev01.c1699.g0006.m0001, Bpev01.c1888.g0004.m0001
	GO:0000226	microtubule cytoskeleton organization	15/448	142/29388	5	0.000244425	Bpev01.c0000.g0057.m0001, Bpev01.c0000.g0175.m0001, Bpev01.c0039.g0011.m0001, Bpev01.c0214.g0051.m0001, Bpev01.c0402.g0034.m0001, Bpev01.c0532.g0003.m0001, Bpev01.c0574.g0029.m0001, Bpev01.c0574.g0030.m0001, Bpev01.c0629.g0028.m0001, Bpev01.c0744.g0009.m0001, Bpev01.c0828.g0018.m0001, Bpev01.c1112.g0008.m0001, Bpev01.c1167.g0013.m0001, Bpev01.c1769.g0003.m0001, Bpev01.c2000.g0003.m0001
	GO:0006906	vesicle fusion	8/448	44/29388	6	0.000244425	Bpev01.c0000.g0088.m0001, Bpev01.c0118.g0016.m0001, Bpev01.c0281.g0094.m0001, Bpev01.c0483.g0017.m0001, Bpev01.c0545.g0013.m0001, Bpev01.c0695.g0001.m0001, Bpev01.c0926.g0007.m0001, Bpev01.c1699.g0006.m0001
	GO:0007010	cytoskeleton organization	24/448	196/29388	4	0.000244425	Bpev01.c0000.g0057.m0001, Bpev01.c0000.g0175.m0001, Bpev01.c0022.g0064.m0001, Bpev01.c0039.g0011.m0001, Bpev01.c0044.g0104.m0001, Bpev01.c0214.g0051.m0001, Bpev01.c0365.g0049.m0001, Bpev01.c0402.g0034.m0001, Bpev01.c0427.g0027.m0001, Bpev01.c0532.g0003.m0001, Bpev01.c0564.g0031.m0001, Bpev01.c0574.g0029.m0001, Bpev01.c0574.g0030.m0001, Bpev01.c0629.g0028.m0001, Bpev01.c0650.g0008.m0001, Bpev01.c0…
	GO:0007017	microtubule-based process	19/448	196/29388	2	0.000244425	Bpev01.c0000.g0057.m0001, Bpev01.c0000.g0175.m0001, Bpev01.c0017.g0017.m0001, Bpev01.c0039.g0011.m0001, Bpev01.c0170.g0029.m0001, Bpev01.c0214.g0051.m0001, Bpev01.c0402.g0034.m0001, Bpev01.c0532.g0003.m0001, Bpev01.c0574.g0029.m0001, Bpev01.c0574.g0030.m0001, Bpev01.c0629.g0028.m0001, Bpev01.c0744.g0009.m0001, Bpev01.c0828.g0018.m0001, Bpev01.c1112.g0008.m0001, Bpev01.c1167.g0013.m0001, Bpev01.c1…
	GO:0016050	vesicle organization	12/448	100/29388	4	0.000244425	Bpev01.c0000.g0088.m0001, Bpev01.c0118.g0016.m0001, Bpev01.c0142.g0039.m0001, Bpev01.c0281.g0094.m0001, Bpev01.c0483.g0017.m0001, Bpev01.c0545.g0013.m0001, Bpev01.c0695.g0001.m0001, Bpev01.c0826.g0017.m0001, Bpev01.c0826.g0017.m0002, Bpev01.c0926.g0007.m0001, Bpev01.c0979.g0003.m0001, Bpev01.c1699.g0006.m0001
	GO:0090174	organelle membrane fusion	8/448	47/29388	5	0.000244425	Bpev01.c0000.g0088.m0001, Bpev01.c0118.g0016.m0001, Bpev01.c0281.g0094.m0001, Bpev01.c0483.g0017.m0001, Bpev01.c0545.g0013.m0001, Bpev01.c0695.g0001.m0001, Bpev01.c0926.g0007.m0001, Bpev01.c1699.g0006.m0001
	GO:0015031	protein transport	43/448	743/29388	7	0.000244425	Bpev01.c0000.g0088.m0001, Bpev01.c0000.g0145.m0001, Bpev01.c0001.g0013.m0001, Bpev01.c0022.g0110.m0001, Bpev01.c0024.g0019.m0001, Bpev01.c0027.g0138.m0001, Bpev01.c0044.g0093.m0001, Bpev01.c0052.g0092.m0001, Bpev01.c0055.g0006.m0001, Bpev01.c0082.g0038.m0001, Bpev01.c0091.g0017.m0001, Bpev01.c0118.g0016.m0001, Bpev01.c0129.g0047.m0001, Bpev01.c0129.g0054.m0001, Bpev01.c0142.g0013.m0001, Bpev01.c0…
	GO:0008104	protein localization	46/448	823/29388	3	0.000244425	Bpev01.c0000.g0088.m0001, Bpev01.c0000.g0145.m0001, Bpev01.c0001.g0013.m0001, Bpev01.c0022.g0110.m0001, Bpev01.c0024.g0019.m0001, Bpev01.c0027.g0138.m0001, Bpev01.c0044.g0093.m0001, Bpev01.c0052.g0092.m0001, Bpev01.c0055.g0006.m0001, Bpev01.c0082.g0038.m0001, Bpev01.c0091.g0017.m0001, Bpev01.c0118.g0016.m0001, Bpev01.c0129.g0047.m0001, Bpev01.c0129.g0054.m0001, Bpev01.c0142.g0013.m0001, Bpev01.c0…
	GO:0033036	macromolecule localization	47/448	866/29388	2	0.000244425	Bpev01.c0000.g0088.m0001, Bpev01.c0000.g0145.m0001, Bpev01.c0001.g0013.m0001, Bpev01.c0022.g0110.m0001, Bpev01.c0024.g0019.m0001, Bpev01.c0027.g0138.m0001, Bpev01.c0044.g0093.m0001, Bpev01.c0052.g0092.m0001, Bpev01.c0055.g0006.m0001, Bpev01.c0082.g0038.m0001, Bpev01.c0091.g0017.m0001, Bpev01.c0118.g0016.m0001, Bpev01.c0129.g0047.m0001, Bpev01.c0129.g0054.m0001, Bpev01.c0135.g0009.m0001, Bpev01.c0…
	GO:0051641	cellular localization	42/448	827/29388	2	0.000244425	Bpev01.c0000.g0145.m0001, Bpev01.c0001.g0013.m0001, Bpev01.c0022.g0110.m0001, Bpev01.c0024.g0019.m0001, Bpev01.c0027.g0138.m0001, Bpev01.c0044.g0093.m0001, Bpev01.c0052.g0092.m0001, Bpev01.c0055.g0006.m0001, Bpev01.c0082.g0038.m0001, Bpev01.c0091.g0017.m0001, Bpev01.c0118.g0016.m0001, Bpev01.c0129.g0047.m0001, Bpev01.c0135.g0009.m0001, Bpev01.c0142.g0013.m0001, Bpev01.c0142.g0039.m0001, Bpev01.c0…
	GO:0045184	establishment of protein localization	44/448	755/29388	4	0.000244425	Bpev01.c0000.g0088.m0001, Bpev01.c0000.g0145.m0001, Bpev01.c0001.g0013.m0001, Bpev01.c0022.g0110.m0001, Bpev01.c0024.g0019.m0001, Bpev01.c0027.g0138.m0001, Bpev01.c0044.g0093.m0001, Bpev01.c0052.g0092.m0001, Bpev01.c0055.g0006.m0001, Bpev01.c0082.g0038.m0001, Bpev01.c0091.g0017.m0001, Bpev01.c0118.g0016.m0001, Bpev01.c0129.g0047.m0001, Bpev01.c0129.g0054.m0001, Bpev01.c0142.g0013.m0001, Bpev01.c0…
	GO:0015833	peptide transport	44/448	802/29388	6	0.000247034	Bpev01.c0000.g0088.m0001, Bpev01.c0000.g0145.m0001, Bpev01.c0001.g0013.m0001, Bpev01.c0022.g0110.m0001, Bpev01.c0024.g0019.m0001, Bpev01.c0027.g0138.m0001, Bpev01.c0044.g0093.m0001, Bpev01.c0052.g0092.m0001, Bpev01.c0055.g0006.m0001, Bpev01.c0082.g0038.m0001, Bpev01.c0091.g0017.m0001, Bpev01.c0118.g0016.m0001, Bpev01.c0129.g0047.m0001, Bpev01.c0129.g0054.m0001, Bpev01.c0142.g0013.m0001, Bpev01.c0…
	GO:0006886	intracellular protein transport	28/448	500/29388	8	0.000247034	Bpev01.c0000.g0145.m0001, Bpev01.c0001.g0013.m0001, Bpev01.c0022.g0110.m0001, Bpev01.c0024.g0019.m0001, Bpev01.c0027.g0138.m0001, Bpev01.c0044.g0093.m0001, Bpev01.c0052.g0092.m0001, Bpev01.c0082.g0038.m0001, Bpev01.c0091.g0017.m0001, Bpev01.c0118.g0016.m0001, Bpev01.c0129.g0047.m0001, Bpev01.c0142.g0013.m0001, Bpev01.c0142.g0039.m0001, Bpev01.c0148.g0018.m0001, Bpev01.c0148.g0018.m0002, Bpev01.c0…
	GO:0051649	establishment of localization in cell	37/448	691/29388	3	0.000247034	Bpev01.c0000.g0145.m0001, Bpev01.c0001.g0013.m0001, Bpev01.c0022.g0110.m0001, Bpev01.c0024.g0019.m0001, Bpev01.c0027.g0138.m0001, Bpev01.c0044.g0093.m0001, Bpev01.c0052.g0092.m0001, Bpev01.c0055.g0006.m0001, Bpev01.c0082.g0038.m0001, Bpev01.c0091.g0017.m0001, Bpev01.c0118.g0016.m0001, Bpev01.c0129.g0047.m0001, Bpev01.c0142.g0013.m0001, Bpev01.c0142.g0039.m0001, Bpev01.c0148.g0018.m0001, Bpev01.c0…
	GO:0046907	intracellular transport	37/448	654/29388	4	0.000247034	Bpev01.c0000.g0145.m0001, Bpev01.c0001.g0013.m0001, Bpev01.c0022.g0110.m0001, Bpev01.c0024.g0019.m0001, Bpev01.c0027.g0138.m0001, Bpev01.c0044.g0093.m0001, Bpev01.c0052.g0092.m0001, Bpev01.c0055.g0006.m0001, Bpev01.c0082.g0038.m0001, Bpev01.c0091.g0017.m0001, Bpev01.c0118.g0016.m0001, Bpev01.c0129.g0047.m0001, Bpev01.c0142.g0013.m0001, Bpev01.c0142.g0039.m0001, Bpev01.c0148.g0018.m0001, Bpev01.c0…
	GO:0016192	vesicle-mediated transport	37/448	439/29388	4	0.000247034	Bpev01.c0000.g0088.m0001, Bpev01.c0055.g0006.m0001, Bpev01.c0082.g0025.m0001, Bpev01.c0118.g0016.m0001, Bpev01.c0129.g0047.m0001, Bpev01.c0129.g0054.m0001, Bpev01.c0142.g0039.m0001, Bpev01.c0190.g0016.m0001, Bpev01.c0223.g0028.m0001, Bpev01.c0281.g0094.m0001, Bpev01.c0284.g0021.m0001, Bpev01.c0289.g0018.m0001, Bpev01.c0352.g0011.m0001, Bpev01.c0411.g0011.m0001, Bpev01.c0486.g0002.m0001, Bpev01.c0…
	GO:0006996	organelle organization	57/448	1020/29388	3	0.000247034	Bpev01.c0000.g0057.m0001, Bpev01.c0000.g0088.m0001, Bpev01.c0000.g0175.m0001, Bpev01.c0022.g0064.m0001, Bpev01.c0027.g0169.m0001, Bpev01.c0039.g0011.m0001, Bpev01.c0044.g0104.m0001, Bpev01.c0050.g0028.m0001, Bpev01.c0063.g0013.m0001, Bpev01.c0118.g0016.m0001, Bpev01.c0126.g0062.m0001, Bpev01.c0129.g0054.m0001, Bpev01.c0142.g0039.m0001, Bpev01.c0145.g0053.m0001, Bpev01.c0214.g0051.m0001, Bpev01.c0…
	GO:0042886	amide transport	44/448	819/29388	5	0.000253864	Bpev01.c0000.g0088.m0001, Bpev01.c0000.g0145.m0001, Bpev01.c0001.g0013.m0001, Bpev01.c0022.g0110.m0001, Bpev01.c0024.g0019.m0001, Bpev01.c0027.g0138.m0001, Bpev01.c0044.g0093.m0001, Bpev01.c0052.g0092.m0001, Bpev01.c0055.g0006.m0001, Bpev01.c0082.g0038.m0001, Bpev01.c0091.g0017.m0001, Bpev01.c0118.g0016.m0001, Bpev01.c0129.g0047.m0001, Bpev01.c0129.g0054.m0001, Bpev01.c0142.g0013.m0001, Bpev01.c0…
	GO:0071702	organic substance transport	56/448	1326/29388	4	0.000255604	Bpev01.c0000.g0088.m0001, Bpev01.c0000.g0145.m0001, Bpev01.c0000.g0191.m0001, Bpev01.c0001.g0013.m0001, Bpev01.c0022.g0110.m0001, Bpev01.c0024.g0019.m0001, Bpev01.c0027.g0138.m0001, Bpev01.c0029.g0143.m0001, Bpev01.c0044.g0093.m0001, Bpev01.c0052.g0092.m0001, Bpev01.c0055.g0006.m0001, Bpev01.c0082.g0038.m0001, Bpev01.c0091.g0017.m0001, Bpev01.c0095.g0008.m0001, Bpev01.c0118.g0016.m0001, Bpev01.c0…
	GO:0071705	nitrogen compound transport	49/448	1078/29388	4	0.000255604	Bpev01.c0000.g0088.m0001, Bpev01.c0000.g0145.m0001, Bpev01.c0001.g0013.m0001, Bpev01.c0022.g0103.m0001, Bpev01.c0022.g0110.m0001, Bpev01.c0024.g0019.m0001, Bpev01.c0027.g0138.m0001, Bpev01.c0044.g0093.m0001, Bpev01.c0052.g0092.m0001, Bpev01.c0055.g0006.m0001, Bpev01.c0082.g0038.m0001, Bpev01.c0091.g0017.m0001, Bpev01.c0118.g0016.m0001, Bpev01.c0129.g0047.m0001, Bpev01.c0129.g0054.m0001, Bpev01.c0…
	GO:0048284	organelle fusion	10/448	93/29388	4	0.000262321	Bpev01.c0000.g0088.m0001, Bpev01.c0118.g0016.m0001, Bpev01.c0281.g0094.m0001, Bpev01.c0483.g0017.m0001, Bpev01.c0545.g0013.m0001, Bpev01.c0695.g0001.m0001, Bpev01.c0926.g0007.m0001, Bpev01.c0962.g0006.m0001, Bpev01.c1579.g0014.m0003, Bpev01.c1699.g0006.m0001
	GO:0051179	localization	96/448	2719/29388	1	0.00033691	Bpev01.c0000.g0088.m0001, Bpev01.c0000.g0093.m0001, Bpev01.c0000.g0145.m0001, Bpev01.c0000.g0191.m0001, Bpev01.c0001.g0013.m0001, Bpev01.c0016.g0116.m0001, Bpev01.c0022.g0004.m0001, Bpev01.c0022.g0103.m0001, Bpev01.c0022.g0110.m0001, Bpev01.c0024.g0019.m0001, Bpev01.c0027.g0138.m0001, Bpev01.c0029.g0143.m0001, Bpev01.c0044.g0093.m0001, Bpev01.c0044.g0104.m0001, Bpev01.c0052.g0092.m0001, Bpev01.c0…
	GO:0006810	transport	91/448	2530/29388	3	0.000355944	Bpev01.c0000.g0088.m0001, Bpev01.c0000.g0093.m0001, Bpev01.c0000.g0145.m0001, Bpev01.c0000.g0191.m0001, Bpev01.c0001.g0013.m0001, Bpev01.c0016.g0116.m0001, Bpev01.c0022.g0004.m0001, Bpev01.c0022.g0103.m0001, Bpev01.c0022.g0110.m0001, Bpev01.c0024.g0019.m0001, Bpev01.c0027.g0138.m0001, Bpev01.c0029.g0143.m0001, Bpev01.c0044.g0093.m0001, Bpev01.c0052.g0092.m0001, Bpev01.c0055.g0006.m0001, Bpev01.c0…
	GO:0016043	cellular component organization	79/448	2735/29388	2	0.00035669	Bpev01.c0000.g0057.m0001, Bpev01.c0000.g0088.m0001, Bpev01.c0000.g0175.m0001, Bpev01.c0015.g0027.m0001, Bpev01.c0022.g0064.m0001, Bpev01.c0024.g0019.m0001, Bpev01.c0027.g0169.m0001, Bpev01.c0039.g0011.m0001, Bpev01.c0044.g0104.m0001, Bpev01.c0050.g0028.m0001, Bpev01.c0063.g0013.m0001, Bpev01.c0082.g0025.m0001, Bpev01.c0082.g0051.m0001, Bpev01.c0118.g0016.m0001, Bpev01.c0126.g0062.m0001, Bpev01.c0…
	GO:0051234	establishment of localization	92/448	2564/29388	2	0.00041008	Bpev01.c0000.g0088.m0001, Bpev01.c0000.g0093.m0001, Bpev01.c0000.g0145.m0001, Bpev01.c0000.g0191.m0001, Bpev01.c0001.g0013.m0001, Bpev01.c0016.g0116.m0001, Bpev01.c0022.g0004.m0001, Bpev01.c0022.g0103.m0001, Bpev01.c0022.g0110.m0001, Bpev01.c0024.g0019.m0001, Bpev01.c0027.g0138.m0001, Bpev01.c0029.g0143.m0001, Bpev01.c0044.g0093.m0001, Bpev01.c0052.g0092.m0001, Bpev01.c0055.g0006.m0001, Bpev01.c0…
	GO:0071840	cellular component organization or biogenesis	82/448	2899/29388	1	0.000423563	Bpev01.c0000.g0057.m0001, Bpev01.c0000.g0088.m0001, Bpev01.c0000.g0145.m0001, Bpev01.c0000.g0175.m0001, Bpev01.c0001.g0013.m0001, Bpev01.c0015.g0027.m0001, Bpev01.c0022.g0064.m0001, Bpev01.c0024.g0019.m0001, Bpev01.c0027.g0169.m0001, Bpev01.c0039.g0011.m0001, Bpev01.c0044.g0104.m0001, Bpev01.c0050.g0028.m0001, Bpev01.c0063.g0013.m0001, Bpev01.c0082.g0025.m0001, Bpev01.c0082.g0051.m0001, Bpev01.c0…
	GO:0061025	membrane fusion	8/448	60/29388	4	0.000465643	Bpev01.c0000.g0088.m0001, Bpev01.c0118.g0016.m0001, Bpev01.c0281.g0094.m0001, Bpev01.c0483.g0017.m0001, Bpev01.c0545.g0013.m0001, Bpev01.c0695.g0001.m0001, Bpev01.c0926.g0007.m0001, Bpev01.c1699.g0006.m0001
	GO:0008150	biological_process	371/448	21513/29388	0	0.000632303	Bpev01.c0000.g0039.m0001, Bpev01.c0000.g0057.m0001, Bpev01.c0000.g0088.m0001, Bpev01.c0000.g0093.m0001, Bpev01.c0000.g0094.m0001, Bpev01.c0000.g0145.m0001, Bpev01.c0000.g0175.m0001, Bpev01.c0000.g0191.m0001, Bpev01.c0000.g0210.m0001, Bpev01.c0001.g0013.m0001, Bpev01.c0015.g0027.m0001, Bpev01.c0015.g0085.m0001, Bpev01.c0015.g0176.m0001, Bpev01.c0016.g0004.m0001, Bpev01.c0016.g0005.m0001, Bpev01.c0…
	GO:0043254	regulation of protein complex assembly	9/448	89/29388	5	0.000921319	Bpev01.c0022.g0064.m0001, Bpev01.c0044.g0104.m0001, Bpev01.c0142.g0039.m0001, Bpev01.c0223.g0028.m0001, Bpev01.c0299.g0013.m0001, Bpev01.c0650.g0008.m0001, Bpev01.c0704.g0003.m0001, Bpev01.c0979.g0003.m0001, Bpev01.c1446.g0006.m0001
	GO:0009987	cellular process	242/448	12767/29388	1	0.00117178	Bpev01.c0000.g0039.m0001, Bpev01.c0000.g0057.m0001, Bpev01.c0000.g0088.m0001, Bpev01.c0000.g0145.m0001, Bpev01.c0000.g0175.m0001, Bpev01.c0001.g0013.m0001, Bpev01.c0015.g0027.m0001, Bpev01.c0015.g0085.m0001, Bpev01.c0015.g0176.m0001, Bpev01.c0016.g0004.m0001, Bpev01.c0016.g0005.m0001, Bpev01.c0016.g0006.m0001, Bpev01.c0016.g0007.m0001, Bpev01.c0016.g0070.m0001, Bpev01.c0017.g0017.m0001, Bpev01.c0…
	GO:0032482	Rab protein signal transduction	7/448	52/29388	8	0.00133067	Bpev01.c0000.g0145.m0001, Bpev01.c0001.g0013.m0001, Bpev01.c0082.g0038.m0001, Bpev01.c0091.g0017.m0001, Bpev01.c0284.g0021.m0001, Bpev01.c2114.g0006.m0001, Bpev01.c2295.g0004.m0001
	GO:0033043	regulation of organelle organization	16/448	303/29388	5	0.00190091	Bpev01.c0000.g0057.m0001, Bpev01.c0022.g0064.m0001, Bpev01.c0044.g0104.m0001, Bpev01.c0126.g0062.m0001, Bpev01.c0142.g0039.m0001, Bpev01.c0190.g0016.m0001, Bpev01.c0223.g0028.m0001, Bpev01.c0480.g0065.m0001, Bpev01.c0650.g0008.m0001, Bpev01.c0704.g0003.m0001, Bpev01.c0979.g0003.m0001, Bpev01.c1202.g0019.m0001, Bpev01.c1446.g0006.m0001, Bpev01.c1588.g0005.m0001, Bpev01.c2119.g0001.m0001, Bpev01.c2…
	GO:0006120	mitochondrial electron transport, NADH to ubiquinone	4/448	13/29388	6	0.00305281	Bpev01.c0257.g0012.m0001, Bpev01.c1060.g0032.m0001, Bpev01.c1060.g0032.m0002, Bpev01.c1136.g0006.m0001
	GO:0007265	Ras protein signal transduction	8/448	83/29388	7	0.00352362	Bpev01.c0000.g0145.m0001, Bpev01.c0001.g0013.m0001, Bpev01.c0022.g0064.m0001, Bpev01.c0082.g0038.m0001, Bpev01.c0091.g0017.m0001, Bpev01.c0284.g0021.m0001, Bpev01.c2114.g0006.m0001, Bpev01.c2295.g0004.m0001
	GO:0097435	supramolecular fiber organization	10/448	140/29388	3	0.00523029	Bpev01.c0000.g0057.m0001, Bpev01.c0022.g0064.m0001, Bpev01.c0402.g0034.m0001, Bpev01.c0574.g0005.m0001, Bpev01.c0629.g0028.m0001, Bpev01.c0650.g0008.m0001, Bpev01.c0704.g0003.m0001, Bpev01.c0817.g0020.m0001, Bpev01.c1446.g0006.m0001, Bpev01.c2000.g0003.m0001
	GO:0007264	small GTPase mediated signal transduction	8/448	88/29388	6	0.00523029	Bpev01.c0000.g0145.m0001, Bpev01.c0001.g0013.m0001, Bpev01.c0022.g0064.m0001, Bpev01.c0082.g0038.m0001, Bpev01.c0091.g0017.m0001, Bpev01.c0284.g0021.m0001, Bpev01.c2114.g0006.m0001, Bpev01.c2295.g0004.m0001
	GO:0006928	movement of cell or subcellular component	8/448	90/29388	2	0.00608841	Bpev01.c0017.g0017.m0001, Bpev01.c0022.g0064.m0001, Bpev01.c0170.g0029.m0001, Bpev01.c0574.g0029.m0001, Bpev01.c0574.g0030.m0001, Bpev01.c1211.g0019.m0001, Bpev01.c1287.g0001.m0001, Bpev01.c1446.g0006.m0001
	GO:0016197	endosomal transport	6/448	47/29388	5	0.00644365	Bpev01.c0055.g0006.m0001, Bpev01.c0223.g0028.m0001, Bpev01.c0281.g0094.m0001, Bpev01.c0284.g0021.m0001, Bpev01.c0695.g0001.m0001, Bpev01.c1057.g0004.m0001
	GO:0006891	intra-Golgi vesicle-mediated transport	6/448	47/29388	6	0.00644365	Bpev01.c0281.g0094.m0001, Bpev01.c0284.g0021.m0001, Bpev01.c0695.g0001.m0001, Bpev01.c0926.g0007.m0001, Bpev01.c1384.g0001.m0001, Bpev01.c2567.g0001.m0001
	GO:0032507	maintenance of protein location in cell	5/448	31/29388	5	0.0079668	Bpev01.c0044.g0104.m0001, Bpev01.c0411.g0011.m0001, Bpev01.c0679.g0015.m0001, Bpev01.c0679.g0015.m0002, Bpev01.c0704.g0003.m0001
	GO:0045185	maintenance of protein location	5/448	31/29388	4	0.0079668	Bpev01.c0044.g0104.m0001, Bpev01.c0411.g0011.m0001, Bpev01.c0679.g0015.m0001, Bpev01.c0679.g0015.m0002, Bpev01.c0704.g0003.m0001
	GO:0006511	ubiquitin-dependent protein catabolic process	17/448	396/29388	8	0.0112226	Bpev01.c0022.g0131.m0001, Bpev01.c0036.g0024.m0001, Bpev01.c0050.g0028.m0001, Bpev01.c0129.g0038.m0001, Bpev01.c0188.g0035.m0001, Bpev01.c0299.g0013.m0001, Bpev01.c0365.g0023.m0001, Bpev01.c0452.g0004.m0001, Bpev01.c0962.g0006.m0001, Bpev01.c0991.g0007.m0001, Bpev01.c1140.g0002.m0001, Bpev01.c1140.g0004.m0001, Bpev01.c1202.g0052.m0001, Bpev01.c1501.g0001.m0001, Bpev01.c1501.g0001.m0002, Bpev01.c1…
	GO:0044087	regulation of cellular component biogenesis	10/448	157/29388	3	0.0122905	Bpev01.c0022.g0064.m0001, Bpev01.c0044.g0104.m0001, Bpev01.c0142.g0039.m0001, Bpev01.c0223.g0028.m0001, Bpev01.c0299.g0013.m0001, Bpev01.c0650.g0008.m0001, Bpev01.c0704.g0003.m0001, Bpev01.c0979.g0003.m0001, Bpev01.c1446.g0006.m0001, Bpev01.c2985.g0001.m0001
	GO:0006623	protein targeting to vacuole	5/448	35/29388	10	0.0135724	Bpev01.c0142.g0013.m0001, Bpev01.c0148.g0018.m0001, Bpev01.c0148.g0018.m0002, Bpev01.c0281.g0094.m0001, Bpev01.c0695.g0001.m0001
	GO:0019941	modification-dependent protein catabolic process	17/448	404/29388	7	0.0135724	Bpev01.c0022.g0131.m0001, Bpev01.c0036.g0024.m0001, Bpev01.c0050.g0028.m0001, Bpev01.c0129.g0038.m0001, Bpev01.c0188.g0035.m0001, Bpev01.c0299.g0013.m0001, Bpev01.c0365.g0023.m0001, Bpev01.c0452.g0004.m0001, Bpev01.c0962.g0006.m0001, Bpev01.c0991.g0007.m0001, Bpev01.c1140.g0002.m0001, Bpev01.c1140.g0004.m0001, Bpev01.c1202.g0052.m0001, Bpev01.c1501.g0001.m0001, Bpev01.c1501.g0001.m0002, Bpev01.c1…
	GO:0007018	microtubule-based movement	6/448	56/29388	3	0.0150107	Bpev01.c0017.g0017.m0001, Bpev01.c0170.g0029.m0001, Bpev01.c0574.g0029.m0001, Bpev01.c0574.g0030.m0001, Bpev01.c1211.g0019.m0001, Bpev01.c1287.g0001.m0001
	GO:0072657	protein localization to membrane	8/448	106/29388	5	0.0158671	Bpev01.c0022.g0110.m0001, Bpev01.c0024.g0019.m0001, Bpev01.c0357.g0037.m0001, Bpev01.c0483.g0017.m0001, Bpev01.c0510.g0011.m0001, Bpev01.c0915.g0008.m0001, Bpev01.c1365.g0001.m0001, Bpev01.c1776.g0004.m0001
	GO:0022904	respiratory electron transport chain	6/448	57/29388	5	0.0159198	Bpev01.c0163.g0034.m0001, Bpev01.c0257.g0012.m0001, Bpev01.c0261.g0005.m0001, Bpev01.c1060.g0032.m0001, Bpev01.c1060.g0032.m0002, Bpev01.c1136.g0006.m0001
	GO:0048200	Golgi transport vesicle coating	2/448	2/29388	6	0.0159198	Bpev01.c0826.g0017.m0001, Bpev01.c0826.g0017.m0002
	GO:0048205	COPI coating of Golgi vesicle	2/448	2/29388	7	0.0159198	Bpev01.c0826.g0017.m0001, Bpev01.c0826.g0017.m0002
	GO:0043632	modification-dependent macromolecule catabolic process	17/448	413/29388	6	0.0159198	Bpev01.c0022.g0131.m0001, Bpev01.c0036.g0024.m0001, Bpev01.c0050.g0028.m0001, Bpev01.c0129.g0038.m0001, Bpev01.c0188.g0035.m0001, Bpev01.c0299.g0013.m0001, Bpev01.c0365.g0023.m0001, Bpev01.c0452.g0004.m0001, Bpev01.c0962.g0006.m0001, Bpev01.c0991.g0007.m0001, Bpev01.c1140.g0002.m0001, Bpev01.c1140.g0004.m0001, Bpev01.c1202.g0052.m0001, Bpev01.c1501.g0001.m0001, Bpev01.c1501.g0001.m0002, Bpev01.c1…
	GO:0070727	cellular macromolecule localization	16/448	375/29388	3	0.016085	Bpev01.c0022.g0110.m0001, Bpev01.c0024.g0019.m0001, Bpev01.c0027.g0138.m0001, Bpev01.c0052.g0092.m0001, Bpev01.c0135.g0009.m0001, Bpev01.c0142.g0013.m0001, Bpev01.c0148.g0018.m0001, Bpev01.c0148.g0018.m0002, Bpev01.c0281.g0094.m0001, Bpev01.c0357.g0037.m0001, Bpev01.c0483.g0017.m0001, Bpev01.c0510.g0011.m0001, Bpev01.c0695.g0001.m0001, Bpev01.c0915.g0008.m0001, Bpev01.c1365.g0001.m0001, Bpev01.c1…
	GO:0032970	regulation of actin filament-based process	6/448	58/29388	4	0.0167298	Bpev01.c0022.g0064.m0001, Bpev01.c0044.g0104.m0001, Bpev01.c0650.g0008.m0001, Bpev01.c0704.g0003.m0001, Bpev01.c1446.g0006.m0001, Bpev01.c2197.g0002.m0001
	GO:0061024	membrane organization	11/448	199/29388	3	0.0170914	Bpev01.c0000.g0088.m0001, Bpev01.c0118.g0016.m0001, Bpev01.c0142.g0039.m0001, Bpev01.c0281.g0094.m0001, Bpev01.c0483.g0017.m0001, Bpev01.c0545.g0013.m0001, Bpev01.c0695.g0001.m0001, Bpev01.c0926.g0007.m0001, Bpev01.c0979.g0003.m0001, Bpev01.c1057.g0004.m0001, Bpev01.c1699.g0006.m0001
	GO:0034613	cellular protein localization	15/448	342/29388	4	0.0180026	Bpev01.c0022.g0110.m0001, Bpev01.c0024.g0019.m0001, Bpev01.c0027.g0138.m0001, Bpev01.c0052.g0092.m0001, Bpev01.c0142.g0013.m0001, Bpev01.c0148.g0018.m0001, Bpev01.c0148.g0018.m0002, Bpev01.c0281.g0094.m0001, Bpev01.c0357.g0037.m0001, Bpev01.c0483.g0017.m0001, Bpev01.c0510.g0011.m0001, Bpev01.c0695.g0001.m0001, Bpev01.c0915.g0008.m0001, Bpev01.c1365.g0001.m0001, Bpev01.c1776.g0004.m0001
	GO:0031023	microtubule organizing center organization	3/448	9/29388	3	0.0180026	Bpev01.c0039.g0011.m0001, Bpev01.c0532.g0003.m0001, Bpev01.c1167.g0013.m0001
	GO:0051128	regulation of cellular component organization	19/448	503/29388	4	0.0195741	Bpev01.c0000.g0057.m0001, Bpev01.c0022.g0064.m0001, Bpev01.c0044.g0104.m0001, Bpev01.c0126.g0062.m0001, Bpev01.c0142.g0039.m0001, Bpev01.c0190.g0016.m0001, Bpev01.c0223.g0028.m0001, Bpev01.c0284.g0021.m0001, Bpev01.c0299.g0013.m0001, Bpev01.c0480.g0065.m0001, Bpev01.c0650.g0008.m0001, Bpev01.c0704.g0003.m0001, Bpev01.c0979.g0003.m0001, Bpev01.c1202.g0019.m0001, Bpev01.c1446.g0006.m0001, Bpev01.c1…
	GO:0044265	cellular macromolecule catabolic process	22/448	618/29388	5	0.0196922	Bpev01.c0022.g0131.m0001, Bpev01.c0036.g0024.m0001, Bpev01.c0042.g0022.m0001, Bpev01.c0050.g0028.m0001, Bpev01.c0129.g0038.m0001, Bpev01.c0188.g0035.m0001, Bpev01.c0299.g0013.m0001, Bpev01.c0365.g0023.m0001, Bpev01.c0403.g0012.m0001, Bpev01.c0452.g0004.m0001, Bpev01.c0652.g0011.m0001, Bpev01.c0962.g0006.m0001, Bpev01.c0991.g0007.m0001, Bpev01.c1140.g0002.m0001, Bpev01.c1140.g0004.m0001, Bpev01.c1…
	GO:0042147	retrograde transport, endosome to Golgi	4/448	22/29388	6	0.0199047	Bpev01.c0281.g0094.m0001, Bpev01.c0284.g0021.m0001, Bpev01.c0695.g0001.m0001, Bpev01.c1057.g0004.m0001
	GO:0072666	establishment of protein localization to vacuole	5/448	40/29388	7	0.0211149	Bpev01.c0142.g0013.m0001, Bpev01.c0148.g0018.m0001, Bpev01.c0148.g0018.m0002, Bpev01.c0281.g0094.m0001, Bpev01.c0695.g0001.m0001
	GO:0072665	protein localization to vacuole	5/448	40/29388	6	0.0211149	Bpev01.c0142.g0013.m0001, Bpev01.c0148.g0018.m0001, Bpev01.c0148.g0018.m0002, Bpev01.c0281.g0094.m0001, Bpev01.c0695.g0001.m0001
	GO:0030036	actin cytoskeleton organization	5/448	40/29388	5	0.0211149	Bpev01.c0022.g0064.m0001, Bpev01.c0044.g0104.m0001, Bpev01.c0365.g0049.m0001, Bpev01.c0564.g0031.m0001, Bpev01.c0650.g0008.m0001
	GO:1902600	proton transmembrane transport	7/448	88/29388	8	0.0238549	Bpev01.c0022.g0004.m0001, Bpev01.c0118.g0047.m0001, Bpev01.c0189.g0029.m0001, Bpev01.c0284.g0013.m0001, Bpev01.c0483.g0005.m0001, Bpev01.c0483.g0005.m0002, Bpev01.c1150.g0012.m0001
	GO:0006605	protein targeting	10/448	177/29388	9	0.0241772	Bpev01.c0022.g0110.m0001, Bpev01.c0024.g0019.m0001, Bpev01.c0027.g0138.m0001, Bpev01.c0142.g0013.m0001, Bpev01.c0148.g0018.m0001, Bpev01.c0148.g0018.m0002, Bpev01.c0281.g0094.m0001, Bpev01.c0357.g0037.m0001, Bpev01.c0483.g0017.m0001, Bpev01.c0695.g0001.m0001
	GO:0016482	cytosolic transport	4/448	25/29388	5	0.0303999	Bpev01.c0281.g0094.m0001, Bpev01.c0284.g0021.m0001, Bpev01.c0695.g0001.m0001, Bpev01.c1057.g0004.m0001
	GO:1902903	regulation of supramolecular fiber organization	6/448	67/29388	5	0.0313584	Bpev01.c0000.g0057.m0001, Bpev01.c0022.g0064.m0001, Bpev01.c0044.g0104.m0001, Bpev01.c0650.g0008.m0001, Bpev01.c0704.g0003.m0001, Bpev01.c1446.g0006.m0001
	GO:0018208	peptidyl-proline modification	6/448	67/29388	8	0.0313584	Bpev01.c0022.g0095.m0001, Bpev01.c0022.g0095.m0002, Bpev01.c0129.g0081.m0001, Bpev01.c0337.g0021.m0001, Bpev01.c0545.g0025.m0001, Bpev01.c0702.g0012.m0001
	GO:0007034	vacuolar transport	7/448	94/29388	4	0.0335356	Bpev01.c0055.g0006.m0001, Bpev01.c0142.g0013.m0001, Bpev01.c0148.g0018.m0001, Bpev01.c0148.g0018.m0002, Bpev01.c0281.g0094.m0001, Bpev01.c0695.g0001.m0001, Bpev01.c2295.g0004.m0001
	GO:0042989	sequestering of actin monomers	2/448	3/29388	12	0.0381934	Bpev01.c0044.g0104.m0001, Bpev01.c0704.g0003.m0001
	GO:0015805	S-adenosyl-L-methionine transport	2/448	3/29388	6	0.0381934	Bpev01.c1024.g0015.m0001, Bpev01.c1024.g0015.m0002
	GO:0015991	ATP hydrolysis coupled proton transport	4/448	27/29388	10	0.0388333	Bpev01.c0022.g0004.m0001, Bpev01.c0118.g0047.m0001, Bpev01.c0483.g0005.m0001, Bpev01.c0483.g0005.m0002
	GO:0022402	cell cycle process	16/448	421/29388	2	0.0447463	Bpev01.c0000.g0175.m0001, Bpev01.c0015.g0085.m0001, Bpev01.c0039.g0011.m0001, Bpev01.c0050.g0028.m0001, Bpev01.c0114.g0063.m0001, Bpev01.c0126.g0062.m0001, Bpev01.c0145.g0053.m0001, Bpev01.c0190.g0016.m0001, Bpev01.c0349.g0010.m0001, Bpev01.c0402.g0034.m0001, Bpev01.c0480.g0065.m0001, Bpev01.c0532.g0003.m0001, Bpev01.c0574.g0029.m0001, Bpev01.c0574.g0030.m0001, Bpev01.c0695.g0001.m0001, Bpev01.c1…
	GO:0048209	regulation of vesicle targeting, to, from or within Golgi	3/448	13/29388	6	0.0481592	Bpev01.c0142.g0039.m0001, Bpev01.c0926.g0007.m0001, Bpev01.c0979.g0003.m0001
Cluster 11
	GO:0016192	vesicle-mediated transport	26/464	439/29388	4	0.000446692	Bpev01.c0015.g0050.m0001, Bpev01.c0044.g0082.m0001, Bpev01.c0051.g0097.m0001, Bpev01.c0114.g0038.m0001, Bpev01.c0127.g0042.m0001, Bpev01.c0134.g0141.m0001, Bpev01.c0142.g0014.m0001, Bpev01.c0145.g0073.m0001, Bpev01.c0214.g0039.m0001, Bpev01.c0459.g0010.m0001, Bpev01.c0538.g0003.m0001, Bpev01.c0734.g0007.m0001, Bpev01.c0771.g0012.m0001, Bpev01.c0843.g0012.m0001, Bpev01.c0874.g0003.m0001, Bpev01.c0…
	GO:0015833	peptide transport	35/464	802/29388	6	0.000446692	Bpev01.c0022.g0050.m0001, Bpev01.c0044.g0082.m0001, Bpev01.c0050.g0039.m0001, Bpev01.c0051.g0097.m0001, Bpev01.c0114.g0038.m0001, Bpev01.c0127.g0042.m0001, Bpev01.c0134.g0141.m0001, Bpev01.c0134.g0146.m0002, Bpev01.c0142.g0014.m0001, Bpev01.c0142.g0055.m0001, Bpev01.c0145.g0073.m0001, Bpev01.c0154.g0028.m0001, Bpev01.c0214.g0039.m0001, Bpev01.c0275.g0049.m0002, Bpev01.c0459.g0010.m0001, Bpev01.c0…
	GO:0042886	amide transport	35/464	819/29388	5	0.000446692	Bpev01.c0022.g0050.m0001, Bpev01.c0044.g0082.m0001, Bpev01.c0050.g0039.m0001, Bpev01.c0051.g0097.m0001, Bpev01.c0114.g0038.m0001, Bpev01.c0127.g0042.m0001, Bpev01.c0134.g0141.m0001, Bpev01.c0134.g0146.m0002, Bpev01.c0142.g0014.m0001, Bpev01.c0142.g0055.m0001, Bpev01.c0145.g0073.m0001, Bpev01.c0154.g0028.m0001, Bpev01.c0214.g0039.m0001, Bpev01.c0275.g0049.m0002, Bpev01.c0459.g0010.m0001, Bpev01.c0…
	GO:0015031	protein transport	33/464	743/29388	7	0.000446692	Bpev01.c0022.g0050.m0001, Bpev01.c0044.g0082.m0001, Bpev01.c0050.g0039.m0001, Bpev01.c0051.g0097.m0001, Bpev01.c0114.g0038.m0001, Bpev01.c0127.g0042.m0001, Bpev01.c0134.g0141.m0001, Bpev01.c0134.g0146.m0002, Bpev01.c0142.g0014.m0001, Bpev01.c0142.g0055.m0001, Bpev01.c0145.g0073.m0001, Bpev01.c0154.g0028.m0001, Bpev01.c0214.g0039.m0001, Bpev01.c0275.g0049.m0002, Bpev01.c0459.g0010.m0001, Bpev01.c0…
	GO:0008104	protein localization	36/464	823/29388	3	0.000446692	Bpev01.c0022.g0050.m0001, Bpev01.c0044.g0082.m0001, Bpev01.c0050.g0039.m0001, Bpev01.c0051.g0097.m0001, Bpev01.c0114.g0038.m0001, Bpev01.c0123.g0017.m0001, Bpev01.c0127.g0042.m0001, Bpev01.c0134.g0141.m0001, Bpev01.c0134.g0146.m0002, Bpev01.c0142.g0014.m0001, Bpev01.c0142.g0055.m0001, Bpev01.c0145.g0073.m0001, Bpev01.c0154.g0028.m0001, Bpev01.c0214.g0039.m0001, Bpev01.c0275.g0049.m0002, Bpev01.c0…
	GO:0045184	establishment of protein localization	33/464	755/29388	4	0.000516741	Bpev01.c0022.g0050.m0001, Bpev01.c0044.g0082.m0001, Bpev01.c0050.g0039.m0001, Bpev01.c0051.g0097.m0001, Bpev01.c0114.g0038.m0001, Bpev01.c0127.g0042.m0001, Bpev01.c0134.g0141.m0001, Bpev01.c0134.g0146.m0002, Bpev01.c0142.g0014.m0001, Bpev01.c0142.g0055.m0001, Bpev01.c0145.g0073.m0001, Bpev01.c0154.g0028.m0001, Bpev01.c0214.g0039.m0001, Bpev01.c0275.g0049.m0002, Bpev01.c0459.g0010.m0001, Bpev01.c0…
	GO:0006886	intracellular protein transport	25/464	500/29388	8	0.000562066	Bpev01.c0022.g0050.m0001, Bpev01.c0050.g0039.m0001, Bpev01.c0114.g0038.m0001, Bpev01.c0127.g0042.m0001, Bpev01.c0134.g0141.m0001, Bpev01.c0134.g0146.m0002, Bpev01.c0142.g0055.m0001, Bpev01.c0154.g0028.m0001, Bpev01.c0214.g0039.m0001, Bpev01.c0275.g0049.m0002, Bpev01.c0459.g0010.m0001, Bpev01.c0538.g0003.m0001, Bpev01.c0540.g0023.m0001, Bpev01.c0566.g0039.m0001, Bpev01.c0652.g0015.m0001, Bpev01.c0…
	GO:0071705	nitrogen compound transport	44/464	1078/29388	4	0.000628199	Bpev01.c0018.g0076.m0001, Bpev01.c0022.g0050.m0001, Bpev01.c0044.g0082.m0001, Bpev01.c0050.g0039.m0001, Bpev01.c0051.g0097.m0001, Bpev01.c0101.g0041.m0001, Bpev01.c0114.g0038.m0001, Bpev01.c0127.g0042.m0001, Bpev01.c0134.g0141.m0001, Bpev01.c0134.g0146.m0002, Bpev01.c0142.g0014.m0001, Bpev01.c0142.g0055.m0001, Bpev01.c0145.g0073.m0001, Bpev01.c0154.g0028.m0001, Bpev01.c0158.g0012.m0001, Bpev01.c0…
	GO:0033036	macromolecule localization	36/464	866/29388	2	0.000628199	Bpev01.c0022.g0050.m0001, Bpev01.c0044.g0082.m0001, Bpev01.c0050.g0039.m0001, Bpev01.c0051.g0097.m0001, Bpev01.c0114.g0038.m0001, Bpev01.c0123.g0017.m0001, Bpev01.c0127.g0042.m0001, Bpev01.c0134.g0141.m0001, Bpev01.c0134.g0146.m0002, Bpev01.c0142.g0014.m0001, Bpev01.c0142.g0055.m0001, Bpev01.c0145.g0073.m0001, Bpev01.c0154.g0028.m0001, Bpev01.c0214.g0039.m0001, Bpev01.c0275.g0049.m0002, Bpev01.c0…
	GO:0071702	organic substance transport	54/464	1326/29388	4	0.000628199	Bpev01.c0018.g0076.m0001, Bpev01.c0022.g0050.m0001, Bpev01.c0044.g0082.m0001, Bpev01.c0050.g0039.m0001, Bpev01.c0051.g0097.m0001, Bpev01.c0088.g0114.m0001, Bpev01.c0094.g0006.m0001, Bpev01.c0095.g0006.m0002, Bpev01.c0101.g0041.m0001, Bpev01.c0114.g0038.m0001, Bpev01.c0127.g0042.m0001, Bpev01.c0134.g0141.m0001, Bpev01.c0134.g0146.m0002, Bpev01.c0142.g0014.m0001, Bpev01.c0142.g0055.m0001, Bpev01.c0…
	GO:0006810	transport	72/464	2530/29388	3	0.000628199	Bpev01.c0015.g0050.m0001, Bpev01.c0015.g0128.m0001, Bpev01.c0018.g0076.m0001, Bpev01.c0022.g0050.m0001, Bpev01.c0044.g0082.m0001, Bpev01.c0050.g0039.m0001, Bpev01.c0051.g0097.m0001, Bpev01.c0062.g0011.m0001, Bpev01.c0088.g0114.m0001, Bpev01.c0094.g0006.m0001, Bpev01.c0095.g0006.m0002, Bpev01.c0095.g0031.m0003, Bpev01.c0101.g0041.m0001, Bpev01.c0114.g0038.m0001, Bpev01.c0127.g0042.m0001, Bpev01.c0…
	GO:0051179	localization	76/464	2719/29388	1	0.000849204	Bpev01.c0015.g0050.m0001, Bpev01.c0015.g0128.m0001, Bpev01.c0018.g0076.m0001, Bpev01.c0022.g0050.m0001, Bpev01.c0044.g0082.m0001, Bpev01.c0050.g0039.m0001, Bpev01.c0051.g0083.m0001, Bpev01.c0051.g0097.m0001, Bpev01.c0062.g0011.m0001, Bpev01.c0088.g0114.m0001, Bpev01.c0094.g0006.m0001, Bpev01.c0095.g0006.m0002, Bpev01.c0095.g0031.m0003, Bpev01.c0101.g0041.m0001, Bpev01.c0114.g0038.m0001, Bpev01.c0…
	GO:0051234	establishment of localization	73/464	2564/29388	2	0.000896233	Bpev01.c0015.g0050.m0001, Bpev01.c0015.g0128.m0001, Bpev01.c0018.g0076.m0001, Bpev01.c0022.g0050.m0001, Bpev01.c0044.g0082.m0001, Bpev01.c0050.g0039.m0001, Bpev01.c0051.g0097.m0001, Bpev01.c0062.g0011.m0001, Bpev01.c0088.g0114.m0001, Bpev01.c0094.g0006.m0001, Bpev01.c0095.g0006.m0002, Bpev01.c0095.g0031.m0003, Bpev01.c0101.g0041.m0001, Bpev01.c0114.g0038.m0001, Bpev01.c0127.g0042.m0001, Bpev01.c0…
	GO:0051641	cellular localization	32/464	827/29388	2	0.00105434	Bpev01.c0022.g0050.m0001, Bpev01.c0050.g0039.m0001, Bpev01.c0051.g0083.m0001, Bpev01.c0051.g0097.m0001, Bpev01.c0088.g0114.m0001, Bpev01.c0114.g0038.m0001, Bpev01.c0123.g0017.m0001, Bpev01.c0127.g0042.m0001, Bpev01.c0134.g0141.m0001, Bpev01.c0134.g0146.m0002, Bpev01.c0142.g0055.m0001, Bpev01.c0154.g0028.m0001, Bpev01.c0214.g0039.m0001, Bpev01.c0275.g0049.m0002, Bpev01.c0459.g0010.m0001, Bpev01.c0…
	GO:0051649	establishment of localization in cell	28/464	691/29388	3	0.00122196	Bpev01.c0022.g0050.m0001, Bpev01.c0050.g0039.m0001, Bpev01.c0051.g0097.m0001, Bpev01.c0088.g0114.m0001, Bpev01.c0114.g0038.m0001, Bpev01.c0127.g0042.m0001, Bpev01.c0134.g0141.m0001, Bpev01.c0134.g0146.m0002, Bpev01.c0142.g0055.m0001, Bpev01.c0154.g0028.m0001, Bpev01.c0214.g0039.m0001, Bpev01.c0275.g0049.m0002, Bpev01.c0459.g0010.m0001, Bpev01.c0538.g0003.m0001, Bpev01.c0540.g0023.m0001, Bpev01.c0…
	GO:0033108	mitochondrial respiratory chain complex assembly	6/464	30/29388	6	0.00122196	Bpev01.c0045.g0075.m0001, Bpev01.c0045.g0075.m0002, Bpev01.c0142.g0101.m0001, Bpev01.c0597.g0011.m0001, Bpev01.c1202.g0011.m0001, Bpev01.c1202.g0011.m0002
	GO:0046907	intracellular transport	27/464	654/29388	4	0.00124087	Bpev01.c0022.g0050.m0001, Bpev01.c0050.g0039.m0001, Bpev01.c0051.g0097.m0001, Bpev01.c0088.g0114.m0001, Bpev01.c0114.g0038.m0001, Bpev01.c0127.g0042.m0001, Bpev01.c0134.g0141.m0001, Bpev01.c0134.g0146.m0002, Bpev01.c0142.g0055.m0001, Bpev01.c0154.g0028.m0001, Bpev01.c0214.g0039.m0001, Bpev01.c0275.g0049.m0002, Bpev01.c0459.g0010.m0001, Bpev01.c0538.g0003.m0001, Bpev01.c0540.g0023.m0001, Bpev01.c0…
	GO:0008150	biological_process	381/464	21513/29388	0	0.0015212	Bpev01.c0000.g0069.m0001, Bpev01.c0000.g0078.m0001, Bpev01.c0000.g0102.m0001, Bpev01.c0000.g0211.m0001, Bpev01.c0000.g0246.m0001, Bpev01.c0001.g0008.m0001, Bpev01.c0015.g0050.m0001, Bpev01.c0015.g0128.m0001, Bpev01.c0015.g0199.m0001, Bpev01.c0016.g0044.m0001, Bpev01.c0018.g0076.m0001, Bpev01.c0022.g0050.m0001, Bpev01.c0022.g0074.m0001, Bpev01.c0022.g0152.m0001, Bpev01.c0022.g0168.m0001, Bpev01.c0…
	GO:0043132	NAD transport	3/464	5/29388	7	0.00614355	Bpev01.c0480.g0091.m0001, Bpev01.c0817.g0007.m0001, Bpev01.c2326.g0003.m0001
	GO:0016579	protein deubiquitination	7/464	64/29388	9	0.00977122	Bpev01.c0022.g0189.m0001, Bpev01.c0029.g0056.m0002, Bpev01.c0279.g0025.m0001, Bpev01.c0305.g0006.m0001, Bpev01.c1070.g0001.m0001, Bpev01.c1070.g0001.m0002, Bpev01.c1810.g0001.m0001
	GO:0030148	sphingolipid biosynthetic process	5/464	32/29388	7	0.0193036	Bpev01.c0101.g0065.m0001, Bpev01.c0188.g0016.m0001, Bpev01.c0401.g0024.m0001, Bpev01.c0545.g0006.m0001, Bpev01.c1202.g0048.m0001
	GO:0032482	Rab protein signal transduction	6/464	52/29388	8	0.0218321	Bpev01.c0114.g0038.m0001, Bpev01.c0459.g0010.m0001, Bpev01.c0652.g0015.m0001, Bpev01.c0865.g0006.m0001, Bpev01.c1402.g0004.m0001, Bpev01.c2517.g0002.m0001
	GO:0070646	protein modification by small protein removal	7/464	74/29388	8	0.0220514	Bpev01.c0022.g0189.m0001, Bpev01.c0029.g0056.m0002, Bpev01.c0279.g0025.m0001, Bpev01.c0305.g0006.m0001, Bpev01.c1070.g0001.m0001, Bpev01.c1070.g0001.m0002, Bpev01.c1810.g0001.m0001
	GO:0006665	sphingolipid metabolic process	6/464	54/29388	6	0.0255434	Bpev01.c0101.g0065.m0001, Bpev01.c0188.g0016.m0001, Bpev01.c0356.g0034.m0001, Bpev01.c0401.g0024.m0001, Bpev01.c0545.g0006.m0001, Bpev01.c1202.g0048.m0001
	GO:0018293	protein-FAD linkage	2/464	2/29388	8	0.0300093	Bpev01.c1202.g0011.m0001, Bpev01.c1202.g0011.m0002
	GO:0006850	mitochondrial pyruvate transmembrane transport	2/464	2/29388	11	0.0300093	Bpev01.c0324.g0005.m0001, Bpev01.c2153.g0009.m0001
	GO:0022904	respiratory electron transport chain	6/464	57/29388	5	0.032769	Bpev01.c0045.g0075.m0001, Bpev01.c0045.g0075.m0002, Bpev01.c0206.g0005.m0001, Bpev01.c0275.g0040.m0001, Bpev01.c1202.g0011.m0001, Bpev01.c1202.g0011.m0002
Cluster 13
	GO:0043447	alkane biosynthetic process	7/1545	11/29388	4	0.0014468	Bpev01.c0114.g0054.m0001, Bpev01.c0114.g0055.m0001, Bpev01.c0114.g0058.m0001, Bpev01.c0114.g0059.m0001, Bpev01.c0114.g0061.m0001, Bpev01.c0114.g0062.m0001, Bpev01.c0892.g0002.m0001
	GO:0043446	cellular alkane metabolic process	7/1545	12/29388	3	0.00165687	Bpev01.c0114.g0054.m0001, Bpev01.c0114.g0055.m0001, Bpev01.c0114.g0058.m0001, Bpev01.c0114.g0059.m0001, Bpev01.c0114.g0061.m0001, Bpev01.c0114.g0062.m0001, Bpev01.c0892.g0002.m0001
	GO:0008150	biological_process	1214/1545	21513/29388	0	0.00463884	Bpev01.c0000.g0031.m0001, Bpev01.c0000.g0086.m0001, Bpev01.c0000.g0133.m0001, Bpev01.c0000.g0178.m0001, Bpev01.c0000.g0202.m0001, Bpev01.c0001.g0010.m0001, Bpev01.c0001.g0028.m0001, Bpev01.c0001.g0062.m0001, Bpev01.c0001.g0100.m0001, Bpev01.c0005.g0001.m0001, Bpev01.c0006.g0002.m0001, Bpev01.c0006.g0004.m0001, Bpev01.c0010.g0001.m0001, Bpev01.c0015.g0005.m0001, Bpev01.c0015.g0024.m0001, Bpev01.c0…
	GO:0051252	regulation of RNA metabolic process	155/1545	2068/29388	6	0.00467628	Bpev01.c0000.g0178.m0001, Bpev01.c0015.g0005.m0001, Bpev01.c0015.g0063.m0001, Bpev01.c0015.g0173.m0001, Bpev01.c0016.g0081.m0001, Bpev01.c0016.g0131.m0001, Bpev01.c0022.g0024.m0001, Bpev01.c0027.g0074.m0002, Bpev01.c0027.g0157.m0001, Bpev01.c0043.g0026.m0001, Bpev01.c0050.g0043.m0001, Bpev01.c0051.g0060.m0001, Bpev01.c0051.g0106.m0001, Bpev01.c0053.g0022.m0001, Bpev01.c0053.g0023.m0001, Bpev01.c0…
	GO:0006355	regulation of transcription, DNA-templated	149/1545	1971/29388	9	0.00467628	Bpev01.c0000.g0178.m0001, Bpev01.c0015.g0005.m0001, Bpev01.c0015.g0063.m0001, Bpev01.c0015.g0173.m0001, Bpev01.c0016.g0081.m0001, Bpev01.c0016.g0131.m0001, Bpev01.c0022.g0024.m0001, Bpev01.c0027.g0074.m0002, Bpev01.c0027.g0157.m0001, Bpev01.c0043.g0026.m0001, Bpev01.c0050.g0043.m0001, Bpev01.c0051.g0060.m0001, Bpev01.c0051.g0106.m0001, Bpev01.c0053.g0022.m0001, Bpev01.c0053.g0023.m0001, Bpev01.c0…
	GO:1903506	regulation of nucleic acid-templated transcription	149/1545	1973/29388	8	0.00467628	Bpev01.c0000.g0178.m0001, Bpev01.c0015.g0005.m0001, Bpev01.c0015.g0063.m0001, Bpev01.c0015.g0173.m0001, Bpev01.c0016.g0081.m0001, Bpev01.c0016.g0131.m0001, Bpev01.c0022.g0024.m0001, Bpev01.c0027.g0074.m0002, Bpev01.c0027.g0157.m0001, Bpev01.c0043.g0026.m0001, Bpev01.c0050.g0043.m0001, Bpev01.c0051.g0060.m0001, Bpev01.c0051.g0106.m0001, Bpev01.c0053.g0022.m0001, Bpev01.c0053.g0023.m0001, Bpev01.c0…
	GO:2001141	regulation of RNA biosynthetic process	149/1545	1973/29388	7	0.00467628	Bpev01.c0000.g0178.m0001, Bpev01.c0015.g0005.m0001, Bpev01.c0015.g0063.m0001, Bpev01.c0015.g0173.m0001, Bpev01.c0016.g0081.m0001, Bpev01.c0016.g0131.m0001, Bpev01.c0022.g0024.m0001, Bpev01.c0027.g0074.m0002, Bpev01.c0027.g0157.m0001, Bpev01.c0043.g0026.m0001, Bpev01.c0050.g0043.m0001, Bpev01.c0051.g0060.m0001, Bpev01.c0051.g0106.m0001, Bpev01.c0053.g0022.m0001, Bpev01.c0053.g0023.m0001, Bpev01.c0…
	GO:0006464	cellular protein modification process	214/1545	3030/29388	6	0.00467628	Bpev01.c0001.g0100.m0001, Bpev01.c0015.g0063.m0001, Bpev01.c0015.g0133.m0001, Bpev01.c0015.g0155.m0001, Bpev01.c0015.g0173.m0001, Bpev01.c0015.g0190.m0001, Bpev01.c0018.g0027.m0001, Bpev01.c0018.g0079.m0001, Bpev01.c0022.g0034.m0001, Bpev01.c0022.g0090.m0001, Bpev01.c0022.g0092.m0001, Bpev01.c0023.g0037.m0001, Bpev01.c0025.g0023.m0001, Bpev01.c0027.g0053.m0001, Bpev01.c0027.g0068.m0001, Bpev01.c0…
	GO:0036211	protein modification process	214/1545	3030/29388	5	0.00467628	Bpev01.c0001.g0100.m0001, Bpev01.c0015.g0063.m0001, Bpev01.c0015.g0133.m0001, Bpev01.c0015.g0155.m0001, Bpev01.c0015.g0173.m0001, Bpev01.c0015.g0190.m0001, Bpev01.c0018.g0027.m0001, Bpev01.c0018.g0079.m0001, Bpev01.c0022.g0034.m0001, Bpev01.c0022.g0090.m0001, Bpev01.c0022.g0092.m0001, Bpev01.c0023.g0037.m0001, Bpev01.c0025.g0023.m0001, Bpev01.c0027.g0053.m0001, Bpev01.c0027.g0068.m0001, Bpev01.c0…
	GO:0006468	protein phosphorylation	124/1545	1594/29388	7	0.00553019	Bpev01.c0001.g0100.m0001, Bpev01.c0018.g0027.m0001, Bpev01.c0018.g0079.m0001, Bpev01.c0022.g0034.m0001, Bpev01.c0022.g0092.m0001, Bpev01.c0027.g0053.m0001, Bpev01.c0027.g0160.m0001, Bpev01.c0029.g0091.m0001, Bpev01.c0032.g0011.m0001, Bpev01.c0038.g0031.m0001, Bpev01.c0044.g0111.m0001, Bpev01.c0047.g0010.m0001, Bpev01.c0052.g0160.m0001, Bpev01.c0053.g0010.m0001, Bpev01.c0062.g0024.m0001, Bpev01.c0…
	GO:0006796	phosphate-containing compound metabolic process	184/1545	2566/29388	4	0.00556097	Bpev01.c0001.g0100.m0001, Bpev01.c0010.g0001.m0001, Bpev01.c0018.g0027.m0001, Bpev01.c0018.g0032.m0002, Bpev01.c0018.g0079.m0001, Bpev01.c0022.g0034.m0001, Bpev01.c0022.g0090.m0001, Bpev01.c0022.g0092.m0001, Bpev01.c0024.g0034.m0001, Bpev01.c0027.g0053.m0001, Bpev01.c0027.g0160.m0001, Bpev01.c0029.g0091.m0001, Bpev01.c0032.g0011.m0001, Bpev01.c0038.g0031.m0001, Bpev01.c0044.g0111.m0001, Bpev01.c0…
	GO:0016310	phosphorylation	150/1545	2018/29388	5	0.00556097	Bpev01.c0001.g0100.m0001, Bpev01.c0010.g0001.m0001, Bpev01.c0018.g0027.m0001, Bpev01.c0018.g0079.m0001, Bpev01.c0022.g0034.m0001, Bpev01.c0022.g0092.m0001, Bpev01.c0024.g0034.m0001, Bpev01.c0027.g0053.m0001, Bpev01.c0027.g0160.m0001, Bpev01.c0029.g0091.m0001, Bpev01.c0032.g0011.m0001, Bpev01.c0038.g0031.m0001, Bpev01.c0044.g0111.m0001, Bpev01.c0045.g0028.m0001, Bpev01.c0045.g0041.m0002, Bpev01.c0…
	GO:0019219	regulation of nucleobase-containing compound metabolic process	157/1545	2134/29388	5	0.00556097	Bpev01.c0000.g0178.m0001, Bpev01.c0015.g0005.m0001, Bpev01.c0015.g0063.m0001, Bpev01.c0015.g0173.m0001, Bpev01.c0016.g0081.m0001, Bpev01.c0016.g0131.m0001, Bpev01.c0022.g0024.m0001, Bpev01.c0027.g0074.m0002, Bpev01.c0027.g0157.m0001, Bpev01.c0043.g0026.m0001, Bpev01.c0050.g0043.m0001, Bpev01.c0051.g0060.m0001, Bpev01.c0051.g0106.m0001, Bpev01.c0053.g0022.m0001, Bpev01.c0053.g0023.m0001, Bpev01.c0…
	GO:0010468	regulation of gene expression	175/1545	2426/29388	5	0.00556097	Bpev01.c0000.g0178.m0001, Bpev01.c0015.g0005.m0001, Bpev01.c0015.g0063.m0001, Bpev01.c0015.g0173.m0001, Bpev01.c0016.g0081.m0001, Bpev01.c0016.g0131.m0001, Bpev01.c0022.g0024.m0001, Bpev01.c0027.g0053.m0001, Bpev01.c0027.g0074.m0002, Bpev01.c0027.g0157.m0001, Bpev01.c0043.g0026.m0001, Bpev01.c0050.g0043.m0001, Bpev01.c0051.g0032.m0001, Bpev01.c0051.g0060.m0001, Bpev01.c0051.g0106.m0001, Bpev01.c0…
	GO:2000112	regulation of cellular macromolecule biosynthetic process	158/1545	2173/29388	6	0.00822229	Bpev01.c0000.g0178.m0001, Bpev01.c0015.g0005.m0001, Bpev01.c0015.g0063.m0001, Bpev01.c0015.g0173.m0001, Bpev01.c0016.g0081.m0001, Bpev01.c0016.g0131.m0001, Bpev01.c0022.g0024.m0001, Bpev01.c0027.g0074.m0002, Bpev01.c0027.g0157.m0001, Bpev01.c0029.g0129.m0001, Bpev01.c0043.g0026.m0001, Bpev01.c0050.g0043.m0001, Bpev01.c0051.g0060.m0001, Bpev01.c0051.g0106.m0001, Bpev01.c0053.g0022.m0001, Bpev01.c0…
	GO:0006793	phosphorus metabolic process	184/1545	2609/29388	3	0.00952049	Bpev01.c0001.g0100.m0001, Bpev01.c0010.g0001.m0001, Bpev01.c0018.g0027.m0001, Bpev01.c0018.g0032.m0002, Bpev01.c0018.g0079.m0001, Bpev01.c0022.g0034.m0001, Bpev01.c0022.g0090.m0001, Bpev01.c0022.g0092.m0001, Bpev01.c0024.g0034.m0001, Bpev01.c0027.g0053.m0001, Bpev01.c0027.g0160.m0001, Bpev01.c0029.g0091.m0001, Bpev01.c0032.g0011.m0001, Bpev01.c0038.g0031.m0001, Bpev01.c0044.g0111.m0001, Bpev01.c0…
	GO:0010556	regulation of macromolecule biosynthetic process	158/1545	2183/29388	5	0.00952049	Bpev01.c0000.g0178.m0001, Bpev01.c0015.g0005.m0001, Bpev01.c0015.g0063.m0001, Bpev01.c0015.g0173.m0001, Bpev01.c0016.g0081.m0001, Bpev01.c0016.g0131.m0001, Bpev01.c0022.g0024.m0001, Bpev01.c0027.g0074.m0002, Bpev01.c0027.g0157.m0001, Bpev01.c0029.g0129.m0001, Bpev01.c0043.g0026.m0001, Bpev01.c0050.g0043.m0001, Bpev01.c0051.g0060.m0001, Bpev01.c0051.g0106.m0001, Bpev01.c0053.g0022.m0001, Bpev01.c0…
	GO:0009605	response to external stimulus	155/1545	2141/29388	2	0.00994028	Bpev01.c0000.g0031.m0001, Bpev01.c0000.g0086.m0001, Bpev01.c0000.g0178.m0001, Bpev01.c0001.g0062.m0001, Bpev01.c0024.g0039.m0001, Bpev01.c0027.g0053.m0001, Bpev01.c0051.g0060.m0001, Bpev01.c0052.g0093.m0001, Bpev01.c0062.g0024.m0001, Bpev01.c0080.g0120.m0001, Bpev01.c0082.g0046.m0001, Bpev01.c0082.g0048.m0001, Bpev01.c0082.g0054.m0001, Bpev01.c0082.g0055.m0001, Bpev01.c0082.g0056.m0001, Bpev01.c0…
	GO:0031326	regulation of cellular biosynthetic process	166/1545	2330/29388	5	0.0121877	Bpev01.c0000.g0086.m0001, Bpev01.c0000.g0178.m0001, Bpev01.c0015.g0005.m0001, Bpev01.c0015.g0063.m0001, Bpev01.c0015.g0173.m0001, Bpev01.c0016.g0052.m0001, Bpev01.c0016.g0081.m0001, Bpev01.c0016.g0131.m0001, Bpev01.c0022.g0024.m0001, Bpev01.c0024.g0039.m0001, Bpev01.c0025.g0023.m0001, Bpev01.c0027.g0074.m0002, Bpev01.c0027.g0157.m0001, Bpev01.c0029.g0129.m0001, Bpev01.c0043.g0026.m0001, Bpev01.c0…
	GO:0051707	response to other organism	127/1545	1699/29388	4	0.0138187	Bpev01.c0000.g0031.m0001, Bpev01.c0000.g0178.m0001, Bpev01.c0001.g0062.m0001, Bpev01.c0024.g0039.m0001, Bpev01.c0027.g0053.m0001, Bpev01.c0051.g0060.m0001, Bpev01.c0052.g0093.m0001, Bpev01.c0062.g0024.m0001, Bpev01.c0082.g0046.m0001, Bpev01.c0082.g0048.m0001, Bpev01.c0082.g0054.m0001, Bpev01.c0082.g0055.m0001, Bpev01.c0082.g0056.m0001, Bpev01.c0082.g0057.m0001, Bpev01.c0082.g0058.m0001, Bpev01.c0…
	GO:0060255	regulation of macromolecule metabolic process	192/1545	2778/29388	4	0.0160534	Bpev01.c0000.g0178.m0001, Bpev01.c0015.g0005.m0001, Bpev01.c0015.g0063.m0001, Bpev01.c0015.g0173.m0001, Bpev01.c0016.g0081.m0001, Bpev01.c0016.g0131.m0001, Bpev01.c0022.g0024.m0001, Bpev01.c0027.g0053.m0001, Bpev01.c0027.g0074.m0002, Bpev01.c0027.g0157.m0001, Bpev01.c0027.g0160.m0001, Bpev01.c0029.g0129.m0001, Bpev01.c0043.g0026.m0001, Bpev01.c0050.g0043.m0001, Bpev01.c0051.g0032.m0001, Bpev01.c0…
	GO:0043207	response to external biotic stimulus	127/1545	1714/29388	3	0.0169291	Bpev01.c0000.g0031.m0001, Bpev01.c0000.g0178.m0001, Bpev01.c0001.g0062.m0001, Bpev01.c0024.g0039.m0001, Bpev01.c0027.g0053.m0001, Bpev01.c0051.g0060.m0001, Bpev01.c0052.g0093.m0001, Bpev01.c0062.g0024.m0001, Bpev01.c0082.g0046.m0001, Bpev01.c0082.g0048.m0001, Bpev01.c0082.g0054.m0001, Bpev01.c0082.g0055.m0001, Bpev01.c0082.g0056.m0001, Bpev01.c0082.g0057.m0001, Bpev01.c0082.g0058.m0001, Bpev01.c0…
	GO:0009607	response to biotic stimulus	128/1545	1729/29388	2	0.0170793	Bpev01.c0000.g0031.m0001, Bpev01.c0000.g0178.m0001, Bpev01.c0001.g0062.m0001, Bpev01.c0024.g0039.m0001, Bpev01.c0027.g0053.m0001, Bpev01.c0051.g0060.m0001, Bpev01.c0052.g0093.m0001, Bpev01.c0062.g0024.m0001, Bpev01.c0082.g0046.m0001, Bpev01.c0082.g0048.m0001, Bpev01.c0082.g0054.m0001, Bpev01.c0082.g0055.m0001, Bpev01.c0082.g0056.m0001, Bpev01.c0082.g0057.m0001, Bpev01.c0082.g0058.m0001, Bpev01.c0…
	GO:0051171	regulation of nitrogen compound metabolic process	179/1545	2570/29388	4	0.0172153	Bpev01.c0000.g0086.m0001, Bpev01.c0000.g0178.m0001, Bpev01.c0015.g0005.m0001, Bpev01.c0015.g0063.m0001, Bpev01.c0015.g0173.m0001, Bpev01.c0016.g0052.m0001, Bpev01.c0016.g0081.m0001, Bpev01.c0016.g0131.m0001, Bpev01.c0022.g0024.m0001, Bpev01.c0025.g0023.m0001, Bpev01.c0027.g0074.m0002, Bpev01.c0027.g0157.m0001, Bpev01.c0027.g0160.m0001, Bpev01.c0029.g0129.m0001, Bpev01.c0043.g0026.m0001, Bpev01.c0…
	GO:0051704	multi-organism process	132/1545	1794/29388	1	0.0173628	Bpev01.c0000.g0031.m0001, Bpev01.c0000.g0178.m0001, Bpev01.c0001.g0062.m0001, Bpev01.c0024.g0039.m0001, Bpev01.c0027.g0053.m0001, Bpev01.c0051.g0060.m0001, Bpev01.c0052.g0093.m0001, Bpev01.c0053.g0022.m0001, Bpev01.c0053.g0023.m0001, Bpev01.c0062.g0024.m0001, Bpev01.c0082.g0046.m0001, Bpev01.c0082.g0048.m0001, Bpev01.c0082.g0054.m0001, Bpev01.c0082.g0055.m0001, Bpev01.c0082.g0056.m0001, Bpev01.c0…
	GO:0065007	biological regulation	394/1545	6318/29388	1	0.0192091	Bpev01.c0000.g0086.m0001, Bpev01.c0000.g0178.m0001, Bpev01.c0001.g0100.m0001, Bpev01.c0015.g0005.m0001, Bpev01.c0015.g0063.m0001, Bpev01.c0015.g0155.m0001, Bpev01.c0015.g0173.m0001, Bpev01.c0015.g0239.m0001, Bpev01.c0016.g0052.m0001, Bpev01.c0016.g0081.m0001, Bpev01.c0016.g0104.m0001, Bpev01.c0016.g0131.m0001, Bpev01.c0017.g0009.m0001, Bpev01.c0018.g0116.m0001, Bpev01.c0022.g0024.m0001, Bpev01.c0…
	GO:0009889	regulation of biosynthetic process	166/1545	2365/29388	4	0.0192091	Bpev01.c0000.g0086.m0001, Bpev01.c0000.g0178.m0001, Bpev01.c0015.g0005.m0001, Bpev01.c0015.g0063.m0001, Bpev01.c0015.g0173.m0001, Bpev01.c0016.g0052.m0001, Bpev01.c0016.g0081.m0001, Bpev01.c0016.g0131.m0001, Bpev01.c0022.g0024.m0001, Bpev01.c0024.g0039.m0001, Bpev01.c0025.g0023.m0001, Bpev01.c0027.g0074.m0002, Bpev01.c0027.g0157.m0001, Bpev01.c0029.g0129.m0001, Bpev01.c0043.g0026.m0001, Bpev01.c0…
	GO:0016104	triterpenoid biosynthetic process	7/1545	23/29388	8	0.0195208	Bpev01.c0053.g0001.m0001, Bpev01.c0053.g0002.m0001, Bpev01.c0219.g0020.m0001, Bpev01.c0960.g0007.m0001, Bpev01.c1439.g0014.m0001, Bpev01.c1492.g0001.m0001, Bpev01.c1493.g0001.m0001
	GO:0080090	regulation of primary metabolic process	182/1545	2653/29388	4	0.0258824	Bpev01.c0000.g0086.m0001, Bpev01.c0000.g0178.m0001, Bpev01.c0015.g0005.m0001, Bpev01.c0015.g0063.m0001, Bpev01.c0015.g0173.m0001, Bpev01.c0016.g0052.m0001, Bpev01.c0016.g0081.m0001, Bpev01.c0016.g0131.m0001, Bpev01.c0022.g0024.m0001, Bpev01.c0025.g0023.m0001, Bpev01.c0027.g0074.m0002, Bpev01.c0027.g0157.m0001, Bpev01.c0027.g0160.m0001, Bpev01.c0029.g0129.m0001, Bpev01.c0043.g0026.m0001, Bpev01.c0…
	GO:0046185	aldehyde catabolic process	8/1545	32/29388	4	0.0267482	Bpev01.c0114.g0054.m0001, Bpev01.c0114.g0055.m0001, Bpev01.c0114.g0058.m0001, Bpev01.c0114.g0059.m0001, Bpev01.c0114.g0061.m0001, Bpev01.c0114.g0062.m0001, Bpev01.c0375.g0009.m0001, Bpev01.c0522.g0035.m0001
	GO:0006722	triterpenoid metabolic process	8/1545	32/29388	7	0.0267482	Bpev01.c0053.g0001.m0001, Bpev01.c0053.g0002.m0001, Bpev01.c0219.g0020.m0001, Bpev01.c0219.g0021.m0001, Bpev01.c0960.g0007.m0001, Bpev01.c1439.g0014.m0001, Bpev01.c1492.g0001.m0001, Bpev01.c1493.g0001.m0001
	GO:0006952	defense response	134/1545	1864/29388	3	0.028445	Bpev01.c0000.g0031.m0001, Bpev01.c0000.g0178.m0001, Bpev01.c0001.g0062.m0001, Bpev01.c0016.g0126.m0001, Bpev01.c0022.g0034.m0001, Bpev01.c0024.g0039.m0001, Bpev01.c0027.g0053.m0001, Bpev01.c0027.g0140.m0001, Bpev01.c0027.g0160.m0001, Bpev01.c0051.g0060.m0001, Bpev01.c0052.g0093.m0001, Bpev01.c0062.g0024.m0001, Bpev01.c0088.g0065.m0001, Bpev01.c0094.g0063.m0001, Bpev01.c0101.g0014.m0001, Bpev01.c0…
	GO:0009991	response to extracellular stimulus	31/1545	302/29388	3	0.0462385	Bpev01.c0000.g0086.m0001, Bpev01.c0000.g0178.m0001, Bpev01.c0051.g0060.m0001, Bpev01.c0052.g0093.m0001, Bpev01.c0080.g0120.m0001, Bpev01.c0129.g0055.m0001, Bpev01.c0129.g0098.m0001, Bpev01.c0134.g0111.m0001, Bpev01.c0155.g0034.m0001, Bpev01.c0155.g0035.m0001, Bpev01.c0155.g0036.m0001, Bpev01.c0155.g0037.m0001, Bpev01.c0243.g0022.m0001, Bpev01.c0245.g0004.m0001, Bpev01.c0245.g0070.m0001, Bpev01.c0…
Cluster 14
	GO:0006085	acetyl-CoA biosynthetic process	5/286	10/29388	12	0.000197001	Bpev01.c0001.g0051.m0001, Bpev01.c0038.g0045.m0001, Bpev01.c0979.g0001.m0001, Bpev01.c2035.g0007.m0001, Bpev01.c2035.g0007.m0002
	GO:0033865	nucleoside bisphosphate metabolic process	9/286	59/29388	7	0.000205426	Bpev01.c0001.g0051.m0001, Bpev01.c0038.g0045.m0001, Bpev01.c0274.g0014.m0001, Bpev01.c0428.g0018.m0001, Bpev01.c0663.g0004.m0001, Bpev01.c0821.g0002.m0001, Bpev01.c0979.g0001.m0001, Bpev01.c2035.g0007.m0001, Bpev01.c2035.g0007.m0002
	GO:0033875	ribonucleoside bisphosphate metabolic process	9/286	59/29388	8	0.000205426	Bpev01.c0001.g0051.m0001, Bpev01.c0038.g0045.m0001, Bpev01.c0274.g0014.m0001, Bpev01.c0428.g0018.m0001, Bpev01.c0663.g0004.m0001, Bpev01.c0821.g0002.m0001, Bpev01.c0979.g0001.m0001, Bpev01.c2035.g0007.m0001, Bpev01.c2035.g0007.m0002
	GO:0034032	purine nucleoside bisphosphate metabolic process	9/286	59/29388	8	0.000205426	Bpev01.c0001.g0051.m0001, Bpev01.c0038.g0045.m0001, Bpev01.c0274.g0014.m0001, Bpev01.c0428.g0018.m0001, Bpev01.c0663.g0004.m0001, Bpev01.c0821.g0002.m0001, Bpev01.c0979.g0001.m0001, Bpev01.c2035.g0007.m0001, Bpev01.c2035.g0007.m0002
	GO:0006084	acetyl-CoA metabolic process	7/286	25/29388	11	0.000205426	Bpev01.c0001.g0051.m0001, Bpev01.c0038.g0045.m0001, Bpev01.c0428.g0018.m0001, Bpev01.c0663.g0004.m0001, Bpev01.c0979.g0001.m0001, Bpev01.c2035.g0007.m0001, Bpev01.c2035.g0007.m0002
	GO:0009259	ribonucleotide metabolic process	13/286	215/29388	8	0.000205426	Bpev01.c0001.g0051.m0001, Bpev01.c0038.g0045.m0001, Bpev01.c0274.g0014.m0001, Bpev01.c0366.g0013.m0001, Bpev01.c0415.g0022.m0001, Bpev01.c0428.g0018.m0001, Bpev01.c0594.g0002.m0001, Bpev01.c0663.g0004.m0001, Bpev01.c0821.g0002.m0001, Bpev01.c0979.g0001.m0001, Bpev01.c2035.g0007.m0001, Bpev01.c2035.g0007.m0002, Bpev01.c2230.g0005.m0001
	GO:0033866	nucleoside bisphosphate biosynthetic process	7/286	29/29388	8	0.000205426	Bpev01.c0001.g0051.m0001, Bpev01.c0038.g0045.m0001, Bpev01.c0274.g0014.m0001, Bpev01.c0821.g0002.m0001, Bpev01.c0979.g0001.m0001, Bpev01.c2035.g0007.m0001, Bpev01.c2035.g0007.m0002
	GO:0034030	ribonucleoside bisphosphate biosynthetic process	7/286	29/29388	9	0.000205426	Bpev01.c0001.g0051.m0001, Bpev01.c0038.g0045.m0001, Bpev01.c0274.g0014.m0001, Bpev01.c0821.g0002.m0001, Bpev01.c0979.g0001.m0001, Bpev01.c2035.g0007.m0001, Bpev01.c2035.g0007.m0002
	GO:0034033	purine nucleoside bisphosphate biosynthetic process	7/286	29/29388	9	0.000205426	Bpev01.c0001.g0051.m0001, Bpev01.c0038.g0045.m0001, Bpev01.c0274.g0014.m0001, Bpev01.c0821.g0002.m0001, Bpev01.c0979.g0001.m0001, Bpev01.c2035.g0007.m0001, Bpev01.c2035.g0007.m0002
	GO:0072330	monocarboxylic acid biosynthetic process	19/286	303/29388	7	0.000205426	Bpev01.c0016.g0043.m0001, Bpev01.c0038.g0045.m0001, Bpev01.c0038.g0146.m0001, Bpev01.c0052.g0167.m0001, Bpev01.c0066.g0016.m0001, Bpev01.c0135.g0028.m0001, Bpev01.c0141.g0013.m0001, Bpev01.c0145.g0017.m0001, Bpev01.c0190.g0023.m0001, Bpev01.c0253.g0008.m0001, Bpev01.c0253.g0008.m0002, Bpev01.c0279.g0010.m0001, Bpev01.c0420.g0012.m0001, Bpev01.c0473.g0007.m0001, Bpev01.c0821.g0002.m0001, Bpev01.c0…
	GO:0019693	ribose phosphate metabolic process	13/286	224/29388	5	0.000205426	Bpev01.c0001.g0051.m0001, Bpev01.c0038.g0045.m0001, Bpev01.c0274.g0014.m0001, Bpev01.c0366.g0013.m0001, Bpev01.c0415.g0022.m0001, Bpev01.c0428.g0018.m0001, Bpev01.c0594.g0002.m0001, Bpev01.c0663.g0004.m0001, Bpev01.c0821.g0002.m0001, Bpev01.c0979.g0001.m0001, Bpev01.c2035.g0007.m0001, Bpev01.c2035.g0007.m0002, Bpev01.c2230.g0005.m0001
	GO:0035383	thioester metabolic process	8/286	47/29388	4	0.000205426	Bpev01.c0001.g0051.m0001, Bpev01.c0038.g0045.m0001, Bpev01.c0428.g0018.m0001, Bpev01.c0663.g0004.m0001, Bpev01.c0821.g0002.m0001, Bpev01.c0979.g0001.m0001, Bpev01.c2035.g0007.m0001, Bpev01.c2035.g0007.m0002
	GO:0006637	acyl-CoA metabolic process	8/286	47/29388	10	0.000205426	Bpev01.c0001.g0051.m0001, Bpev01.c0038.g0045.m0001, Bpev01.c0428.g0018.m0001, Bpev01.c0663.g0004.m0001, Bpev01.c0821.g0002.m0001, Bpev01.c0979.g0001.m0001, Bpev01.c2035.g0007.m0001, Bpev01.c2035.g0007.m0002
	GO:0008610	lipid biosynthetic process	29/286	691/29388	4	0.000205426	Bpev01.c0016.g0043.m0001, Bpev01.c0018.g0090.m0001, Bpev01.c0038.g0045.m0001, Bpev01.c0038.g0146.m0001, Bpev01.c0052.g0167.m0001, Bpev01.c0118.g0033.m0001, Bpev01.c0135.g0028.m0001, Bpev01.c0141.g0013.m0001, Bpev01.c0145.g0017.m0001, Bpev01.c0149.g0019.m0001, Bpev01.c0190.g0023.m0001, Bpev01.c0219.g0018.m0001, Bpev01.c0243.g0023.m0001, Bpev01.c0243.g0025.m0001, Bpev01.c0245.g0032.m0001, Bpev01.c0…
	GO:0009150	purine ribonucleotide metabolic process	13/286	189/29388	9	0.000205426	Bpev01.c0001.g0051.m0001, Bpev01.c0038.g0045.m0001, Bpev01.c0274.g0014.m0001, Bpev01.c0366.g0013.m0001, Bpev01.c0415.g0022.m0001, Bpev01.c0428.g0018.m0001, Bpev01.c0594.g0002.m0001, Bpev01.c0663.g0004.m0001, Bpev01.c0821.g0002.m0001, Bpev01.c0979.g0001.m0001, Bpev01.c2035.g0007.m0001, Bpev01.c2035.g0007.m0002, Bpev01.c2230.g0005.m0001
	GO:0006633	fatty acid biosynthetic process	17/286	227/29388	8	0.000205426	Bpev01.c0016.g0043.m0001, Bpev01.c0038.g0045.m0001, Bpev01.c0038.g0146.m0001, Bpev01.c0052.g0167.m0001, Bpev01.c0135.g0028.m0001, Bpev01.c0141.g0013.m0001, Bpev01.c0145.g0017.m0001, Bpev01.c0190.g0023.m0001, Bpev01.c0253.g0008.m0001, Bpev01.c0253.g0008.m0002, Bpev01.c0420.g0012.m0001, Bpev01.c0473.g0007.m0001, Bpev01.c0821.g0002.m0001, Bpev01.c0919.g0016.m0001, Bpev01.c1382.g0026.m0001, Bpev01.c1…
	GO:0032787	monocarboxylic acid metabolic process	27/286	590/29388	6	0.000205426	Bpev01.c0001.g0051.m0001, Bpev01.c0016.g0043.m0001, Bpev01.c0038.g0045.m0001, Bpev01.c0038.g0146.m0001, Bpev01.c0052.g0167.m0001, Bpev01.c0066.g0016.m0001, Bpev01.c0135.g0028.m0001, Bpev01.c0141.g0013.m0001, Bpev01.c0145.g0017.m0001, Bpev01.c0190.g0023.m0001, Bpev01.c0243.g0025.m0001, Bpev01.c0253.g0008.m0001, Bpev01.c0253.g0008.m0002, Bpev01.c0279.g0010.m0001, Bpev01.c0366.g0013.m0001, Bpev01.c0…
	GO:0072521	purine-containing compound metabolic process	15/286	229/29388	4	0.000205426	Bpev01.c0001.g0051.m0001, Bpev01.c0038.g0045.m0001, Bpev01.c0066.g0041.m0001, Bpev01.c0136.g0021.m0001, Bpev01.c0274.g0014.m0001, Bpev01.c0366.g0013.m0001, Bpev01.c0415.g0022.m0001, Bpev01.c0428.g0018.m0001, Bpev01.c0594.g0002.m0001, Bpev01.c0663.g0004.m0001, Bpev01.c0821.g0002.m0001, Bpev01.c0979.g0001.m0001, Bpev01.c2035.g0007.m0001, Bpev01.c2035.g0007.m0002, Bpev01.c2230.g0005.m0001
	GO:0035384	thioester biosynthetic process	6/286	17/29388	5	0.000205426	Bpev01.c0001.g0051.m0001, Bpev01.c0038.g0045.m0001, Bpev01.c0821.g0002.m0001, Bpev01.c0979.g0001.m0001, Bpev01.c2035.g0007.m0001, Bpev01.c2035.g0007.m0002
	GO:0071616	acyl-CoA biosynthetic process	6/286	17/29388	11	0.000205426	Bpev01.c0001.g0051.m0001, Bpev01.c0038.g0045.m0001, Bpev01.c0821.g0002.m0001, Bpev01.c0979.g0001.m0001, Bpev01.c2035.g0007.m0001, Bpev01.c2035.g0007.m0002
	GO:0055086	nucleobase-containing small molecule metabolic process	17/286	400/29388	5	0.000205426	Bpev01.c0001.g0051.m0001, Bpev01.c0038.g0045.m0001, Bpev01.c0066.g0041.m0001, Bpev01.c0136.g0021.m0001, Bpev01.c0274.g0014.m0001, Bpev01.c0286.g0019.m0001, Bpev01.c0366.g0013.m0001, Bpev01.c0415.g0022.m0001, Bpev01.c0428.g0018.m0001, Bpev01.c0485.g0027.m0001, Bpev01.c0594.g0002.m0001, Bpev01.c0663.g0004.m0001, Bpev01.c0821.g0002.m0001, Bpev01.c0979.g0001.m0001, Bpev01.c2035.g0007.m0001, Bpev01.c2…
	GO:0016053	organic acid biosynthetic process	24/286	597/29388	4	0.000205426	Bpev01.c0016.g0043.m0001, Bpev01.c0038.g0045.m0001, Bpev01.c0038.g0146.m0001, Bpev01.c0052.g0167.m0001, Bpev01.c0066.g0016.m0001, Bpev01.c0118.g0033.m0001, Bpev01.c0127.g0065.m0001, Bpev01.c0135.g0028.m0001, Bpev01.c0141.g0013.m0001, Bpev01.c0145.g0017.m0001, Bpev01.c0190.g0023.m0001, Bpev01.c0253.g0008.m0001, Bpev01.c0253.g0008.m0002, Bpev01.c0279.g0010.m0001, Bpev01.c0420.g0012.m0001, Bpev01.c0…
	GO:0046394	carboxylic acid biosynthetic process	24/286	597/29388	6	0.000205426	Bpev01.c0016.g0043.m0001, Bpev01.c0038.g0045.m0001, Bpev01.c0038.g0146.m0001, Bpev01.c0052.g0167.m0001, Bpev01.c0066.g0016.m0001, Bpev01.c0118.g0033.m0001, Bpev01.c0127.g0065.m0001, Bpev01.c0135.g0028.m0001, Bpev01.c0141.g0013.m0001, Bpev01.c0145.g0017.m0001, Bpev01.c0190.g0023.m0001, Bpev01.c0253.g0008.m0001, Bpev01.c0253.g0008.m0002, Bpev01.c0279.g0010.m0001, Bpev01.c0420.g0012.m0001, Bpev01.c0…
	GO:0051186	cofactor metabolic process	20/286	499/29388	3	0.000215741	Bpev01.c0001.g0051.m0001, Bpev01.c0015.g0108.m0001, Bpev01.c0036.g0037.m0001, Bpev01.c0038.g0045.m0001, Bpev01.c0055.g0011.m0001, Bpev01.c0062.g0061.m0001, Bpev01.c0066.g0016.m0001, Bpev01.c0101.g0070.m0001, Bpev01.c0149.g0019.m0001, Bpev01.c0274.g0014.m0001, Bpev01.c0286.g0019.m0001, Bpev01.c0428.g0018.m0001, Bpev01.c0566.g0037.m0001, Bpev01.c0663.g0004.m0001, Bpev01.c0821.g0002.m0001, Bpev01.c0…
	GO:0044272	sulfur compound biosynthetic process	11/286	130/29388	4	0.00023981	Bpev01.c0001.g0051.m0001, Bpev01.c0038.g0045.m0001, Bpev01.c0066.g0016.m0001, Bpev01.c0127.g0065.m0001, Bpev01.c0821.g0002.m0001, Bpev01.c0919.g0016.m0001, Bpev01.c0929.g0016.m0001, Bpev01.c0929.g0016.m0002, Bpev01.c0979.g0001.m0001, Bpev01.c2035.g0007.m0001, Bpev01.c2035.g0007.m0002
	GO:0006732	coenzyme metabolic process	12/286	200/29388	4	0.000246838	Bpev01.c0001.g0051.m0001, Bpev01.c0038.g0045.m0001, Bpev01.c0066.g0016.m0001, Bpev01.c0274.g0014.m0001, Bpev01.c0286.g0019.m0001, Bpev01.c0428.g0018.m0001, Bpev01.c0663.g0004.m0001, Bpev01.c0821.g0002.m0001, Bpev01.c0919.g0016.m0001, Bpev01.c0979.g0001.m0001, Bpev01.c2035.g0007.m0001, Bpev01.c2035.g0007.m0002
	GO:0006163	purine nucleotide metabolic process	13/286	200/29388	8	0.000246838	Bpev01.c0001.g0051.m0001, Bpev01.c0038.g0045.m0001, Bpev01.c0274.g0014.m0001, Bpev01.c0366.g0013.m0001, Bpev01.c0415.g0022.m0001, Bpev01.c0428.g0018.m0001, Bpev01.c0594.g0002.m0001, Bpev01.c0663.g0004.m0001, Bpev01.c0821.g0002.m0001, Bpev01.c0979.g0001.m0001, Bpev01.c2035.g0007.m0001, Bpev01.c2035.g0007.m0002, Bpev01.c2230.g0005.m0001
	GO:0019752	carboxylic acid metabolic process	36/286	1132/29388	5	0.000265061	Bpev01.c0001.g0051.m0001, Bpev01.c0016.g0043.m0001, Bpev01.c0038.g0045.m0001, Bpev01.c0038.g0146.m0001, Bpev01.c0052.g0167.m0001, Bpev01.c0066.g0016.m0001, Bpev01.c0118.g0033.m0001, Bpev01.c0123.g0022.m0001, Bpev01.c0127.g0065.m0001, Bpev01.c0135.g0028.m0001, Bpev01.c0141.g0013.m0001, Bpev01.c0145.g0017.m0001, Bpev01.c0190.g0023.m0001, Bpev01.c0243.g0025.m0001, Bpev01.c0253.g0008.m0001, Bpev01.c0…
	GO:0044255	cellular lipid metabolic process	29/286	894/29388	4	0.000267218	Bpev01.c0016.g0043.m0001, Bpev01.c0038.g0045.m0001, Bpev01.c0038.g0146.m0001, Bpev01.c0052.g0167.m0001, Bpev01.c0118.g0033.m0001, Bpev01.c0135.g0028.m0001, Bpev01.c0141.g0013.m0001, Bpev01.c0145.g0017.m0001, Bpev01.c0149.g0019.m0001, Bpev01.c0190.g0023.m0001, Bpev01.c0219.g0018.m0001, Bpev01.c0243.g0023.m0001, Bpev01.c0243.g0025.m0001, Bpev01.c0245.g0032.m0001, Bpev01.c0253.g0008.m0001, Bpev01.c0…
	GO:0006790	sulfur compound metabolic process	17/286	417/29388	3	0.000273075	Bpev01.c0001.g0051.m0001, Bpev01.c0038.g0045.m0001, Bpev01.c0066.g0016.m0001, Bpev01.c0101.g0070.m0001, Bpev01.c0127.g0065.m0001, Bpev01.c0353.g0021.m0001, Bpev01.c0353.g0021.m0002, Bpev01.c0428.g0018.m0001, Bpev01.c0663.g0004.m0001, Bpev01.c0821.g0002.m0001, Bpev01.c0919.g0016.m0001, Bpev01.c0929.g0016.m0001, Bpev01.c0929.g0016.m0002, Bpev01.c0979.g0001.m0001, Bpev01.c1195.g0005.m0001, Bpev01.c2…
	GO:0006631	fatty acid metabolic process	18/286	327/29388	7	0.000275226	Bpev01.c0016.g0043.m0001, Bpev01.c0038.g0045.m0001, Bpev01.c0038.g0146.m0001, Bpev01.c0052.g0167.m0001, Bpev01.c0135.g0028.m0001, Bpev01.c0141.g0013.m0001, Bpev01.c0145.g0017.m0001, Bpev01.c0190.g0023.m0001, Bpev01.c0243.g0025.m0001, Bpev01.c0253.g0008.m0001, Bpev01.c0253.g0008.m0002, Bpev01.c0420.g0012.m0001, Bpev01.c0473.g0007.m0001, Bpev01.c0821.g0002.m0001, Bpev01.c0919.g0016.m0001, Bpev01.c1…
	GO:0006629	lipid metabolic process	37/286	1207/29388	3	0.000290506	Bpev01.c0016.g0043.m0001, Bpev01.c0018.g0090.m0001, Bpev01.c0038.g0045.m0001, Bpev01.c0038.g0146.m0001, Bpev01.c0052.g0167.m0001, Bpev01.c0094.g0036.m0001, Bpev01.c0118.g0033.m0001, Bpev01.c0135.g0028.m0001, Bpev01.c0141.g0013.m0001, Bpev01.c0145.g0017.m0001, Bpev01.c0145.g0037.m0001, Bpev01.c0149.g0019.m0001, Bpev01.c0189.g0039.m0002, Bpev01.c0190.g0023.m0001, Bpev01.c0219.g0018.m0001, Bpev01.c0…
	GO:0009117	nucleotide metabolic process	14/286	290/29388	7	0.00032239	Bpev01.c0001.g0051.m0001, Bpev01.c0038.g0045.m0001, Bpev01.c0274.g0014.m0001, Bpev01.c0286.g0019.m0001, Bpev01.c0366.g0013.m0001, Bpev01.c0415.g0022.m0001, Bpev01.c0428.g0018.m0001, Bpev01.c0594.g0002.m0001, Bpev01.c0663.g0004.m0001, Bpev01.c0821.g0002.m0001, Bpev01.c0979.g0001.m0001, Bpev01.c2035.g0007.m0001, Bpev01.c2035.g0007.m0002, Bpev01.c2230.g0005.m0001
	GO:0044283	small molecule biosynthetic process	25/286	795/29388	3	0.00032239	Bpev01.c0016.g0043.m0001, Bpev01.c0038.g0045.m0001, Bpev01.c0038.g0146.m0001, Bpev01.c0052.g0167.m0001, Bpev01.c0066.g0016.m0001, Bpev01.c0118.g0033.m0001, Bpev01.c0127.g0065.m0001, Bpev01.c0135.g0028.m0001, Bpev01.c0141.g0013.m0001, Bpev01.c0145.g0017.m0001, Bpev01.c0190.g0023.m0001, Bpev01.c0253.g0008.m0001, Bpev01.c0253.g0008.m0002, Bpev01.c0279.g0010.m0001, Bpev01.c0420.g0012.m0001, Bpev01.c0…
	GO:0043436	oxoacid metabolic process	36/286	1284/29388	4	0.000334045	Bpev01.c0001.g0051.m0001, Bpev01.c0016.g0043.m0001, Bpev01.c0038.g0045.m0001, Bpev01.c0038.g0146.m0001, Bpev01.c0052.g0167.m0001, Bpev01.c0066.g0016.m0001, Bpev01.c0118.g0033.m0001, Bpev01.c0123.g0022.m0001, Bpev01.c0127.g0065.m0001, Bpev01.c0135.g0028.m0001, Bpev01.c0141.g0013.m0001, Bpev01.c0145.g0017.m0001, Bpev01.c0190.g0023.m0001, Bpev01.c0243.g0025.m0001, Bpev01.c0253.g0008.m0001, Bpev01.c0…
	GO:0006082	organic acid metabolic process	36/286	1288/29388	3	0.000346965	Bpev01.c0001.g0051.m0001, Bpev01.c0016.g0043.m0001, Bpev01.c0038.g0045.m0001, Bpev01.c0038.g0146.m0001, Bpev01.c0052.g0167.m0001, Bpev01.c0066.g0016.m0001, Bpev01.c0118.g0033.m0001, Bpev01.c0123.g0022.m0001, Bpev01.c0127.g0065.m0001, Bpev01.c0135.g0028.m0001, Bpev01.c0141.g0013.m0001, Bpev01.c0145.g0017.m0001, Bpev01.c0190.g0023.m0001, Bpev01.c0243.g0025.m0001, Bpev01.c0253.g0008.m0001, Bpev01.c0…
	GO:0006753	nucleoside phosphate metabolic process	14/286	295/29388	6	0.000359322	Bpev01.c0001.g0051.m0001, Bpev01.c0038.g0045.m0001, Bpev01.c0274.g0014.m0001, Bpev01.c0286.g0019.m0001, Bpev01.c0366.g0013.m0001, Bpev01.c0415.g0022.m0001, Bpev01.c0428.g0018.m0001, Bpev01.c0594.g0002.m0001, Bpev01.c0663.g0004.m0001, Bpev01.c0821.g0002.m0001, Bpev01.c0979.g0001.m0001, Bpev01.c2035.g0007.m0001, Bpev01.c2035.g0007.m0002, Bpev01.c2230.g0005.m0001
	GO:0009108	coenzyme biosynthetic process	10/286	149/29388	5	0.000549795	Bpev01.c0001.g0051.m0001, Bpev01.c0038.g0045.m0001, Bpev01.c0066.g0016.m0001, Bpev01.c0274.g0014.m0001, Bpev01.c0286.g0019.m0001, Bpev01.c0821.g0002.m0001, Bpev01.c0919.g0016.m0001, Bpev01.c0979.g0001.m0001, Bpev01.c2035.g0007.m0001, Bpev01.c2035.g0007.m0002
	GO:0044281	small molecule metabolic process	47/286	1889/29388	2	0.000580743	Bpev01.c0001.g0051.m0001, Bpev01.c0016.g0043.m0001, Bpev01.c0038.g0045.m0001, Bpev01.c0038.g0146.m0001, Bpev01.c0052.g0167.m0001, Bpev01.c0066.g0016.m0001, Bpev01.c0066.g0041.m0001, Bpev01.c0118.g0033.m0001, Bpev01.c0123.g0022.m0001, Bpev01.c0127.g0065.m0001, Bpev01.c0135.g0028.m0001, Bpev01.c0136.g0021.m0001, Bpev01.c0141.g0013.m0001, Bpev01.c0145.g0017.m0001, Bpev01.c0189.g0039.m0002, Bpev01.c0…
	GO:0009056	catabolic process	39/286	1840/29388	2	0.00122565	Bpev01.c0000.g0073.m0001, Bpev01.c0001.g0051.m0001, Bpev01.c0015.g0108.m0001, Bpev01.c0016.g0043.m0001, Bpev01.c0029.g0146.m0001, Bpev01.c0036.g0037.m0001, Bpev01.c0038.g0047.m0001, Bpev01.c0045.g0017.m0001, Bpev01.c0050.g0007.m0001, Bpev01.c0055.g0011.m0001, Bpev01.c0062.g0061.m0001, Bpev01.c0066.g0041.m0001, Bpev01.c0094.g0036.m0001, Bpev01.c0101.g0070.m0001, Bpev01.c0123.g0022.m0001, Bpev01.c0…
	GO:0008150	biological_process	243/286	21513/29388	0	0.00123024	Bpev01.c0000.g0073.m0001, Bpev01.c0000.g0174.m0001, Bpev01.c0001.g0051.m0001, Bpev01.c0004.g0010.m0001, Bpev01.c0015.g0108.m0001, Bpev01.c0016.g0043.m0001, Bpev01.c0018.g0025.m0001, Bpev01.c0018.g0090.m0001, Bpev01.c0022.g0035.m0001, Bpev01.c0022.g0164.m0001, Bpev01.c0023.g0004.m0002, Bpev01.c0023.g0022.m0001, Bpev01.c0029.g0018.m0001, Bpev01.c0029.g0128.m0001, Bpev01.c0029.g0146.m0001, Bpev01.c0…
	GO:0019637	organophosphate metabolic process	18/286	553/29388	4	0.00182057	Bpev01.c0001.g0051.m0001, Bpev01.c0029.g0146.m0001, Bpev01.c0038.g0045.m0001, Bpev01.c0149.g0019.m0001, Bpev01.c0245.g0032.m0001, Bpev01.c0274.g0014.m0001, Bpev01.c0286.g0019.m0001, Bpev01.c0366.g0013.m0001, Bpev01.c0415.g0022.m0001, Bpev01.c0428.g0018.m0001, Bpev01.c0594.g0002.m0001, Bpev01.c0663.g0004.m0001, Bpev01.c0821.g0002.m0001, Bpev01.c0979.g0001.m0001, Bpev01.c1517.g0003.m0001, Bpev01.c2…
	GO:0051188	cofactor biosynthetic process	11/286	227/29388	4	0.00287718	Bpev01.c0001.g0051.m0001, Bpev01.c0038.g0045.m0001, Bpev01.c0066.g0016.m0001, Bpev01.c0149.g0019.m0001, Bpev01.c0274.g0014.m0001, Bpev01.c0286.g0019.m0001, Bpev01.c0821.g0002.m0001, Bpev01.c0919.g0016.m0001, Bpev01.c0979.g0001.m0001, Bpev01.c2035.g0007.m0001, Bpev01.c2035.g0007.m0002
	GO:0006090	pyruvate metabolic process	7/286	89/29388	7	0.00461686	Bpev01.c0001.g0051.m0001, Bpev01.c0366.g0013.m0001, Bpev01.c0415.g0022.m0001, Bpev01.c0586.g0003.m0001, Bpev01.c0594.g0002.m0001, Bpev01.c0979.g0001.m0001, Bpev01.c2230.g0005.m0001
	GO:0009152	purine ribonucleotide biosynthetic process	7/286	89/29388	10	0.00461686	Bpev01.c0001.g0051.m0001, Bpev01.c0038.g0045.m0001, Bpev01.c0274.g0014.m0001, Bpev01.c0821.g0002.m0001, Bpev01.c0979.g0001.m0001, Bpev01.c2035.g0007.m0001, Bpev01.c2035.g0007.m0002
	GO:0008152	metabolic process	142/286	11061/29388	1	0.00609888	Bpev01.c0000.g0073.m0001, Bpev01.c0001.g0051.m0001, Bpev01.c0015.g0108.m0001, Bpev01.c0016.g0043.m0001, Bpev01.c0018.g0025.m0001, Bpev01.c0018.g0090.m0001, Bpev01.c0022.g0035.m0001, Bpev01.c0023.g0022.m0001, Bpev01.c0029.g0146.m0001, Bpev01.c0036.g0037.m0001, Bpev01.c0037.g0037.m0001, Bpev01.c0038.g0005.m0001, Bpev01.c0038.g0045.m0001, Bpev01.c0038.g0047.m0001, Bpev01.c0038.g0146.m0001, Bpev01.c0…
	GO:0006164	purine nucleotide biosynthetic process	7/286	98/29388	9	0.00777268	Bpev01.c0001.g0051.m0001, Bpev01.c0038.g0045.m0001, Bpev01.c0274.g0014.m0001, Bpev01.c0821.g0002.m0001, Bpev01.c0979.g0001.m0001, Bpev01.c2035.g0007.m0001, Bpev01.c2035.g0007.m0002
	GO:1901135	carbohydrate derivative metabolic process	19/286	698/29388	3	0.00917684	Bpev01.c0001.g0051.m0001, Bpev01.c0029.g0146.m0001, Bpev01.c0038.g0045.m0001, Bpev01.c0066.g0041.m0001, Bpev01.c0136.g0021.m0001, Bpev01.c0173.g0005.m0001, Bpev01.c0245.g0032.m0001, Bpev01.c0274.g0014.m0001, Bpev01.c0366.g0013.m0001, Bpev01.c0415.g0022.m0001, Bpev01.c0428.g0018.m0001, Bpev01.c0594.g0002.m0001, Bpev01.c0663.g0004.m0001, Bpev01.c0821.g0002.m0001, Bpev01.c0979.g0001.m0001, Bpev01.c1…
	GO:0016125	sterol metabolic process	7/286	102/29388	5	0.00942998	Bpev01.c0018.g0090.m0001, Bpev01.c0219.g0018.m0001, Bpev01.c0243.g0025.m0001, Bpev01.c0428.g0018.m0001, Bpev01.c0663.g0004.m0001, Bpev01.c1517.g0003.m0001, Bpev01.c2634.g0001.m0001
	GO:0072522	purine-containing compound biosynthetic process	7/286	104/29388	5	0.0102612	Bpev01.c0001.g0051.m0001, Bpev01.c0038.g0045.m0001, Bpev01.c0274.g0014.m0001, Bpev01.c0821.g0002.m0001, Bpev01.c0979.g0001.m0001, Bpev01.c2035.g0007.m0001, Bpev01.c2035.g0007.m0002
	GO:0072337	modified amino acid transport	3/286	9/29388	5	0.0102612	Bpev01.c0052.g0223.m0001, Bpev01.c0052.g0223.m0002, Bpev01.c0485.g0036.m0001
	GO:1901997	negative regulation of indoleacetic acid biosynthetic process via tryptophan	2/286	2/29388	9	0.0120086	Bpev01.c0353.g0021.m0001, Bpev01.c0353.g0021.m0002
	GO:1901996	regulation of indoleacetic acid biosynthetic process via tryptophan	2/286	2/29388	8	0.0120086	Bpev01.c0353.g0021.m0001, Bpev01.c0353.g0021.m0002
	GO:0090356	negative regulation of auxin metabolic process	2/286	2/29388	6	0.0120086	Bpev01.c0353.g0021.m0001, Bpev01.c0353.g0021.m0002
	GO:0015914	phospholipid transport	4/286	25/29388	7	0.0120086	Bpev01.c0031.g0020.m0001, Bpev01.c0313.g0016.m0001, Bpev01.c0500.g0006.m0001, Bpev01.c1827.g0001.m0001
	GO:0045332	phospholipid translocation	3/286	10/29388	8	0.0130412	Bpev01.c0313.g0016.m0001, Bpev01.c0500.g0006.m0001, Bpev01.c1827.g0001.m0001
	GO:0009260	ribonucleotide biosynthetic process	7/286	113/29388	9	0.0152397	Bpev01.c0001.g0051.m0001, Bpev01.c0038.g0045.m0001, Bpev01.c0274.g0014.m0001, Bpev01.c0821.g0002.m0001, Bpev01.c0979.g0001.m0001, Bpev01.c2035.g0007.m0001, Bpev01.c2035.g0007.m0002
	GO:0009058	biosynthetic process	51/286	3070/29388	2	0.0163923	Bpev01.c0001.g0051.m0001, Bpev01.c0016.g0043.m0001, Bpev01.c0018.g0090.m0001, Bpev01.c0038.g0045.m0001, Bpev01.c0038.g0146.m0001, Bpev01.c0052.g0167.m0001, Bpev01.c0066.g0016.m0001, Bpev01.c0082.g0074.m0001, Bpev01.c0118.g0033.m0001, Bpev01.c0127.g0065.m0001, Bpev01.c0134.g0136.m0001, Bpev01.c0135.g0028.m0001, Bpev01.c0141.g0013.m0001, Bpev01.c0145.g0017.m0001, Bpev01.c0149.g0019.m0001, Bpev01.c0…
	GO:0034204	lipid translocation	3/286	11/29388	6	0.0169234	Bpev01.c0313.g0016.m0001, Bpev01.c0500.g0006.m0001, Bpev01.c1827.g0001.m0001
	GO:0046390	ribose phosphate biosynthetic process	7/286	117/29388	6	0.018012	Bpev01.c0001.g0051.m0001, Bpev01.c0038.g0045.m0001, Bpev01.c0274.g0014.m0001, Bpev01.c0821.g0002.m0001, Bpev01.c0979.g0001.m0001, Bpev01.c2035.g0007.m0001, Bpev01.c2035.g0007.m0002
	GO:0090407	organophosphate biosynthetic process	12/286	345/29388	5	0.0183132	Bpev01.c0001.g0051.m0001, Bpev01.c0038.g0045.m0001, Bpev01.c0149.g0019.m0001, Bpev01.c0245.g0032.m0001, Bpev01.c0274.g0014.m0001, Bpev01.c0286.g0019.m0001, Bpev01.c0428.g0018.m0001, Bpev01.c0663.g0004.m0001, Bpev01.c0821.g0002.m0001, Bpev01.c0979.g0001.m0001, Bpev01.c2035.g0007.m0001, Bpev01.c2035.g0007.m0002
	GO:0015748	organophosphate ester transport	5/286	54/29388	5	0.0203885	Bpev01.c0031.g0020.m0001, Bpev01.c0313.g0016.m0001, Bpev01.c0500.g0006.m0001, Bpev01.c1211.g0020.m0002, Bpev01.c1827.g0001.m0001
	GO:0044249	cellular biosynthetic process	46/286	2707/29388	3	0.0203885	Bpev01.c0001.g0051.m0001, Bpev01.c0016.g0043.m0001, Bpev01.c0038.g0045.m0001, Bpev01.c0038.g0146.m0001, Bpev01.c0052.g0167.m0001, Bpev01.c0066.g0016.m0001, Bpev01.c0082.g0074.m0001, Bpev01.c0118.g0033.m0001, Bpev01.c0127.g0065.m0001, Bpev01.c0134.g0136.m0001, Bpev01.c0135.g0028.m0001, Bpev01.c0141.g0013.m0001, Bpev01.c0145.g0017.m0001, Bpev01.c0149.g0019.m0001, Bpev01.c0190.g0023.m0001, Bpev01.c0…
	GO:0006796	phosphate-containing compound metabolic process	44/286	2566/29388	4	0.0218747	Bpev01.c0001.g0051.m0001, Bpev01.c0018.g0025.m0001, Bpev01.c0022.g0035.m0001, Bpev01.c0029.g0146.m0001, Bpev01.c0037.g0037.m0001, Bpev01.c0038.g0005.m0001, Bpev01.c0038.g0045.m0001, Bpev01.c0149.g0019.m0001, Bpev01.c0188.g0007.m0001, Bpev01.c0222.g0039.m0001, Bpev01.c0243.g0023.m0001, Bpev01.c0245.g0032.m0001, Bpev01.c0274.g0014.m0001, Bpev01.c0286.g0019.m0001, Bpev01.c0327.g0067.m0001, Bpev01.c0…
	GO:0006869	lipid transport	8/286	163/29388	5	0.0218747	Bpev01.c0031.g0020.m0001, Bpev01.c0074.g0007.m0001, Bpev01.c0313.g0016.m0001, Bpev01.c0473.g0041.m0001, Bpev01.c0500.g0006.m0001, Bpev01.c0768.g0006.m0001, Bpev01.c1132.g0003.m0001, Bpev01.c1827.g0001.m0001
	GO:1901576	organic substance biosynthetic process	49/286	2935/29388	3	0.0219725	Bpev01.c0001.g0051.m0001, Bpev01.c0016.g0043.m0001, Bpev01.c0018.g0090.m0001, Bpev01.c0038.g0045.m0001, Bpev01.c0038.g0146.m0001, Bpev01.c0052.g0167.m0001, Bpev01.c0066.g0016.m0001, Bpev01.c0082.g0074.m0001, Bpev01.c0118.g0033.m0001, Bpev01.c0127.g0065.m0001, Bpev01.c0135.g0028.m0001, Bpev01.c0141.g0013.m0001, Bpev01.c0145.g0017.m0001, Bpev01.c0149.g0019.m0001, Bpev01.c0190.g0023.m0001, Bpev01.c0…
	GO:0006820	anion transport	12/286	361/29388	5	0.02429	Bpev01.c0031.g0020.m0001, Bpev01.c0052.g0223.m0001, Bpev01.c0052.g0223.m0002, Bpev01.c0157.g0031.m0001, Bpev01.c0313.g0016.m0001, Bpev01.c0404.g0023.m0001, Bpev01.c0485.g0036.m0001, Bpev01.c0500.g0006.m0001, Bpev01.c1827.g0001.m0001, Bpev01.c2152.g0005.m0001, Bpev01.c2152.g0005.m0002, Bpev01.c2152.g0005.m0003
	GO:0097035	regulation of membrane lipid distribution	3/286	13/29388	4	0.02429	Bpev01.c0313.g0016.m0001, Bpev01.c0500.g0006.m0001, Bpev01.c1827.g0001.m0001
	GO:0044248	cellular catabolic process	29/286	1436/29388	3	0.02429	Bpev01.c0000.g0073.m0001, Bpev01.c0015.g0108.m0001, Bpev01.c0016.g0043.m0001, Bpev01.c0036.g0037.m0001, Bpev01.c0038.g0047.m0001, Bpev01.c0045.g0017.m0001, Bpev01.c0050.g0007.m0001, Bpev01.c0055.g0011.m0001, Bpev01.c0062.g0061.m0001, Bpev01.c0066.g0041.m0001, Bpev01.c0101.g0070.m0001, Bpev01.c0123.g0022.m0001, Bpev01.c0136.g0021.m0001, Bpev01.c0170.g0011.m0001, Bpev01.c0171.g0026.m0001, Bpev01.c0…
	GO:0044237	cellular metabolic process	119/286	9203/29388	2	0.02429	Bpev01.c0000.g0073.m0001, Bpev01.c0001.g0051.m0001, Bpev01.c0015.g0108.m0001, Bpev01.c0016.g0043.m0001, Bpev01.c0018.g0025.m0001, Bpev01.c0022.g0035.m0001, Bpev01.c0023.g0022.m0001, Bpev01.c0029.g0146.m0001, Bpev01.c0036.g0037.m0001, Bpev01.c0037.g0037.m0001, Bpev01.c0038.g0005.m0001, Bpev01.c0038.g0045.m0001, Bpev01.c0038.g0047.m0001, Bpev01.c0038.g0146.m0001, Bpev01.c0045.g0017.m0001, Bpev01.c0…
	GO:1903224	regulation of endodermal cell differentiation	2/286	3/29388	7	0.0262162	Bpev01.c0443.g0014.m0001, Bpev01.c0740.g0001.m0001
	GO:0010470	regulation of gastrulation	2/286	3/29388	6	0.0262162	Bpev01.c0443.g0014.m0001, Bpev01.c0740.g0001.m0001
	GO:0006694	steroid biosynthetic process	6/286	92/29388	5	0.0262162	Bpev01.c0018.g0090.m0001, Bpev01.c0219.g0018.m0001, Bpev01.c0428.g0018.m0001, Bpev01.c0663.g0004.m0001, Bpev01.c1517.g0003.m0001, Bpev01.c2634.g0001.m0001
	GO:0009165	nucleotide biosynthetic process	8/286	171/29388	8	0.0262162	Bpev01.c0001.g0051.m0001, Bpev01.c0038.g0045.m0001, Bpev01.c0274.g0014.m0001, Bpev01.c0286.g0019.m0001, Bpev01.c0821.g0002.m0001, Bpev01.c0979.g0001.m0001, Bpev01.c2035.g0007.m0001, Bpev01.c2035.g0007.m0002
	GO:1901575	organic substance catabolic process	31/286	1582/29388	3	0.0262162	Bpev01.c0000.g0073.m0001, Bpev01.c0001.g0051.m0001, Bpev01.c0016.g0043.m0001, Bpev01.c0029.g0146.m0001, Bpev01.c0036.g0037.m0001, Bpev01.c0038.g0047.m0001, Bpev01.c0050.g0007.m0001, Bpev01.c0066.g0041.m0001, Bpev01.c0094.g0036.m0001, Bpev01.c0123.g0022.m0001, Bpev01.c0136.g0021.m0001, Bpev01.c0170.g0011.m0001, Bpev01.c0171.g0026.m0001, Bpev01.c0173.g0005.m0001, Bpev01.c0243.g0025.m0001, Bpev01.c0…
	GO:0006821	chloride transport	3/286	14/29388	7	0.0273346	Bpev01.c2152.g0005.m0001, Bpev01.c2152.g0005.m0002, Bpev01.c2152.g0005.m0003
	GO:1901293	nucleoside phosphate biosynthetic process	8/286	173/29388	7	0.0273346	Bpev01.c0001.g0051.m0001, Bpev01.c0038.g0045.m0001, Bpev01.c0274.g0014.m0001, Bpev01.c0286.g0019.m0001, Bpev01.c0821.g0002.m0001, Bpev01.c0979.g0001.m0001, Bpev01.c2035.g0007.m0001, Bpev01.c2035.g0007.m0002
	GO:0006793	phosphorus metabolic process	44/286	2609/29388	3	0.0288832	Bpev01.c0001.g0051.m0001, Bpev01.c0018.g0025.m0001, Bpev01.c0022.g0035.m0001, Bpev01.c0029.g0146.m0001, Bpev01.c0037.g0037.m0001, Bpev01.c0038.g0005.m0001, Bpev01.c0038.g0045.m0001, Bpev01.c0149.g0019.m0001, Bpev01.c0188.g0007.m0001, Bpev01.c0222.g0039.m0001, Bpev01.c0243.g0023.m0001, Bpev01.c0245.g0032.m0001, Bpev01.c0274.g0014.m0001, Bpev01.c0286.g0019.m0001, Bpev01.c0327.g0067.m0001, Bpev01.c0…
	GO:0015711	organic anion transport	9/286	223/29388	6	0.0310375	Bpev01.c0031.g0020.m0001, Bpev01.c0052.g0223.m0001, Bpev01.c0052.g0223.m0002, Bpev01.c0157.g0031.m0001, Bpev01.c0313.g0016.m0001, Bpev01.c0404.g0023.m0001, Bpev01.c0485.g0036.m0001, Bpev01.c0500.g0006.m0001, Bpev01.c1827.g0001.m0001
	GO:0000096	sulfur amino acid metabolic process	5/286	63/29388	7	0.0319075	Bpev01.c0127.g0065.m0001, Bpev01.c0353.g0021.m0001, Bpev01.c0353.g0021.m0002, Bpev01.c0929.g0016.m0001, Bpev01.c0929.g0016.m0002
	GO:0008202	steroid metabolic process	7/286	137/29388	4	0.034083	Bpev01.c0018.g0090.m0001, Bpev01.c0219.g0018.m0001, Bpev01.c0243.g0025.m0001, Bpev01.c0428.g0018.m0001, Bpev01.c0663.g0004.m0001, Bpev01.c1517.g0003.m0001, Bpev01.c2634.g0001.m0001
	GO:0006096	glycolytic process	5/286	66/29388	12	0.0379402	Bpev01.c0001.g0051.m0001, Bpev01.c0366.g0013.m0001, Bpev01.c0415.g0022.m0001, Bpev01.c0594.g0002.m0001, Bpev01.c2230.g0005.m0001
	GO:0006757	ATP generation from ADP	5/286	66/29388	11	0.0379402	Bpev01.c0001.g0051.m0001, Bpev01.c0366.g0013.m0001, Bpev01.c0415.g0022.m0001, Bpev01.c0594.g0002.m0001, Bpev01.c2230.g0005.m0001
	GO:0046031	ADP metabolic process	5/286	67/29388	10	0.0393437	Bpev01.c0001.g0051.m0001, Bpev01.c0366.g0013.m0001, Bpev01.c0415.g0022.m0001, Bpev01.c0594.g0002.m0001, Bpev01.c2230.g0005.m0001
	GO:0009135	purine nucleoside diphosphate metabolic process	5/286	67/29388	8	0.0393437	Bpev01.c0001.g0051.m0001, Bpev01.c0366.g0013.m0001, Bpev01.c0415.g0022.m0001, Bpev01.c0594.g0002.m0001, Bpev01.c2230.g0005.m0001
	GO:0009179	purine ribonucleoside diphosphate metabolic process	5/286	67/29388	9	0.0393437	Bpev01.c0001.g0051.m0001, Bpev01.c0366.g0013.m0001, Bpev01.c0415.g0022.m0001, Bpev01.c0594.g0002.m0001, Bpev01.c2230.g0005.m0001
	GO:0009185	ribonucleoside diphosphate metabolic process	5/286	68/29388	8	0.0403735	Bpev01.c0001.g0051.m0001, Bpev01.c0366.g0013.m0001, Bpev01.c0415.g0022.m0001, Bpev01.c0594.g0002.m0001, Bpev01.c2230.g0005.m0001
	GO:0016126	sterol biosynthetic process	4/286	39/29388	6	0.0403735	Bpev01.c0018.g0090.m0001, Bpev01.c0428.g0018.m0001, Bpev01.c0663.g0004.m0001, Bpev01.c1517.g0003.m0001
	GO:0015811	L-cystine transport	2/286	4/29388	10	0.0403735	Bpev01.c0052.g0223.m0001, Bpev01.c0052.g0223.m0002
	GO:0090708	specification of plant organ axis polarity	2/286	4/29388	4	0.0403735	Bpev01.c0443.g0014.m0001, Bpev01.c0740.g0001.m0001
	GO:0000101	sulfur amino acid transport	2/286	4/29388	9	0.0403735	Bpev01.c0052.g0223.m0001, Bpev01.c0052.g0223.m0002
	GO:0006086	acetyl-CoA biosynthetic process from pyruvate	2/286	4/29388	13	0.0403735	Bpev01.c0001.g0051.m0001, Bpev01.c0979.g0001.m0001
	GO:0044238	primary metabolic process	110/286	8518/29388	2	0.0450345	Bpev01.c0000.g0073.m0001, Bpev01.c0001.g0051.m0001, Bpev01.c0016.g0043.m0001, Bpev01.c0018.g0025.m0001, Bpev01.c0018.g0090.m0001, Bpev01.c0022.g0035.m0001, Bpev01.c0029.g0146.m0001, Bpev01.c0037.g0037.m0001, Bpev01.c0038.g0005.m0001, Bpev01.c0038.g0045.m0001, Bpev01.c0038.g0047.m0001, Bpev01.c0038.g0146.m0001, Bpev01.c0045.g0017.m0001, Bpev01.c0050.g0007.m0001, Bpev01.c0052.g0167.m0001, Bpev01.c0…
	GO:0006165	nucleoside diphosphate phosphorylation	5/286	71/29388	8	0.0461022	Bpev01.c0001.g0051.m0001, Bpev01.c0366.g0013.m0001, Bpev01.c0415.g0022.m0001, Bpev01.c0594.g0002.m0001, Bpev01.c2230.g0005.m0001
	GO:0050896	response to stimulus	87/286	6436/29388	1	0.0499707	Bpev01.c0000.g0174.m0001, Bpev01.c0015.g0108.m0001, Bpev01.c0016.g0043.m0001, Bpev01.c0018.g0025.m0001, Bpev01.c0018.g0090.m0001, Bpev01.c0022.g0035.m0001, Bpev01.c0023.g0004.m0002, Bpev01.c0029.g0128.m0001, Bpev01.c0029.g0146.m0001, Bpev01.c0037.g0037.m0001, Bpev01.c0051.g0156.m0001, Bpev01.c0052.g0056.m0001, Bpev01.c0055.g0011.m0001, Bpev01.c0062.g0046.m0001, Bpev01.c0088.g0047.m0001, Bpev01.c0…
Cluster 15
	GO:0006928	movement of cell or subcellular component	11/138	90/29388	2	0.000300147	Bpev01.c0051.g0186.m0001, Bpev01.c0161.g0106.m0001, Bpev01.c0268.g0022.m0001, Bpev01.c0327.g0024.m0001, Bpev01.c0425.g0048.m0001, Bpev01.c0436.g0008.m0001, Bpev01.c0444.g0006.m0001, Bpev01.c0560.g0007.m0001, Bpev01.c0805.g0001.m0001, Bpev01.c0812.g0013.m0001, Bpev01.c1239.g0012.m0001
	GO:0007018	microtubule-based movement	11/138	56/29388	3	0.000300147	Bpev01.c0051.g0186.m0001, Bpev01.c0161.g0106.m0001, Bpev01.c0268.g0022.m0001, Bpev01.c0327.g0024.m0001, Bpev01.c0425.g0048.m0001, Bpev01.c0436.g0008.m0001, Bpev01.c0444.g0006.m0001, Bpev01.c0560.g0007.m0001, Bpev01.c0805.g0001.m0001, Bpev01.c0812.g0013.m0001, Bpev01.c1239.g0012.m0001
	GO:0007017	microtubule-based process	14/138	196/29388	2	0.000300147	Bpev01.c0051.g0186.m0001, Bpev01.c0161.g0106.m0001, Bpev01.c0229.g0011.m0001, Bpev01.c0268.g0022.m0001, Bpev01.c0327.g0024.m0001, Bpev01.c0425.g0048.m0001, Bpev01.c0436.g0008.m0001, Bpev01.c0444.g0006.m0001, Bpev01.c0457.g0021.m0001, Bpev01.c0560.g0007.m0001, Bpev01.c0616.g0004.m0001, Bpev01.c0805.g0001.m0001, Bpev01.c0812.g0013.m0001, Bpev01.c1239.g0012.m0001
	GO:0007049	cell cycle	12/138	323/29388	2	0.000300147	Bpev01.c0129.g0100.m0001, Bpev01.c0134.g0104.m0001, Bpev01.c0164.g0015.m0001, Bpev01.c0281.g0062.m0001, Bpev01.c0457.g0021.m0001, Bpev01.c0470.g0046.m0001, Bpev01.c0616.g0004.m0001, Bpev01.c0645.g0033.m0001, Bpev01.c0680.g0005.m0002, Bpev01.c0992.g0009.m0001, Bpev01.c1049.g0008.m0001, Bpev01.c1945.g0001.m0001
	GO:0000278	mitotic cell cycle	7/138	103/29388	3	0.000300147	Bpev01.c0134.g0104.m0001, Bpev01.c0164.g0015.m0001, Bpev01.c0470.g0046.m0001, Bpev01.c0616.g0004.m0001, Bpev01.c0645.g0033.m0001, Bpev01.c0992.g0009.m0001, Bpev01.c1049.g0008.m0001
	GO:0022402	cell cycle process	16/138	421/29388	2	0.000336295	Bpev01.c0015.g0020.m0001, Bpev01.c0051.g0186.m0001, Bpev01.c0051.g0196.m0001, Bpev01.c0253.g0032.m0001, Bpev01.c0267.g0008.m0002, Bpev01.c0281.g0062.m0001, Bpev01.c0436.g0008.m0001, Bpev01.c0451.g0013.m0001, Bpev01.c0470.g0046.m0001, Bpev01.c0501.g0001.m0001, Bpev01.c0588.g0028.m0001, Bpev01.c0616.g0004.m0001, Bpev01.c0680.g0005.m0002, Bpev01.c0812.g0013.m0001, Bpev01.c0813.g0011.m0001, Bpev01.c1…
	GO:0006260	DNA replication	7/138	110/29388	6	0.000385599	Bpev01.c0129.g0100.m0001, Bpev01.c0451.g0013.m0001, Bpev01.c0566.g0043.m0001, Bpev01.c0588.g0028.m0001, Bpev01.c0646.g0008.m0001, Bpev01.c0813.g0011.m0001, Bpev01.c1049.g0008.m0001
	GO:1903047	mitotic cell cycle process	8/138	168/29388	3	0.000469703	Bpev01.c0015.g0020.m0001, Bpev01.c0051.g0196.m0001, Bpev01.c0253.g0032.m0001, Bpev01.c0281.g0062.m0001, Bpev01.c0436.g0008.m0001, Bpev01.c0501.g0001.m0001, Bpev01.c0812.g0013.m0001, Bpev01.c1135.g0011.m0001
	GO:0061640	cytoskeleton-dependent cytokinesis	4/138	21/29388	4	0.000701871	Bpev01.c0051.g0186.m0001, Bpev01.c0253.g0032.m0001, Bpev01.c0267.g0008.m0002, Bpev01.c0436.g0008.m0001
	GO:0044848	biological phase	3/138	10/29388	1	0.00243692	Bpev01.c0457.g0021.m0001, Bpev01.c0480.g0058.m0001, Bpev01.c0616.g0004.m0001
	GO:0022403	cell cycle phase	3/138	10/29388	2	0.00243692	Bpev01.c0457.g0021.m0001, Bpev01.c0480.g0058.m0001, Bpev01.c0616.g0004.m0001
	GO:0051726	regulation of cell cycle	8/138	244/29388	4	0.00407656	Bpev01.c0029.g0029.m0002, Bpev01.c0134.g0104.m0001, Bpev01.c0224.g0013.m0001, Bpev01.c0480.g0058.m0001, Bpev01.c0501.g0001.m0001, Bpev01.c0566.g0043.m0001, Bpev01.c0645.g0033.m0001, Bpev01.c0813.g0011.m0001
	GO:0000910	cytokinesis	5/138	76/29388	3	0.00556963	Bpev01.c0051.g0186.m0001, Bpev01.c0253.g0032.m0001, Bpev01.c0267.g0008.m0002, Bpev01.c0436.g0008.m0001, Bpev01.c0616.g0004.m0001
	GO:0006259	DNA metabolic process	11/138	511/29388	6	0.00567996	Bpev01.c0015.g0020.m0001, Bpev01.c0051.g0196.m0001, Bpev01.c0129.g0100.m0001, Bpev01.c0169.g0016.m0001, Bpev01.c0253.g0032.m0001, Bpev01.c0451.g0013.m0001, Bpev01.c0470.g0046.m0001, Bpev01.c0566.g0043.m0001, Bpev01.c0646.g0008.m0001, Bpev01.c0992.g0009.m0001, Bpev01.c1049.g0008.m0001
	GO:0031109	microtubule polymerization or depolymerization	3/138	14/29388	6	0.00634571	Bpev01.c0457.g0021.m0001, Bpev01.c0616.g0004.m0001, Bpev01.c0812.g0013.m0001
	GO:0000226	microtubule cytoskeleton organization	6/138	142/29388	5	0.00986725	Bpev01.c0051.g0186.m0001, Bpev01.c0229.g0011.m0001, Bpev01.c0436.g0008.m0001, Bpev01.c0457.g0021.m0001, Bpev01.c0616.g0004.m0001, Bpev01.c0812.g0013.m0001
	GO:0010564	regulation of cell cycle process	6/138	147/29388	5	0.0113601	Bpev01.c0134.g0104.m0001, Bpev01.c0224.g0013.m0001, Bpev01.c0480.g0058.m0001, Bpev01.c0501.g0001.m0001, Bpev01.c0645.g0033.m0001, Bpev01.c0813.g0011.m0001
	GO:0006270	DNA replication initiation	3/138	21/29388	7	0.0197138	Bpev01.c0015.g0020.m0001, Bpev01.c0129.g0100.m0001, Bpev01.c0451.g0013.m0001
	GO:0051301	cell division	8/138	325/29388	2	0.0240337	Bpev01.c0134.g0104.m0001, Bpev01.c0253.g0032.m0001, Bpev01.c0281.g0062.m0001, Bpev01.c0457.g0021.m0001, Bpev01.c0470.g0046.m0001, Bpev01.c0588.g0028.m0001, Bpev01.c0645.g0033.m0001, Bpev01.c1945.g0001.m0001
	GO:0051322	anaphase	2/138	5/29388	3	0.0327071	Bpev01.c0457.g0021.m0001, Bpev01.c0616.g0004.m0001
	GO:0051276	chromosome organization	6/138	181/29388	4	0.0327221	Bpev01.c0051.g0196.m0001, Bpev01.c0129.g0100.m0001, Bpev01.c0281.g0062.m0001, Bpev01.c0470.g0046.m0001, Bpev01.c0501.g0001.m0001, Bpev01.c0812.g0013.m0001
	GO:0006281	DNA repair	8/138	344/29388	7	0.0337185	Bpev01.c0015.g0020.m0001, Bpev01.c0051.g0196.m0001, Bpev01.c0169.g0016.m0001, Bpev01.c0470.g0046.m0001, Bpev01.c0566.g0043.m0001, Bpev01.c0646.g0008.m0001, Bpev01.c0992.g0009.m0001, Bpev01.c1049.g0008.m0001
	GO:0000911	cytokinesis by cell plate formation	3/138	28/29388	4	0.0425949	Bpev01.c0267.g0008.m0002, Bpev01.c0436.g0008.m0001, Bpev01.c0616.g0004.m0001
	GO:0007010	cytoskeleton organization	6/138	196/29388	4	0.046565	Bpev01.c0051.g0186.m0001, Bpev01.c0229.g0011.m0001, Bpev01.c0436.g0008.m0001, Bpev01.c0457.g0021.m0001, Bpev01.c0616.g0004.m0001, Bpev01.c0812.g0013.m0001
	GO:0007346	regulation of mitotic cell cycle	5/138	128/29388	5	0.0480698	Bpev01.c0029.g0029.m0002, Bpev01.c0134.g0104.m0001, Bpev01.c0480.g0058.m0001, Bpev01.c0501.g0001.m0001, Bpev01.c0645.g0033.m0001
Cluster 16
	GO:0042546	cell wall biogenesis	21/879	178/29388	3	0.000401202	Bpev01.c0016.g0153.m0001, Bpev01.c0018.g0088.m0001, Bpev01.c0080.g0109.m0001, Bpev01.c0147.g0015.m0001, Bpev01.c0157.g0008.m0001, Bpev01.c0161.g0013.m0001, Bpev01.c0163.g0015.m0001, Bpev01.c0166.g0016.m0001, Bpev01.c0188.g0037.m0001, Bpev01.c0189.g0060.m0001, Bpev01.c0205.g0006.m0001, Bpev01.c0333.g0017.m0001, Bpev01.c0343.g0019.m0001, Bpev01.c0364.g0008.m0001, Bpev01.c0443.g0020.m0001, Bpev01.c0…
	GO:0007017	microtubule-based process	25/879	196/29388	2	0.000401202	Bpev01.c0015.g0056.m0001, Bpev01.c0022.g0186.m0001, Bpev01.c0114.g0014.m0001, Bpev01.c0135.g0033.m0001, Bpev01.c0135.g0099.m0001, Bpev01.c0160.g0001.m0001, Bpev01.c0213.g0014.m0001, Bpev01.c0214.g0066.m0001, Bpev01.c0240.g0013.m0001, Bpev01.c0281.g0043.m0001, Bpev01.c0331.g0005.m0001, Bpev01.c0383.g0023.m0001, Bpev01.c0429.g0027.m0001, Bpev01.c0480.g0087.m0001, Bpev01.c0500.g0003.m0001, Bpev01.c0…
	GO:0007010	cytoskeleton organization	23/879	196/29388	4	0.000401202	Bpev01.c0015.g0056.m0001, Bpev01.c0022.g0186.m0001, Bpev01.c0114.g0014.m0001, Bpev01.c0135.g0033.m0001, Bpev01.c0135.g0099.m0001, Bpev01.c0160.g0001.m0001, Bpev01.c0213.g0014.m0001, Bpev01.c0240.g0013.m0001, Bpev01.c0281.g0043.m0001, Bpev01.c0331.g0005.m0001, Bpev01.c0333.g0017.m0001, Bpev01.c0383.g0023.m0001, Bpev01.c0480.g0087.m0001, Bpev01.c0500.g0003.m0001, Bpev01.c0728.g0001.m0001, Bpev01.c0…
	GO:0071669	plant-type cell wall organization or biogenesis	23/879	214/29388	3	0.000401202	Bpev01.c0018.g0088.m0001, Bpev01.c0062.g0071.m0001, Bpev01.c0157.g0008.m0001, Bpev01.c0161.g0013.m0001, Bpev01.c0163.g0015.m0001, Bpev01.c0166.g0016.m0001, Bpev01.c0188.g0037.m0001, Bpev01.c0189.g0060.m0001, Bpev01.c0205.g0006.m0001, Bpev01.c0213.g0003.m0001, Bpev01.c0333.g0017.m0001, Bpev01.c0357.g0073.m0001, Bpev01.c0364.g0008.m0001, Bpev01.c0365.g0033.m0001, Bpev01.c0473.g0032.m0001, Bpev01.c0…
	GO:0071554	cell wall organization or biogenesis	50/879	527/29388	2	0.000401202	Bpev01.c0016.g0119.m0001, Bpev01.c0016.g0153.m0001, Bpev01.c0018.g0088.m0001, Bpev01.c0044.g0017.m0001, Bpev01.c0044.g0114.m0001, Bpev01.c0051.g0197.m0001, Bpev01.c0062.g0071.m0001, Bpev01.c0080.g0109.m0001, Bpev01.c0088.g0024.m0001, Bpev01.c0088.g0061.m0001, Bpev01.c0120.g0037.m0001, Bpev01.c0141.g0019.m0001, Bpev01.c0141.g0024.m0001, Bpev01.c0147.g0015.m0001, Bpev01.c0157.g0008.m0001, Bpev01.c0…
	GO:0040007	growth	37/879	449/29388	1	0.000401202	Bpev01.c0000.g0044.m0001, Bpev01.c0022.g0010.m0001, Bpev01.c0114.g0011.m0001, Bpev01.c0114.g0014.m0001, Bpev01.c0135.g0033.m0001, Bpev01.c0137.g0021.m0001, Bpev01.c0161.g0013.m0001, Bpev01.c0205.g0006.m0001, Bpev01.c0206.g0004.m0001, Bpev01.c0213.g0003.m0001, Bpev01.c0214.g0041.m0001, Bpev01.c0214.g0041.m0002, Bpev01.c0240.g0013.m0001, Bpev01.c0333.g0016.m0001, Bpev01.c0333.g0017.m0001, Bpev01.c0…
	GO:0016049	cell growth	35/879	391/29388	2	0.000401202	Bpev01.c0000.g0044.m0001, Bpev01.c0022.g0010.m0001, Bpev01.c0114.g0011.m0001, Bpev01.c0114.g0014.m0001, Bpev01.c0135.g0033.m0001, Bpev01.c0137.g0021.m0001, Bpev01.c0161.g0013.m0001, Bpev01.c0205.g0006.m0001, Bpev01.c0206.g0004.m0001, Bpev01.c0213.g0003.m0001, Bpev01.c0214.g0041.m0001, Bpev01.c0214.g0041.m0002, Bpev01.c0240.g0013.m0001, Bpev01.c0333.g0016.m0001, Bpev01.c0333.g0017.m0001, Bpev01.c0…
	GO:0010583	response to cyclopentenone	10/879	47/29388	5	0.000401202	Bpev01.c0082.g0001.m0001, Bpev01.c0147.g0002.m0001, Bpev01.c0364.g0008.m0001, Bpev01.c0480.g0087.m0001, Bpev01.c0757.g0002.m0001, Bpev01.c0909.g0005.m0001, Bpev01.c1526.g0006.m0001, Bpev01.c1588.g0004.m0001, Bpev01.c1684.g0006.m0001, Bpev01.c2183.g0004.m0001
	GO:0060560	developmental growth involved in morphogenesis	28/879	334/29388	3	0.000401202	Bpev01.c0000.g0044.m0001, Bpev01.c0022.g0010.m0001, Bpev01.c0114.g0011.m0001, Bpev01.c0114.g0014.m0001, Bpev01.c0135.g0033.m0001, Bpev01.c0137.g0021.m0001, Bpev01.c0161.g0013.m0001, Bpev01.c0206.g0004.m0001, Bpev01.c0213.g0003.m0001, Bpev01.c0214.g0041.m0001, Bpev01.c0214.g0041.m0002, Bpev01.c0333.g0016.m0001, Bpev01.c0333.g0017.m0001, Bpev01.c0357.g0073.m0001, Bpev01.c0365.g0033.m0001, Bpev01.c0…
	GO:0006073	cellular glucan metabolic process	25/879	241/29388	6	0.000401202	Bpev01.c0016.g0153.m0001, Bpev01.c0088.g0061.m0001, Bpev01.c0141.g0019.m0001, Bpev01.c0147.g0015.m0001, Bpev01.c0188.g0037.m0001, Bpev01.c0205.g0006.m0001, Bpev01.c0275.g0012.m0001, Bpev01.c0294.g0012.m0001, Bpev01.c0313.g0001.m0001, Bpev01.c0314.g0003.m0001, Bpev01.c0343.g0019.m0001, Bpev01.c0364.g0008.m0001, Bpev01.c0429.g0015.m0001, Bpev01.c0480.g0087.m0001, Bpev01.c0517.g0018.m0001, Bpev01.c0…
	GO:0044264	cellular polysaccharide metabolic process	31/879	317/29388	5	0.000401202	Bpev01.c0016.g0153.m0001, Bpev01.c0062.g0071.m0001, Bpev01.c0088.g0061.m0001, Bpev01.c0114.g0011.m0001, Bpev01.c0141.g0019.m0001, Bpev01.c0147.g0015.m0001, Bpev01.c0157.g0008.m0001, Bpev01.c0188.g0037.m0001, Bpev01.c0205.g0006.m0001, Bpev01.c0275.g0012.m0001, Bpev01.c0294.g0012.m0001, Bpev01.c0313.g0001.m0001, Bpev01.c0314.g0003.m0001, Bpev01.c0343.g0019.m0001, Bpev01.c0364.g0008.m0001, Bpev01.c0…
	GO:0000226	microtubule cytoskeleton organization	19/879	142/29388	5	0.000401202	Bpev01.c0015.g0056.m0001, Bpev01.c0022.g0186.m0001, Bpev01.c0114.g0014.m0001, Bpev01.c0135.g0033.m0001, Bpev01.c0135.g0099.m0001, Bpev01.c0160.g0001.m0001, Bpev01.c0213.g0014.m0001, Bpev01.c0240.g0013.m0001, Bpev01.c0281.g0043.m0001, Bpev01.c0331.g0005.m0001, Bpev01.c0383.g0023.m0001, Bpev01.c0480.g0087.m0001, Bpev01.c0500.g0003.m0001, Bpev01.c0728.g0001.m0001, Bpev01.c0732.g0004.m0001, Bpev01.c0…
	GO:0044042	glucan metabolic process	25/879	244/29388	5	0.000401202	Bpev01.c0016.g0153.m0001, Bpev01.c0088.g0061.m0001, Bpev01.c0141.g0019.m0001, Bpev01.c0147.g0015.m0001, Bpev01.c0188.g0037.m0001, Bpev01.c0205.g0006.m0001, Bpev01.c0275.g0012.m0001, Bpev01.c0294.g0012.m0001, Bpev01.c0313.g0001.m0001, Bpev01.c0314.g0003.m0001, Bpev01.c0343.g0019.m0001, Bpev01.c0364.g0008.m0001, Bpev01.c0429.g0015.m0001, Bpev01.c0480.g0087.m0001, Bpev01.c0517.g0018.m0001, Bpev01.c0…
	GO:0010383	cell wall polysaccharide metabolic process	18/879	143/29388	6	0.000401202	Bpev01.c0016.g0153.m0001, Bpev01.c0062.g0071.m0001, Bpev01.c0088.g0061.m0001, Bpev01.c0114.g0011.m0001, Bpev01.c0147.g0015.m0001, Bpev01.c0157.g0008.m0001, Bpev01.c0313.g0001.m0001, Bpev01.c0314.g0003.m0001, Bpev01.c0343.g0019.m0001, Bpev01.c0415.g0019.m0003, Bpev01.c0429.g0015.m0001, Bpev01.c0517.g0018.m0001, Bpev01.c0942.g0011.m0001, Bpev01.c1082.g0001.m0001, Bpev01.c1239.g0003.m0001, Bpev01.c1…
	GO:0044262	cellular carbohydrate metabolic process	37/879	469/29388	4	0.000401202	Bpev01.c0016.g0153.m0001, Bpev01.c0051.g0093.m0001, Bpev01.c0055.g0010.m0001, Bpev01.c0062.g0071.m0001, Bpev01.c0088.g0061.m0001, Bpev01.c0114.g0011.m0001, Bpev01.c0141.g0019.m0001, Bpev01.c0147.g0015.m0001, Bpev01.c0157.g0008.m0001, Bpev01.c0188.g0037.m0001, Bpev01.c0205.g0006.m0001, Bpev01.c0275.g0012.m0001, Bpev01.c0294.g0012.m0001, Bpev01.c0313.g0001.m0001, Bpev01.c0314.g0003.m0001, Bpev01.c0…
	GO:0000902	cell morphogenesis	33/879	419/29388	4	0.000401202	Bpev01.c0000.g0044.m0001, Bpev01.c0022.g0010.m0001, Bpev01.c0022.g0186.m0001, Bpev01.c0027.g0102.m0001, Bpev01.c0029.g0051.m0001, Bpev01.c0114.g0011.m0001, Bpev01.c0114.g0014.m0001, Bpev01.c0135.g0033.m0001, Bpev01.c0137.g0021.m0001, Bpev01.c0161.g0013.m0001, Bpev01.c0170.g0032.m0001, Bpev01.c0213.g0003.m0001, Bpev01.c0214.g0041.m0001, Bpev01.c0214.g0041.m0002, Bpev01.c0333.g0016.m0001, Bpev01.c0…
	GO:0032989	cellular component morphogenesis	33/879	420/29388	3	0.000401202	Bpev01.c0000.g0044.m0001, Bpev01.c0022.g0010.m0001, Bpev01.c0022.g0186.m0001, Bpev01.c0027.g0102.m0001, Bpev01.c0029.g0051.m0001, Bpev01.c0114.g0011.m0001, Bpev01.c0114.g0014.m0001, Bpev01.c0135.g0033.m0001, Bpev01.c0137.g0021.m0001, Bpev01.c0161.g0013.m0001, Bpev01.c0170.g0032.m0001, Bpev01.c0213.g0003.m0001, Bpev01.c0214.g0041.m0001, Bpev01.c0214.g0041.m0002, Bpev01.c0333.g0016.m0001, Bpev01.c0…
	GO:0045229	external encapsulating structure organization	48/879	501/29388	3	0.000401202	Bpev01.c0016.g0119.m0001, Bpev01.c0016.g0153.m0001, Bpev01.c0018.g0088.m0001, Bpev01.c0044.g0017.m0001, Bpev01.c0044.g0114.m0001, Bpev01.c0051.g0197.m0001, Bpev01.c0062.g0071.m0001, Bpev01.c0088.g0024.m0001, Bpev01.c0088.g0061.m0001, Bpev01.c0101.g0080.m0001, Bpev01.c0120.g0037.m0001, Bpev01.c0141.g0019.m0001, Bpev01.c0141.g0024.m0001, Bpev01.c0147.g0015.m0001, Bpev01.c0161.g0013.m0001, Bpev01.c0…
	GO:0005975	carbohydrate metabolic process	76/879	1089/29388	3	0.000401202	Bpev01.c0016.g0033.m0001, Bpev01.c0016.g0153.m0001, Bpev01.c0018.g0088.m0001, Bpev01.c0019.g0005.m0001, Bpev01.c0023.g0032.m0001, Bpev01.c0038.g0140.m0001, Bpev01.c0044.g0114.m0001, Bpev01.c0050.g0124.m0001, Bpev01.c0051.g0093.m0001, Bpev01.c0051.g0197.m0001, Bpev01.c0052.g0214.m0001, Bpev01.c0055.g0010.m0001, Bpev01.c0062.g0071.m0001, Bpev01.c0083.g0022.m0001, Bpev01.c0088.g0024.m0001, Bpev01.c0…
	GO:0005976	polysaccharide metabolic process	46/879	503/29388	4	0.000401202	Bpev01.c0016.g0033.m0001, Bpev01.c0016.g0153.m0001, Bpev01.c0018.g0088.m0001, Bpev01.c0019.g0005.m0001, Bpev01.c0038.g0140.m0001, Bpev01.c0044.g0114.m0001, Bpev01.c0051.g0197.m0001, Bpev01.c0052.g0214.m0001, Bpev01.c0062.g0071.m0001, Bpev01.c0088.g0024.m0001, Bpev01.c0088.g0061.m0001, Bpev01.c0114.g0011.m0001, Bpev01.c0120.g0037.m0001, Bpev01.c0132.g0005.m0001, Bpev01.c0141.g0019.m0001, Bpev01.c0…
	GO:0044036	cell wall macromolecule metabolic process	20/879	195/29388	5	0.000401202	Bpev01.c0016.g0153.m0001, Bpev01.c0062.g0071.m0001, Bpev01.c0088.g0061.m0001, Bpev01.c0114.g0011.m0001, Bpev01.c0147.g0015.m0001, Bpev01.c0157.g0008.m0001, Bpev01.c0313.g0001.m0001, Bpev01.c0314.g0003.m0001, Bpev01.c0340.g0010.m0001, Bpev01.c0343.g0019.m0001, Bpev01.c0415.g0019.m0003, Bpev01.c0429.g0015.m0001, Bpev01.c0517.g0018.m0001, Bpev01.c0942.g0011.m0001, Bpev01.c1082.g0001.m0001, Bpev01.c1…
	GO:0071555	cell wall organization	46/879	452/29388	4	0.000421196	Bpev01.c0016.g0119.m0001, Bpev01.c0016.g0153.m0001, Bpev01.c0018.g0088.m0001, Bpev01.c0044.g0017.m0001, Bpev01.c0044.g0114.m0001, Bpev01.c0051.g0197.m0001, Bpev01.c0062.g0071.m0001, Bpev01.c0088.g0024.m0001, Bpev01.c0088.g0061.m0001, Bpev01.c0120.g0037.m0001, Bpev01.c0141.g0019.m0001, Bpev01.c0141.g0024.m0001, Bpev01.c0147.g0015.m0001, Bpev01.c0161.g0013.m0001, Bpev01.c0163.g0015.m0001, Bpev01.c0…
	GO:0009653	anatomical structure morphogenesis	43/879	625/29388	2	0.000421196	Bpev01.c0000.g0044.m0001, Bpev01.c0018.g0088.m0001, Bpev01.c0022.g0010.m0001, Bpev01.c0022.g0186.m0001, Bpev01.c0027.g0102.m0001, Bpev01.c0029.g0051.m0001, Bpev01.c0114.g0011.m0001, Bpev01.c0114.g0014.m0001, Bpev01.c0131.g0002.m0001, Bpev01.c0135.g0033.m0001, Bpev01.c0137.g0021.m0001, Bpev01.c0147.g0002.m0001, Bpev01.c0161.g0013.m0001, Bpev01.c0163.g0015.m0001, Bpev01.c0170.g0032.m0001, Bpev01.c0…
	GO:0016043	cellular component organization	139/879	2735/29388	2	0.000508329	Bpev01.c0000.g0044.m0001, Bpev01.c0015.g0056.m0001, Bpev01.c0016.g0054.m0001, Bpev01.c0016.g0054.m0002, Bpev01.c0016.g0119.m0001, Bpev01.c0016.g0153.m0001, Bpev01.c0018.g0088.m0001, Bpev01.c0022.g0010.m0001, Bpev01.c0022.g0186.m0001, Bpev01.c0027.g0039.m0001, Bpev01.c0027.g0102.m0001, Bpev01.c0029.g0030.m0001, Bpev01.c0029.g0051.m0001, Bpev01.c0044.g0017.m0001, Bpev01.c0044.g0114.m0001, Bpev01.c0…
	GO:0071840	cellular component organization or biogenesis	140/879	2899/29388	1	0.000508329	Bpev01.c0000.g0044.m0001, Bpev01.c0015.g0056.m0001, Bpev01.c0016.g0054.m0001, Bpev01.c0016.g0054.m0002, Bpev01.c0016.g0119.m0001, Bpev01.c0016.g0153.m0001, Bpev01.c0018.g0088.m0001, Bpev01.c0022.g0010.m0001, Bpev01.c0022.g0186.m0001, Bpev01.c0027.g0039.m0001, Bpev01.c0027.g0102.m0001, Bpev01.c0029.g0030.m0001, Bpev01.c0029.g0051.m0001, Bpev01.c0044.g0017.m0001, Bpev01.c0044.g0114.m0001, Bpev01.c0…
	GO:0034976	response to endoplasmic reticulum stress	11/879	66/29388	4	0.000585176	Bpev01.c0142.g0036.m0001, Bpev01.c0188.g0025.m0001, Bpev01.c0214.g0061.m0001, Bpev01.c0229.g0013.m0001, Bpev01.c0552.g0009.m0001, Bpev01.c0739.g0020.m0001, Bpev01.c0815.g0018.m0001, Bpev01.c1352.g0016.m0001, Bpev01.c1476.g0007.m0001, Bpev01.c1957.g0004.m0001, Bpev01.c1957.g0004.m0002
	GO:0018279	protein N-linked glycosylation via asparagine	4/879	5/29388	9	0.000585176	Bpev01.c0473.g0032.m0001, Bpev01.c0480.g0026.m0001, Bpev01.c1476.g0007.m0001, Bpev01.c1968.g0008.m0001
	GO:0018196	peptidyl-asparagine modification	4/879	5/29388	8	0.000585176	Bpev01.c0473.g0032.m0001, Bpev01.c0480.g0026.m0001, Bpev01.c1476.g0007.m0001, Bpev01.c1968.g0008.m0001
	GO:0010411	xyloglucan metabolic process	10/879	55/29388	8	0.000677552	Bpev01.c0016.g0153.m0001, Bpev01.c0088.g0061.m0001, Bpev01.c0147.g0015.m0001, Bpev01.c0313.g0001.m0001, Bpev01.c0314.g0003.m0001, Bpev01.c0343.g0019.m0001, Bpev01.c0429.g0015.m0001, Bpev01.c0517.g0018.m0001, Bpev01.c1082.g0001.m0001, Bpev01.c1659.g0003.m0001
	GO:0016052	carbohydrate catabolic process	27/879	341/29388	4	0.000706662	Bpev01.c0016.g0033.m0001, Bpev01.c0019.g0005.m0001, Bpev01.c0038.g0140.m0001, Bpev01.c0044.g0114.m0001, Bpev01.c0051.g0197.m0001, Bpev01.c0052.g0214.m0001, Bpev01.c0062.g0071.m0001, Bpev01.c0088.g0061.m0001, Bpev01.c0120.g0037.m0001, Bpev01.c0132.g0005.m0001, Bpev01.c0141.g0019.m0001, Bpev01.c0169.g0007.m0001, Bpev01.c0169.g0021.m0001, Bpev01.c0275.g0012.m0001, Bpev01.c0294.g0012.m0001, Bpev01.c0…
	GO:0008150	biological_process	760/879	21513/29388	0	0.000734569	Bpev01.c0000.g0044.m0001, Bpev01.c0000.g0052.m0001, Bpev01.c0000.g0124.m0001, Bpev01.c0000.g0153.m0001, Bpev01.c0000.g0192.m0001, Bpev01.c0000.g0206.m0001, Bpev01.c0000.g0212.m0001, Bpev01.c0000.g0231.m0001, Bpev01.c0001.g0015.m0001, Bpev01.c0001.g0060.m0001, Bpev01.c0001.g0079.m0002, Bpev01.c0001.g0093.m0001, Bpev01.c0004.g0009.m0001, Bpev01.c0013.g0001.m0001, Bpev01.c0015.g0014.m0001, Bpev01.c0…
	GO:0009987	cellular process	469/879	12767/29388	1	0.000734569	Bpev01.c0000.g0044.m0001, Bpev01.c0000.g0124.m0001, Bpev01.c0000.g0153.m0001, Bpev01.c0000.g0212.m0001, Bpev01.c0001.g0060.m0001, Bpev01.c0004.g0009.m0001, Bpev01.c0015.g0014.m0001, Bpev01.c0015.g0056.m0001, Bpev01.c0016.g0033.m0001, Bpev01.c0016.g0054.m0001, Bpev01.c0016.g0054.m0002, Bpev01.c0016.g0074.m0001, Bpev01.c0016.g0119.m0001, Bpev01.c0016.g0143.m0001, Bpev01.c0016.g0153.m0001, Bpev01.c0…
	GO:0051273	beta-glucan metabolic process	14/879	111/29388	7	0.000734569	Bpev01.c0141.g0019.m0001, Bpev01.c0188.g0037.m0001, Bpev01.c0205.g0006.m0001, Bpev01.c0275.g0012.m0001, Bpev01.c0294.g0012.m0001, Bpev01.c0364.g0008.m0001, Bpev01.c0480.g0087.m0001, Bpev01.c0532.g0008.m0001, Bpev01.c0777.g0012.m0001, Bpev01.c1136.g0002.m0001, Bpev01.c1239.g0003.m0001, Bpev01.c1526.g0006.m0001, Bpev01.c1699.g0002.m0001, Bpev01.c1907.g0009.m0001
	GO:0048589	developmental growth	29/879	386/29388	2	0.00075065	Bpev01.c0000.g0044.m0001, Bpev01.c0022.g0010.m0001, Bpev01.c0114.g0011.m0001, Bpev01.c0114.g0014.m0001, Bpev01.c0135.g0033.m0001, Bpev01.c0137.g0021.m0001, Bpev01.c0161.g0013.m0001, Bpev01.c0206.g0004.m0001, Bpev01.c0213.g0003.m0001, Bpev01.c0214.g0041.m0001, Bpev01.c0214.g0041.m0002, Bpev01.c0333.g0016.m0001, Bpev01.c0333.g0017.m0001, Bpev01.c0357.g0073.m0001, Bpev01.c0365.g0033.m0001, Bpev01.c0…
	GO:0030243	cellulose metabolic process	13/879	97/29388	8	0.00075065	Bpev01.c0141.g0019.m0001, Bpev01.c0188.g0037.m0001, Bpev01.c0205.g0006.m0001, Bpev01.c0275.g0012.m0001, Bpev01.c0294.g0012.m0001, Bpev01.c0364.g0008.m0001, Bpev01.c0480.g0087.m0001, Bpev01.c0532.g0008.m0001, Bpev01.c0777.g0012.m0001, Bpev01.c1136.g0002.m0001, Bpev01.c1239.g0003.m0001, Bpev01.c1526.g0006.m0001, Bpev01.c1699.g0002.m0001
	GO:0009826	unidimensional cell growth	24/879	290/29388	5	0.000905207	Bpev01.c0022.g0010.m0001, Bpev01.c0114.g0011.m0001, Bpev01.c0114.g0014.m0001, Bpev01.c0135.g0033.m0001, Bpev01.c0137.g0021.m0001, Bpev01.c0161.g0013.m0001, Bpev01.c0213.g0003.m0001, Bpev01.c0214.g0041.m0001, Bpev01.c0214.g0041.m0002, Bpev01.c0333.g0016.m0001, Bpev01.c0333.g0017.m0001, Bpev01.c0357.g0073.m0001, Bpev01.c0365.g0033.m0001, Bpev01.c0473.g0032.m0001, Bpev01.c0564.g0008.m0001, Bpev01.c0…
	GO:0045488	pectin metabolic process	16/879	147/29388	6	0.00100493	Bpev01.c0016.g0033.m0001, Bpev01.c0018.g0088.m0001, Bpev01.c0019.g0005.m0001, Bpev01.c0038.g0140.m0001, Bpev01.c0044.g0114.m0001, Bpev01.c0051.g0197.m0001, Bpev01.c0052.g0214.m0001, Bpev01.c0088.g0024.m0001, Bpev01.c0114.g0011.m0001, Bpev01.c0120.g0037.m0001, Bpev01.c0163.g0015.m0001, Bpev01.c0349.g0020.m0001, Bpev01.c0357.g0004.m0001, Bpev01.c0480.g0073.m0001, Bpev01.c0942.g0011.m0001, Bpev01.c1…
	GO:0010393	galacturonan metabolic process	16/879	148/29388	5	0.0010835	Bpev01.c0016.g0033.m0001, Bpev01.c0018.g0088.m0001, Bpev01.c0019.g0005.m0001, Bpev01.c0038.g0140.m0001, Bpev01.c0044.g0114.m0001, Bpev01.c0051.g0197.m0001, Bpev01.c0052.g0214.m0001, Bpev01.c0088.g0024.m0001, Bpev01.c0114.g0011.m0001, Bpev01.c0120.g0037.m0001, Bpev01.c0163.g0015.m0001, Bpev01.c0349.g0020.m0001, Bpev01.c0357.g0004.m0001, Bpev01.c0480.g0073.m0001, Bpev01.c0942.g0011.m0001, Bpev01.c1…
	GO:0006457	protein folding	25/879	320/29388	2	0.00145871	Bpev01.c0030.g0027.m0001, Bpev01.c0030.g0029.m0001, Bpev01.c0038.g0139.m0001, Bpev01.c0056.g0005.m0001, Bpev01.c0082.g0022.m0001, Bpev01.c0094.g0005.m0001, Bpev01.c0101.g0048.m0001, Bpev01.c0134.g0055.m0001, Bpev01.c0142.g0036.m0001, Bpev01.c0147.g0010.m0001, Bpev01.c0188.g0025.m0001, Bpev01.c0214.g0061.m0001, Bpev01.c0298.g0039.m0001, Bpev01.c0458.g0003.m0001, Bpev01.c0477.g0004.m0001, Bpev01.c0…
	GO:0009888	tissue development	19/879	206/29388	3	0.00155471	Bpev01.c0000.g0153.m0001, Bpev01.c0016.g0065.m0001, Bpev01.c0029.g0033.m0001, Bpev01.c0029.g0051.m0001, Bpev01.c0038.g0063.m0001, Bpev01.c0160.g0001.m0001, Bpev01.c0261.g0009.m0001, Bpev01.c0357.g0033.m0001, Bpev01.c0439.g0037.m0001, Bpev01.c0457.g0045.m0001, Bpev01.c0471.g0005.m0001, Bpev01.c0640.g0004.m0001, Bpev01.c0847.g0009.m0001, Bpev01.c1040.g0045.m0001, Bpev01.c1099.g0001.m0001, Bpev01.c1…
	GO:0010410	hemicellulose metabolic process	12/879	94/29388	7	0.0023843	Bpev01.c0016.g0153.m0001, Bpev01.c0088.g0061.m0001, Bpev01.c0147.g0015.m0001, Bpev01.c0157.g0008.m0001, Bpev01.c0313.g0001.m0001, Bpev01.c0314.g0003.m0001, Bpev01.c0343.g0019.m0001, Bpev01.c0415.g0019.m0003, Bpev01.c0429.g0015.m0001, Bpev01.c0517.g0018.m0001, Bpev01.c1082.g0001.m0001, Bpev01.c1659.g0003.m0001
	GO:0000272	polysaccharide catabolic process	19/879	214/29388	5	0.00250329	Bpev01.c0016.g0033.m0001, Bpev01.c0019.g0005.m0001, Bpev01.c0038.g0140.m0001, Bpev01.c0044.g0114.m0001, Bpev01.c0051.g0197.m0001, Bpev01.c0052.g0214.m0001, Bpev01.c0062.g0071.m0001, Bpev01.c0088.g0061.m0001, Bpev01.c0120.g0037.m0001, Bpev01.c0132.g0005.m0001, Bpev01.c0141.g0019.m0001, Bpev01.c0275.g0012.m0001, Bpev01.c0294.g0012.m0001, Bpev01.c0349.g0020.m0001, Bpev01.c0356.g0015.m0001, Bpev01.c0…
	GO:0032502	developmental process	144/879	3434/29388	1	0.0027911	Bpev01.c0000.g0044.m0001, Bpev01.c0000.g0153.m0001, Bpev01.c0016.g0065.m0001, Bpev01.c0018.g0088.m0001, Bpev01.c0022.g0010.m0001, Bpev01.c0022.g0146.m0001, Bpev01.c0022.g0186.m0001, Bpev01.c0027.g0039.m0001, Bpev01.c0027.g0102.m0001, Bpev01.c0027.g0129.m0001, Bpev01.c0027.g0145.m0001, Bpev01.c0029.g0033.m0001, Bpev01.c0029.g0051.m0001, Bpev01.c0029.g0154.m0001, Bpev01.c0038.g0020.m0001, Bpev01.c0…
	GO:0016051	carbohydrate biosynthetic process	27/879	369/29388	4	0.00300599	Bpev01.c0018.g0088.m0001, Bpev01.c0088.g0024.m0001, Bpev01.c0114.g0011.m0001, Bpev01.c0157.g0008.m0001, Bpev01.c0163.g0015.m0001, Bpev01.c0169.g0007.m0001, Bpev01.c0188.g0037.m0001, Bpev01.c0205.g0006.m0001, Bpev01.c0313.g0001.m0001, Bpev01.c0314.g0003.m0001, Bpev01.c0364.g0008.m0001, Bpev01.c0429.g0015.m0001, Bpev01.c0480.g0073.m0001, Bpev01.c0480.g0087.m0001, Bpev01.c0517.g0018.m0001, Bpev01.c0…
	GO:0006487	protein N-linked glycosylation	7/879	33/29388	8	0.00400732	Bpev01.c0229.g0013.m0001, Bpev01.c0473.g0032.m0001, Bpev01.c0480.g0026.m0001, Bpev01.c0510.g0005.m0001, Bpev01.c0949.g0005.m0001, Bpev01.c1476.g0007.m0001, Bpev01.c1968.g0008.m0001
	GO:0030865	cortical cytoskeleton organization	8/879	45/29388	5	0.00435833	Bpev01.c0015.g0056.m0001, Bpev01.c0022.g0186.m0001, Bpev01.c0135.g0033.m0001, Bpev01.c0135.g0099.m0001, Bpev01.c0240.g0013.m0001, Bpev01.c0331.g0005.m0001, Bpev01.c0480.g0087.m0001, Bpev01.c0728.g0001.m0001
	GO:0009832	plant-type cell wall biogenesis	14/879	136/29388	4	0.00505254	Bpev01.c0018.g0088.m0001, Bpev01.c0157.g0008.m0001, Bpev01.c0161.g0013.m0001, Bpev01.c0163.g0015.m0001, Bpev01.c0166.g0016.m0001, Bpev01.c0188.g0037.m0001, Bpev01.c0189.g0060.m0001, Bpev01.c0205.g0006.m0001, Bpev01.c0333.g0017.m0001, Bpev01.c0364.g0008.m0001, Bpev01.c0480.g0087.m0001, Bpev01.c0517.g0018.m0001, Bpev01.c0777.g0012.m0001, Bpev01.c1060.g0006.m0001
	GO:0009664	plant-type cell wall organization	11/879	88/29388	5	0.00526194	Bpev01.c0018.g0088.m0001, Bpev01.c0062.g0071.m0001, Bpev01.c0163.g0015.m0001, Bpev01.c0213.g0003.m0001, Bpev01.c0357.g0073.m0001, Bpev01.c0365.g0033.m0001, Bpev01.c0473.g0032.m0001, Bpev01.c0564.g0008.m0001, Bpev01.c0639.g0023.m0001, Bpev01.c1136.g0002.m0001, Bpev01.c1484.g0017.m0001
	GO:0044260	cellular macromolecule metabolic process	189/879	4831/29388	4	0.00566072	Bpev01.c0000.g0124.m0001, Bpev01.c0004.g0009.m0001, Bpev01.c0016.g0074.m0001, Bpev01.c0016.g0143.m0001, Bpev01.c0016.g0153.m0001, Bpev01.c0022.g0003.m0001, Bpev01.c0022.g0057.m0001, Bpev01.c0022.g0155.m0001, Bpev01.c0022.g0184.m0001, Bpev01.c0027.g0039.m0001, Bpev01.c0027.g0050.m0001, Bpev01.c0029.g0051.m0001, Bpev01.c0029.g0154.m0001, Bpev01.c0030.g0027.m0001, Bpev01.c0030.g0029.m0001, Bpev01.c0…
	GO:0006928	movement of cell or subcellular component	11/879	90/29388	2	0.00635288	Bpev01.c0000.g0044.m0001, Bpev01.c0022.g0186.m0001, Bpev01.c0114.g0014.m0001, Bpev01.c0214.g0066.m0001, Bpev01.c0429.g0027.m0001, Bpev01.c0757.g0002.m0001, Bpev01.c0874.g0034.m0001, Bpev01.c0980.g0014.m0001, Bpev01.c1135.g0010.m0001, Bpev01.c1138.g0007.m0001, Bpev01.c1978.g0003.m0001
	GO:0000271	polysaccharide biosynthetic process	19/879	232/29388	5	0.00635288	Bpev01.c0018.g0088.m0001, Bpev01.c0088.g0024.m0001, Bpev01.c0114.g0011.m0001, Bpev01.c0157.g0008.m0001, Bpev01.c0163.g0015.m0001, Bpev01.c0188.g0037.m0001, Bpev01.c0205.g0006.m0001, Bpev01.c0313.g0001.m0001, Bpev01.c0314.g0003.m0001, Bpev01.c0364.g0008.m0001, Bpev01.c0429.g0015.m0001, Bpev01.c0480.g0073.m0001, Bpev01.c0480.g0087.m0001, Bpev01.c0517.g0018.m0001, Bpev01.c0777.g0012.m0001, Bpev01.c0…
	GO:0009828	plant-type cell wall loosening	7/879	36/29388	7	0.00657871	Bpev01.c0062.g0071.m0001, Bpev01.c0213.g0003.m0001, Bpev01.c0357.g0073.m0001, Bpev01.c0365.g0033.m0001, Bpev01.c0564.g0008.m0001, Bpev01.c1136.g0002.m0001, Bpev01.c1484.g0017.m0001
	GO:0097435	supramolecular fiber organization	14/879	140/29388	3	0.00659016	Bpev01.c0000.g0044.m0001, Bpev01.c0022.g0186.m0001, Bpev01.c0114.g0014.m0001, Bpev01.c0135.g0033.m0001, Bpev01.c0135.g0099.m0001, Bpev01.c0240.g0013.m0001, Bpev01.c0331.g0005.m0001, Bpev01.c0480.g0087.m0001, Bpev01.c0728.g0001.m0001, Bpev01.c0893.g0006.m0001, Bpev01.c0907.g0003.m0001, Bpev01.c1069.g0008.m0001, Bpev01.c1401.g0013.m0001, Bpev01.c1978.g0003.m0001
	GO:0034605	cellular response to heat	12/879	107/29388	5	0.00690789	Bpev01.c0030.g0027.m0001, Bpev01.c0030.g0029.m0001, Bpev01.c0056.g0005.m0001, Bpev01.c0188.g0025.m0001, Bpev01.c0298.g0039.m0001, Bpev01.c0399.g0006.m0001, Bpev01.c0477.g0004.m0001, Bpev01.c0485.g0024.m0001, Bpev01.c0815.g0018.m0001, Bpev01.c1082.g0004.m0001, Bpev01.c2531.g0004.m0001, Bpev01.c2761.g0002.m0001
	GO:0051275	beta-glucan catabolic process	6/879	26/29388	8	0.00749212	Bpev01.c0141.g0019.m0001, Bpev01.c0275.g0012.m0001, Bpev01.c0294.g0012.m0001, Bpev01.c0532.g0008.m0001, Bpev01.c1136.g0002.m0001, Bpev01.c1526.g0006.m0001
	GO:0030245	cellulose catabolic process	6/879	26/29388	9	0.00749212	Bpev01.c0141.g0019.m0001, Bpev01.c0275.g0012.m0001, Bpev01.c0294.g0012.m0001, Bpev01.c0532.g0008.m0001, Bpev01.c1136.g0002.m0001, Bpev01.c1526.g0006.m0001
	GO:0009969	xyloglucan biosynthetic process	5/879	17/29388	9	0.00811958	Bpev01.c0313.g0001.m0001, Bpev01.c0314.g0003.m0001, Bpev01.c0429.g0015.m0001, Bpev01.c0517.g0018.m0001, Bpev01.c1082.g0001.m0001
	GO:0006949	syncytium formation	5/879	17/29388	3	0.00811958	Bpev01.c0213.g0003.m0001, Bpev01.c0357.g0073.m0001, Bpev01.c0365.g0033.m0001, Bpev01.c0564.g0008.m0001, Bpev01.c1484.g0017.m0001
	GO:0042547	cell wall modification involved in multidimensional cell growth	6/879	27/29388	6	0.0090289	Bpev01.c0213.g0003.m0001, Bpev01.c0357.g0073.m0001, Bpev01.c0365.g0033.m0001, Bpev01.c0564.g0008.m0001, Bpev01.c1484.g0017.m0001, Bpev01.c1526.g0006.m0001
	GO:0043622	cortical microtubule organization	7/879	40/29388	7	0.0121312	Bpev01.c0022.g0186.m0001, Bpev01.c0135.g0033.m0001, Bpev01.c0135.g0099.m0001, Bpev01.c0240.g0013.m0001, Bpev01.c0331.g0005.m0001, Bpev01.c0480.g0087.m0001, Bpev01.c0728.g0001.m0001
	GO:0051301	cell division	23/879	325/29388	2	0.0134243	Bpev01.c0015.g0056.m0001, Bpev01.c0029.g0051.m0001, Bpev01.c0082.g0001.m0001, Bpev01.c0115.g0001.m0001, Bpev01.c0154.g0049.m0001, Bpev01.c0177.g0043.m0001, Bpev01.c0223.g0008.m0001, Bpev01.c0240.g0013.m0001, Bpev01.c0389.g0056.m0001, Bpev01.c0399.g0006.m0001, Bpev01.c0438.g0019.m0001, Bpev01.c0455.g0011.m0001, Bpev01.c0457.g0045.m0001, Bpev01.c0485.g0024.m0001, Bpev01.c0549.g0001.m0001, Bpev01.c0…
	GO:0044085	cellular component biogenesis	23/879	326/29388	2	0.0136733	Bpev01.c0016.g0153.m0001, Bpev01.c0018.g0088.m0001, Bpev01.c0080.g0109.m0001, Bpev01.c0147.g0015.m0001, Bpev01.c0157.g0008.m0001, Bpev01.c0161.g0013.m0001, Bpev01.c0163.g0015.m0001, Bpev01.c0166.g0016.m0001, Bpev01.c0188.g0037.m0001, Bpev01.c0189.g0060.m0001, Bpev01.c0205.g0006.m0001, Bpev01.c0333.g0017.m0001, Bpev01.c0343.g0019.m0001, Bpev01.c0364.g0008.m0001, Bpev01.c0396.g0012.m0001, Bpev01.c0…
	GO:0044238	primary metabolic process	305/879	8518/29388	2	0.015071	Bpev01.c0000.g0124.m0001, Bpev01.c0004.g0009.m0001, Bpev01.c0016.g0033.m0001, Bpev01.c0016.g0074.m0001, Bpev01.c0016.g0119.m0001, Bpev01.c0016.g0143.m0001, Bpev01.c0016.g0153.m0001, Bpev01.c0018.g0088.m0001, Bpev01.c0019.g0005.m0001, Bpev01.c0020.g0001.m0001, Bpev01.c0022.g0003.m0001, Bpev01.c0022.g0010.m0001, Bpev01.c0022.g0057.m0001, Bpev01.c0022.g0155.m0001, Bpev01.c0022.g0184.m0001, Bpev01.c0…
	GO:0009059	macromolecule biosynthetic process	54/879	1081/29388	4	0.0169666	Bpev01.c0016.g0074.m0001, Bpev01.c0018.g0088.m0001, Bpev01.c0029.g0051.m0001, Bpev01.c0029.g0154.m0001, Bpev01.c0038.g0039.m0001, Bpev01.c0038.g0077.m0001, Bpev01.c0050.g0095.m0001, Bpev01.c0052.g0080.m0001, Bpev01.c0062.g0048.m0001, Bpev01.c0088.g0024.m0001, Bpev01.c0114.g0011.m0001, Bpev01.c0115.g0001.m0001, Bpev01.c0120.g0008.m0001, Bpev01.c0141.g0022.m0001, Bpev01.c0157.g0008.m0001, Bpev01.c0…
	GO:0007165	signal transduction	87/879	1956/29388	4	0.0169666	Bpev01.c0015.g0014.m0001, Bpev01.c0022.g0003.m0001, Bpev01.c0022.g0016.m0001, Bpev01.c0023.g0018.m0001, Bpev01.c0027.g0102.m0001, Bpev01.c0029.g0038.m0001, Bpev01.c0029.g0039.m0001, Bpev01.c0029.g0040.m0001, Bpev01.c0031.g0028.m0001, Bpev01.c0038.g0063.m0001, Bpev01.c0042.g0059.m0001, Bpev01.c0051.g0068.m0001, Bpev01.c0051.g0183.m0001, Bpev01.c0055.g0010.m0001, Bpev01.c0102.g0005.m0001, Bpev01.c0…
	GO:0016032	viral process	9/879	72/29388	4	0.0191634	Bpev01.c0038.g0048.m0001, Bpev01.c0080.g0066.m0001, Bpev01.c0147.g0009.m0001, Bpev01.c0210.g0041.m0001, Bpev01.c0313.g0004.m0001, Bpev01.c0335.g0043.m0001, Bpev01.c0374.g0025.m0001, Bpev01.c0457.g0045.m0001, Bpev01.c0483.g0014.m0001
	GO:0018193	peptidyl-amino acid modification	23/879	341/29388	7	0.0200692	Bpev01.c0004.g0009.m0001, Bpev01.c0056.g0005.m0001, Bpev01.c0082.g0061.m0001, Bpev01.c0094.g0005.m0001, Bpev01.c0101.g0048.m0001, Bpev01.c0121.g0057.m0002, Bpev01.c0158.g0058.m0001, Bpev01.c0320.g0020.m0001, Bpev01.c0458.g0003.m0001, Bpev01.c0473.g0032.m0001, Bpev01.c0480.g0022.m0001, Bpev01.c0480.g0026.m0001, Bpev01.c0564.g0014.m0001, Bpev01.c0720.g0005.m0001, Bpev01.c0732.g0004.m0001, Bpev01.c1…
	GO:0048869	cellular developmental process	47/879	912/29388	2	0.0216021	Bpev01.c0000.g0044.m0001, Bpev01.c0000.g0153.m0001, Bpev01.c0022.g0010.m0001, Bpev01.c0022.g0146.m0001, Bpev01.c0022.g0186.m0001, Bpev01.c0027.g0039.m0001, Bpev01.c0027.g0102.m0001, Bpev01.c0027.g0129.m0001, Bpev01.c0029.g0051.m0001, Bpev01.c0114.g0011.m0001, Bpev01.c0114.g0014.m0001, Bpev01.c0135.g0033.m0001, Bpev01.c0136.g0009.m0001, Bpev01.c0137.g0021.m0001, Bpev01.c0161.g0013.m0001, Bpev01.c0…
	GO:0044403	symbiont process	9/879	74/29388	3	0.022818	Bpev01.c0038.g0048.m0001, Bpev01.c0080.g0066.m0001, Bpev01.c0147.g0009.m0001, Bpev01.c0210.g0041.m0001, Bpev01.c0313.g0004.m0001, Bpev01.c0335.g0043.m0001, Bpev01.c0374.g0025.m0001, Bpev01.c0457.g0045.m0001, Bpev01.c0483.g0014.m0001
	GO:0010087	phloem or xylem histogenesis	12/879	125/29388	4	0.0241809	Bpev01.c0016.g0065.m0001, Bpev01.c0038.g0063.m0001, Bpev01.c0357.g0033.m0001, Bpev01.c0439.g0037.m0001, Bpev01.c0471.g0005.m0001, Bpev01.c0847.g0009.m0001, Bpev01.c1040.g0045.m0001, Bpev01.c1099.g0001.m0001, Bpev01.c1341.g0001.m0001, Bpev01.c1471.g0005.m0001, Bpev01.c1699.g0002.m0001, Bpev01.c1884.g0003.m0001
	GO:0071704	organic substance metabolic process	334/879	9540/29388	2	0.0275339	Bpev01.c0000.g0124.m0001, Bpev01.c0001.g0060.m0001, Bpev01.c0004.g0009.m0001, Bpev01.c0016.g0033.m0001, Bpev01.c0016.g0074.m0001, Bpev01.c0016.g0119.m0001, Bpev01.c0016.g0143.m0001, Bpev01.c0016.g0153.m0001, Bpev01.c0018.g0088.m0001, Bpev01.c0019.g0005.m0001, Bpev01.c0020.g0001.m0001, Bpev01.c0022.g0003.m0001, Bpev01.c0022.g0010.m0001, Bpev01.c0022.g0057.m0001, Bpev01.c0022.g0155.m0001, Bpev01.c0…
	GO:0006986	response to unfolded protein	7/879	47/29388	5	0.0283038	Bpev01.c0030.g0027.m0001, Bpev01.c0030.g0029.m0001, Bpev01.c0188.g0025.m0001, Bpev01.c0477.g0004.m0001, Bpev01.c0815.g0018.m0001, Bpev01.c2531.g0004.m0001, Bpev01.c2761.g0002.m0001
	GO:0034620	cellular response to unfolded protein	7/879	47/29388	6	0.0283038	Bpev01.c0030.g0027.m0001, Bpev01.c0030.g0029.m0001, Bpev01.c0188.g0025.m0001, Bpev01.c0477.g0004.m0001, Bpev01.c0815.g0018.m0001, Bpev01.c2531.g0004.m0001, Bpev01.c2761.g0002.m0001
	GO:0042026	protein refolding	9/879	77/29388	3	0.0288501	Bpev01.c0030.g0027.m0001, Bpev01.c0030.g0029.m0001, Bpev01.c0188.g0025.m0001, Bpev01.c0458.g0003.m0001, Bpev01.c0815.g0018.m0001, Bpev01.c1031.g0012.m0001, Bpev01.c1527.g0011.m0001, Bpev01.c2531.g0004.m0001, Bpev01.c2761.g0002.m0001
	GO:0009615	response to virus	14/879	166/29388	5	0.0292353	Bpev01.c0030.g0027.m0001, Bpev01.c0030.g0029.m0001, Bpev01.c0080.g0066.m0001, Bpev01.c0210.g0041.m0001, Bpev01.c0313.g0004.m0001, Bpev01.c0335.g0043.m0001, Bpev01.c0531.g0008.m0001, Bpev01.c0728.g0001.m0001, Bpev01.c0757.g0007.m0001, Bpev01.c1989.g0002.m0001, Bpev01.c2417.g0001.m0001, Bpev01.c2531.g0004.m0001, Bpev01.c2541.g0001.m0001, Bpev01.c2761.g0002.m0001
	GO:0046513	ceramide biosynthetic process	3/879	6/29388	8	0.0293332	Bpev01.c0335.g0034.m0001, Bpev01.c0335.g0034.m0002, Bpev01.c0496.g0022.m0001
	GO:0043413	macromolecule glycosylation	12/879	129/29388	5	0.0293845	Bpev01.c0229.g0013.m0001, Bpev01.c0473.g0032.m0001, Bpev01.c0480.g0026.m0001, Bpev01.c0510.g0005.m0001, Bpev01.c0949.g0005.m0001, Bpev01.c0996.g0001.m0001, Bpev01.c1176.g0011.m0001, Bpev01.c1238.g0015.m0001, Bpev01.c1476.g0007.m0001, Bpev01.c1699.g0002.m0001, Bpev01.c1926.g0003.m0001, Bpev01.c1968.g0008.m0001
	GO:0006486	protein glycosylation	12/879	129/29388	7	0.0293845	Bpev01.c0229.g0013.m0001, Bpev01.c0473.g0032.m0001, Bpev01.c0480.g0026.m0001, Bpev01.c0510.g0005.m0001, Bpev01.c0949.g0005.m0001, Bpev01.c0996.g0001.m0001, Bpev01.c1176.g0011.m0001, Bpev01.c1238.g0015.m0001, Bpev01.c1476.g0007.m0001, Bpev01.c1699.g0002.m0001, Bpev01.c1926.g0003.m0001, Bpev01.c1968.g0008.m0001
	GO:0009827	plant-type cell wall modification	8/879	63/29388	6	0.0322109	Bpev01.c0062.g0071.m0001, Bpev01.c0213.g0003.m0001, Bpev01.c0357.g0073.m0001, Bpev01.c0365.g0033.m0001, Bpev01.c0564.g0008.m0001, Bpev01.c0639.g0023.m0001, Bpev01.c1136.g0002.m0001, Bpev01.c1484.g0017.m0001
	GO:0033692	cellular polysaccharide biosynthetic process	15/879	188/29388	6	0.0322109	Bpev01.c0114.g0011.m0001, Bpev01.c0157.g0008.m0001, Bpev01.c0188.g0037.m0001, Bpev01.c0205.g0006.m0001, Bpev01.c0313.g0001.m0001, Bpev01.c0314.g0003.m0001, Bpev01.c0364.g0008.m0001, Bpev01.c0429.g0015.m0001, Bpev01.c0480.g0087.m0001, Bpev01.c0517.g0018.m0001, Bpev01.c0777.g0012.m0001, Bpev01.c0942.g0011.m0001, Bpev01.c1082.g0001.m0001, Bpev01.c1907.g0009.m0001, Bpev01.c2297.g0003.m0001
	GO:0031122	cytoplasmic microtubule organization	7/879	49/29388	6	0.0335284	Bpev01.c0022.g0186.m0001, Bpev01.c0135.g0033.m0001, Bpev01.c0135.g0099.m0001, Bpev01.c0240.g0013.m0001, Bpev01.c0331.g0005.m0001, Bpev01.c0480.g0087.m0001, Bpev01.c0728.g0001.m0001
	GO:0065007	biological regulation	231/879	6318/29388	1	0.0343286	Bpev01.c0000.g0231.m0001, Bpev01.c0001.g0060.m0001, Bpev01.c0015.g0014.m0001, Bpev01.c0015.g0056.m0001, Bpev01.c0016.g0074.m0001, Bpev01.c0018.g0088.m0001, Bpev01.c0018.g0094.m0001, Bpev01.c0022.g0003.m0001, Bpev01.c0022.g0016.m0001, Bpev01.c0022.g0177.m0001, Bpev01.c0023.g0018.m0001, Bpev01.c0027.g0039.m0001, Bpev01.c0027.g0102.m0001, Bpev01.c0027.g0129.m0001, Bpev01.c0027.g0145.m0001, Bpev01.c0…
	GO:0000413	protein peptidyl-prolyl isomerization	6/879	36/29388	9	0.0347064	Bpev01.c0056.g0005.m0001, Bpev01.c0094.g0005.m0001, Bpev01.c0101.g0048.m0001, Bpev01.c0458.g0003.m0001, Bpev01.c1031.g0012.m0001, Bpev01.c1527.g0011.m0001
	GO:0035967	cellular response to topologically incorrect protein	7/879	50/29388	5	0.0369254	Bpev01.c0030.g0027.m0001, Bpev01.c0030.g0029.m0001, Bpev01.c0188.g0025.m0001, Bpev01.c0477.g0004.m0001, Bpev01.c0815.g0018.m0001, Bpev01.c2531.g0004.m0001, Bpev01.c2761.g0002.m0001
	GO:0000904	cell morphogenesis involved in differentiation	17/879	233/29388	5	0.037575	Bpev01.c0000.g0044.m0001, Bpev01.c0022.g0186.m0001, Bpev01.c0027.g0102.m0001, Bpev01.c0029.g0051.m0001, Bpev01.c0114.g0011.m0001, Bpev01.c0114.g0014.m0001, Bpev01.c0137.g0021.m0001, Bpev01.c0170.g0032.m0001, Bpev01.c0333.g0016.m0001, Bpev01.c0457.g0045.m0001, Bpev01.c0616.g0019.m0001, Bpev01.c0768.g0011.m0001, Bpev01.c1171.g0006.m0001, Bpev01.c1183.g0022.m0001, Bpev01.c1239.g0003.m0001, Bpev01.c1…
	GO:0022402	cell cycle process	26/879	421/29388	2	0.0377665	Bpev01.c0015.g0056.m0001, Bpev01.c0016.g0054.m0001, Bpev01.c0016.g0054.m0002, Bpev01.c0029.g0051.m0001, Bpev01.c0050.g0095.m0001, Bpev01.c0080.g0109.m0001, Bpev01.c0177.g0043.m0001, Bpev01.c0188.g0037.m0001, Bpev01.c0205.g0006.m0001, Bpev01.c0240.g0013.m0001, Bpev01.c0267.g0008.m0001, Bpev01.c0364.g0008.m0001, Bpev01.c0404.g0030.m0001, Bpev01.c0438.g0019.m0001, Bpev01.c0457.g0045.m0001, Bpev01.c0…
	GO:0044419	interspecies interaction between organisms	11/879	116/29388	2	0.0389424	Bpev01.c0038.g0048.m0001, Bpev01.c0080.g0066.m0001, Bpev01.c0147.g0009.m0001, Bpev01.c0210.g0041.m0001, Bpev01.c0313.g0004.m0001, Bpev01.c0335.g0043.m0001, Bpev01.c0374.g0025.m0001, Bpev01.c0457.g0045.m0001, Bpev01.c0483.g0014.m0001, Bpev01.c0531.g0008.m0001, Bpev01.c1989.g0002.m0001
	GO:0008152	metabolic process	379/879	11061/29388	1	0.0410071	Bpev01.c0000.g0124.m0001, Bpev01.c0000.g0206.m0001, Bpev01.c0000.g0231.m0001, Bpev01.c0001.g0060.m0001, Bpev01.c0004.g0009.m0001, Bpev01.c0016.g0033.m0001, Bpev01.c0016.g0074.m0001, Bpev01.c0016.g0119.m0001, Bpev01.c0016.g0143.m0001, Bpev01.c0016.g0153.m0001, Bpev01.c0018.g0088.m0001, Bpev01.c0019.g0005.m0001, Bpev01.c0020.g0001.m0001, Bpev01.c0022.g0003.m0001, Bpev01.c0022.g0010.m0001, Bpev01.c0…
	GO:0046686	response to cadmium ion	29/879	503/29388	5	0.0429042	Bpev01.c0030.g0027.m0001, Bpev01.c0030.g0029.m0001, Bpev01.c0051.g0067.m0001, Bpev01.c0056.g0005.m0001, Bpev01.c0088.g0061.m0001, Bpev01.c0094.g0086.m0001, Bpev01.c0137.g0021.m0001, Bpev01.c0142.g0036.m0001, Bpev01.c0169.g0007.m0001, Bpev01.c0169.g0021.m0001, Bpev01.c0188.g0023.m0001, Bpev01.c0188.g0025.m0001, Bpev01.c0214.g0061.m0001, Bpev01.c0350.g0016.m0001, Bpev01.c0564.g0014.m0001, Bpev01.c0…
	GO:0007049	cell cycle	21/879	323/29388	2	0.0437833	Bpev01.c0050.g0095.m0001, Bpev01.c0082.g0001.m0001, Bpev01.c0115.g0001.m0001, Bpev01.c0147.g0009.m0001, Bpev01.c0154.g0049.m0001, Bpev01.c0189.g0038.m0001, Bpev01.c0213.g0014.m0001, Bpev01.c0240.g0013.m0001, Bpev01.c0281.g0043.m0001, Bpev01.c0383.g0023.m0001, Bpev01.c0389.g0056.m0001, Bpev01.c0404.g0030.m0001, Bpev01.c0455.g0011.m0001, Bpev01.c0549.g0001.m0001, Bpev01.c0564.g0032.m0001, Bpev01.c0…
	GO:0009558	embryo sac cellularization	3/879	7/29388	4	0.0437833	Bpev01.c0160.g0001.m0001, Bpev01.c0267.g0008.m0001, Bpev01.c0757.g0002.m0001
	GO:0034645	cellular macromolecule biosynthetic process	47/879	945/29388	5	0.0443619	Bpev01.c0016.g0074.m0001, Bpev01.c0029.g0051.m0001, Bpev01.c0029.g0154.m0001, Bpev01.c0038.g0039.m0001, Bpev01.c0038.g0077.m0001, Bpev01.c0050.g0095.m0001, Bpev01.c0062.g0048.m0001, Bpev01.c0114.g0011.m0001, Bpev01.c0115.g0001.m0001, Bpev01.c0120.g0008.m0001, Bpev01.c0141.g0022.m0001, Bpev01.c0157.g0008.m0001, Bpev01.c0177.g0043.m0001, Bpev01.c0188.g0037.m0001, Bpev01.c0189.g0038.m0001, Bpev01.c0…
	GO:0015887	pantothenate transmembrane transport	2/879	2/29388	9	0.0444558	Bpev01.c0344.g0036.m0001, Bpev01.c1289.g0006.m0001
	GO:0098717	pantothenate import across plasma membrane	2/879	2/29388	9	0.0444558	Bpev01.c0344.g0036.m0001, Bpev01.c1289.g0006.m0001
	GO:0042351	'de novo' GDP-L-fucose biosynthetic process	2/879	2/29388	9	0.0444558	Bpev01.c0022.g0010.m0001, Bpev01.c0220.g0003.m0001
	GO:0009831	plant-type cell wall modification involved in multidimensional cell growth	5/879	26/29388	7	0.0456071	Bpev01.c0213.g0003.m0001, Bpev01.c0357.g0073.m0001, Bpev01.c0365.g0033.m0001, Bpev01.c0564.g0008.m0001, Bpev01.c1484.g0017.m0001
	GO:0009250	glucan biosynthetic process	12/879	138/29388	7	0.0456071	Bpev01.c0188.g0037.m0001, Bpev01.c0205.g0006.m0001, Bpev01.c0313.g0001.m0001, Bpev01.c0314.g0003.m0001, Bpev01.c0364.g0008.m0001, Bpev01.c0429.g0015.m0001, Bpev01.c0480.g0087.m0001, Bpev01.c0517.g0018.m0001, Bpev01.c0777.g0012.m0001, Bpev01.c1082.g0001.m0001, Bpev01.c1907.g0009.m0001, Bpev01.c2297.g0003.m0001
	GO:0048856	anatomical structure development	97/879	2330/29388	2	0.0464093	Bpev01.c0000.g0044.m0001, Bpev01.c0000.g0153.m0001, Bpev01.c0016.g0065.m0001, Bpev01.c0027.g0102.m0001, Bpev01.c0027.g0129.m0001, Bpev01.c0027.g0145.m0001, Bpev01.c0029.g0033.m0001, Bpev01.c0029.g0051.m0001, Bpev01.c0029.g0154.m0001, Bpev01.c0038.g0048.m0001, Bpev01.c0038.g0063.m0001, Bpev01.c0039.g0015.m0001, Bpev01.c0050.g0095.m0001, Bpev01.c0050.g0126.m0001, Bpev01.c0051.g0183.m0001, Bpev01.c0…
Cluster 17
	GO:0010088	phloem development	6/182	27/29388	5	0.00601417	Bpev01.c0038.g0126.m0001, Bpev01.c0052.g0206.m0001, Bpev01.c0052.g0206.m0003, Bpev01.c0189.g0073.m0001, Bpev01.c0190.g0088.m0001, Bpev01.c1099.g0003.m0001
Cluster 18
	GO:0009451	RNA modification	28/566	474/29388	7	0.00192452	Bpev01.c0015.g0206.m0001, Bpev01.c0015.g0223.m0001, Bpev01.c0016.g0139.m0001, Bpev01.c0027.g0067.m0001, Bpev01.c0038.g0034.m0001, Bpev01.c0052.g0082.m0001, Bpev01.c0090.g0011.m0001, Bpev01.c0123.g0006.m0001, Bpev01.c0161.g0095.m0001, Bpev01.c0206.g0014.m0001, Bpev01.c0214.g0034.m0001, Bpev01.c0274.g0058.m0001, Bpev01.c0349.g0005.m0001, Bpev01.c0457.g0008.m0001, Bpev01.c0457.g0011.m0001, Bpev01.c0…
	GO:0005982	starch metabolic process	10/566	68/29388	7	0.00192452	Bpev01.c0134.g0101.m0001, Bpev01.c0134.g0101.m0002, Bpev01.c0191.g0033.m0001, Bpev01.c0228.g0005.m0001, Bpev01.c0679.g0017.m0002, Bpev01.c0857.g0011.m0001, Bpev01.c0862.g0005.m0001, Bpev01.c1183.g0005.m0001, Bpev01.c1288.g0004.m0001, Bpev01.c2797.g0001.m0001
	GO:0006396	RNA processing	40/566	858/29388	7	0.00192452	Bpev01.c0015.g0104.m0001, Bpev01.c0016.g0139.m0001, Bpev01.c0026.g0009.m0001, Bpev01.c0027.g0067.m0001, Bpev01.c0029.g0090.m0001, Bpev01.c0042.g0022.m0002, Bpev01.c0045.g0029.m0001, Bpev01.c0045.g0050.m0001, Bpev01.c0051.g0195.m0001, Bpev01.c0062.g0044.m0001, Bpev01.c0090.g0011.m0001, Bpev01.c0127.g0093.m0001, Bpev01.c0161.g0019.m0001, Bpev01.c0161.g0095.m0001, Bpev01.c0214.g0034.m0001, Bpev01.c0…
	GO:0032774	RNA biosynthetic process	18/566	248/29388	7	0.00192452	Bpev01.c0029.g0074.m0001, Bpev01.c0166.g0046.m0001, Bpev01.c0335.g0017.m0001, Bpev01.c0398.g0006.m0001, Bpev01.c0425.g0019.m0001, Bpev01.c0443.g0029.m0001, Bpev01.c0443.g0029.m0002, Bpev01.c0919.g0021.m0001, Bpev01.c0950.g0009.m0001, Bpev01.c0984.g0007.m0001, Bpev01.c1329.g0003.m0001, Bpev01.c1497.g0007.m0001, Bpev01.c1756.g0002.m0001, Bpev01.c1779.g0002.m0001, Bpev01.c1779.g0002.m0002, Bpev01.c1…
	GO:0016070	RNA metabolic process	73/566	1523/29388	6	0.00192452	Bpev01.c0015.g0104.m0001, Bpev01.c0015.g0206.m0001, Bpev01.c0015.g0223.m0001, Bpev01.c0016.g0139.m0001, Bpev01.c0026.g0009.m0001, Bpev01.c0027.g0067.m0001, Bpev01.c0029.g0074.m0001, Bpev01.c0029.g0090.m0001, Bpev01.c0038.g0034.m0001, Bpev01.c0042.g0022.m0002, Bpev01.c0045.g0029.m0001, Bpev01.c0045.g0050.m0001, Bpev01.c0051.g0195.m0001, Bpev01.c0052.g0082.m0001, Bpev01.c0062.g0044.m0001, Bpev01.c0…
	GO:0090304	nucleic acid metabolic process	82/566	1973/29388	5	0.00192452	Bpev01.c0015.g0104.m0001, Bpev01.c0015.g0206.m0001, Bpev01.c0015.g0223.m0001, Bpev01.c0016.g0139.m0001, Bpev01.c0026.g0009.m0001, Bpev01.c0027.g0067.m0001, Bpev01.c0029.g0074.m0001, Bpev01.c0029.g0090.m0001, Bpev01.c0029.g0159.m0001, Bpev01.c0038.g0034.m0001, Bpev01.c0042.g0022.m0002, Bpev01.c0044.g0056.m0001, Bpev01.c0045.g0029.m0001, Bpev01.c0045.g0050.m0001, Bpev01.c0051.g0195.m0001, Bpev01.c0…
	GO:0006725	cellular aromatic compound metabolic process	102/566	3056/29388	3	0.00192452	Bpev01.c0015.g0104.m0001, Bpev01.c0015.g0206.m0001, Bpev01.c0015.g0223.m0001, Bpev01.c0016.g0139.m0001, Bpev01.c0026.g0009.m0001, Bpev01.c0027.g0067.m0001, Bpev01.c0027.g0131.m0001, Bpev01.c0029.g0074.m0001, Bpev01.c0029.g0090.m0001, Bpev01.c0029.g0111.m0001, Bpev01.c0029.g0157.m0001, Bpev01.c0029.g0159.m0001, Bpev01.c0038.g0034.m0001, Bpev01.c0042.g0022.m0002, Bpev01.c0044.g0056.m0001, Bpev01.c0…
	GO:0046483	heterocycle metabolic process	101/566	2768/29388	3	0.00192452	Bpev01.c0015.g0104.m0001, Bpev01.c0015.g0206.m0001, Bpev01.c0015.g0223.m0001, Bpev01.c0016.g0139.m0001, Bpev01.c0026.g0009.m0001, Bpev01.c0027.g0067.m0001, Bpev01.c0027.g0131.m0001, Bpev01.c0029.g0074.m0001, Bpev01.c0029.g0090.m0001, Bpev01.c0029.g0111.m0001, Bpev01.c0029.g0157.m0001, Bpev01.c0029.g0159.m0001, Bpev01.c0038.g0034.m0001, Bpev01.c0042.g0022.m0002, Bpev01.c0044.g0056.m0001, Bpev01.c0…
	GO:0034641	cellular nitrogen compound metabolic process	106/566	3185/29388	3	0.00192452	Bpev01.c0015.g0104.m0001, Bpev01.c0015.g0206.m0001, Bpev01.c0015.g0223.m0001, Bpev01.c0016.g0139.m0001, Bpev01.c0026.g0009.m0001, Bpev01.c0027.g0067.m0001, Bpev01.c0027.g0131.m0001, Bpev01.c0029.g0074.m0001, Bpev01.c0029.g0090.m0001, Bpev01.c0029.g0111.m0001, Bpev01.c0029.g0159.m0001, Bpev01.c0038.g0034.m0001, Bpev01.c0042.g0022.m0002, Bpev01.c0044.g0056.m0001, Bpev01.c0045.g0029.m0001, Bpev01.c0…
	GO:0006139	nucleobase-containing compound metabolic process	89/566	2357/29388	4	0.00192452	Bpev01.c0015.g0104.m0001, Bpev01.c0015.g0206.m0001, Bpev01.c0015.g0223.m0001, Bpev01.c0016.g0139.m0001, Bpev01.c0026.g0009.m0001, Bpev01.c0027.g0067.m0001, Bpev01.c0027.g0131.m0001, Bpev01.c0029.g0074.m0001, Bpev01.c0029.g0090.m0001, Bpev01.c0029.g0159.m0001, Bpev01.c0038.g0034.m0001, Bpev01.c0042.g0022.m0002, Bpev01.c0044.g0056.m0001, Bpev01.c0045.g0029.m0001, Bpev01.c0045.g0050.m0001, Bpev01.c0…
	GO:1901360	organic cyclic compound metabolic process	106/566	3216/29388	3	0.00192452	Bpev01.c0015.g0104.m0001, Bpev01.c0015.g0206.m0001, Bpev01.c0015.g0223.m0001, Bpev01.c0016.g0139.m0001, Bpev01.c0026.g0009.m0001, Bpev01.c0027.g0067.m0001, Bpev01.c0027.g0131.m0001, Bpev01.c0029.g0074.m0001, Bpev01.c0029.g0090.m0001, Bpev01.c0029.g0111.m0001, Bpev01.c0029.g0159.m0001, Bpev01.c0038.g0034.m0001, Bpev01.c0042.g0022.m0002, Bpev01.c0044.g0056.m0001, Bpev01.c0045.g0029.m0001, Bpev01.c0…
	GO:0006390	mitochondrial transcription	4/566	7/29388	10	0.00192452	Bpev01.c0166.g0046.m0001, Bpev01.c1779.g0002.m0001, Bpev01.c1779.g0002.m0002, Bpev01.c1779.g0002.m0003
	GO:0019252	starch biosynthetic process	7/566	37/29388	8	0.00203602	Bpev01.c0134.g0101.m0001, Bpev01.c0134.g0101.m0002, Bpev01.c0191.g0033.m0001, Bpev01.c0679.g0017.m0002, Bpev01.c1183.g0005.m0001, Bpev01.c1288.g0004.m0001, Bpev01.c2797.g0001.m0001
	GO:0008150	biological_process	462/566	21513/29388	0	0.00249914	Bpev01.c0000.g0218.m0001, Bpev01.c0001.g0034.m0001, Bpev01.c0001.g0037.m0001, Bpev01.c0001.g0037.m0002, Bpev01.c0001.g0079.m0001, Bpev01.c0001.g0080.m0001, Bpev01.c0005.g0002.m0001, Bpev01.c0015.g0069.m0001, Bpev01.c0015.g0076.m0001, Bpev01.c0015.g0086.m0001, Bpev01.c0015.g0097.m0001, Bpev01.c0015.g0104.m0001, Bpev01.c0015.g0166.m0001, Bpev01.c0015.g0197.m0001, Bpev01.c0015.g0206.m0001, Bpev01.c0…
	GO:0009657	plastid organization	17/566	250/29388	4	0.0025211	Bpev01.c0005.g0002.m0001, Bpev01.c0027.g0027.m0001, Bpev01.c0029.g0023.m0001, Bpev01.c0121.g0064.m0001, Bpev01.c0161.g0019.m0001, Bpev01.c0170.g0035.m0001, Bpev01.c0257.g0028.m0001, Bpev01.c0327.g0054.m0001, Bpev01.c0328.g0020.m0001, Bpev01.c0389.g0034.m0001, Bpev01.c0494.g0006.m0001, Bpev01.c0572.g0010.m0001, Bpev01.c0588.g0023.m0001, Bpev01.c0894.g0013.m0001, Bpev01.c0919.g0021.m0001, Bpev01.c0…
	GO:2000896	amylopectin metabolic process	4/566	9/29388	4	0.00450905	Bpev01.c0134.g0101.m0001, Bpev01.c0134.g0101.m0002, Bpev01.c1288.g0004.m0001, Bpev01.c2797.g0001.m0001
	GO:0010021	amylopectin biosynthetic process	4/566	9/29388	5	0.00450905	Bpev01.c0134.g0101.m0001, Bpev01.c0134.g0101.m0002, Bpev01.c1288.g0004.m0001, Bpev01.c2797.g0001.m0001
	GO:0060416	response to growth hormone	3/566	4/29388	7	0.00772603	Bpev01.c1238.g0013.m0001, Bpev01.c1238.g0013.m0002, Bpev01.c1238.g0013.m0003
	GO:0009658	chloroplast organization	15/566	224/29388	5	0.00881521	Bpev01.c0005.g0002.m0001, Bpev01.c0029.g0023.m0001, Bpev01.c0161.g0019.m0001, Bpev01.c0170.g0035.m0001, Bpev01.c0257.g0028.m0001, Bpev01.c0327.g0054.m0001, Bpev01.c0328.g0020.m0001, Bpev01.c0389.g0034.m0001, Bpev01.c0494.g0006.m0001, Bpev01.c0572.g0010.m0001, Bpev01.c0588.g0023.m0001, Bpev01.c0894.g0013.m0001, Bpev01.c0919.g0021.m0001, Bpev01.c0984.g0007.m0001, Bpev01.c4420.g0001.m0001
	GO:0006351	transcription, DNA-templated	13/566	175/29388	9	0.00953601	Bpev01.c0029.g0074.m0001, Bpev01.c0166.g0046.m0001, Bpev01.c0335.g0017.m0001, Bpev01.c0425.g0019.m0001, Bpev01.c0443.g0029.m0001, Bpev01.c0443.g0029.m0002, Bpev01.c0919.g0021.m0001, Bpev01.c0950.g0009.m0001, Bpev01.c1329.g0003.m0001, Bpev01.c1756.g0002.m0001, Bpev01.c1779.g0002.m0001, Bpev01.c1779.g0002.m0002, Bpev01.c1779.g0002.m0003
	GO:0097659	nucleic acid-templated transcription	13/566	175/29388	8	0.00953601	Bpev01.c0029.g0074.m0001, Bpev01.c0166.g0046.m0001, Bpev01.c0335.g0017.m0001, Bpev01.c0425.g0019.m0001, Bpev01.c0443.g0029.m0001, Bpev01.c0443.g0029.m0002, Bpev01.c0919.g0021.m0001, Bpev01.c0950.g0009.m0001, Bpev01.c1329.g0003.m0001, Bpev01.c1756.g0002.m0001, Bpev01.c1779.g0002.m0001, Bpev01.c1779.g0002.m0002, Bpev01.c1779.g0002.m0003
	GO:0000959	mitochondrial RNA metabolic process	9/566	88/29388	7	0.0123027	Bpev01.c0027.g0067.m0001, Bpev01.c0062.g0044.m0001, Bpev01.c0166.g0046.m0001, Bpev01.c0457.g0008.m0001, Bpev01.c0924.g0004.m0001, Bpev01.c1779.g0002.m0001, Bpev01.c1779.g0002.m0002, Bpev01.c1779.g0002.m0003, Bpev01.c1884.g0008.m0001
	GO:0006112	energy reserve metabolic process	5/566	22/29388	5	0.0123027	Bpev01.c0134.g0101.m0001, Bpev01.c0134.g0101.m0002, Bpev01.c0679.g0017.m0002, Bpev01.c1288.g0004.m0001, Bpev01.c2797.g0001.m0001
	GO:0005977	glycogen metabolic process	5/566	22/29388	7	0.0123027	Bpev01.c0134.g0101.m0001, Bpev01.c0134.g0101.m0002, Bpev01.c0679.g0017.m0002, Bpev01.c1288.g0004.m0001, Bpev01.c2797.g0001.m0001
	GO:0034654	nucleobase-containing compound biosynthetic process	24/566	509/29388	5	0.0127811	Bpev01.c0027.g0131.m0001, Bpev01.c0029.g0074.m0001, Bpev01.c0057.g0004.m0001, Bpev01.c0166.g0046.m0001, Bpev01.c0190.g0012.m0001, Bpev01.c0335.g0017.m0001, Bpev01.c0398.g0006.m0001, Bpev01.c0425.g0019.m0001, Bpev01.c0443.g0029.m0001, Bpev01.c0443.g0029.m0002, Bpev01.c0919.g0021.m0001, Bpev01.c0950.g0009.m0001, Bpev01.c0984.g0007.m0001, Bpev01.c1242.g0001.m0001, Bpev01.c1242.g0001.m0002, Bpev01.c1…
	GO:0018130	heterocycle biosynthetic process	33/566	801/29388	4	0.0127811	Bpev01.c0027.g0131.m0001, Bpev01.c0029.g0074.m0001, Bpev01.c0029.g0111.m0001, Bpev01.c0057.g0004.m0001, Bpev01.c0154.g0083.m0001, Bpev01.c0166.g0046.m0001, Bpev01.c0190.g0012.m0001, Bpev01.c0335.g0017.m0001, Bpev01.c0384.g0007.m0001, Bpev01.c0384.g0007.m0002, Bpev01.c0398.g0006.m0001, Bpev01.c0407.g0002.m0001, Bpev01.c0425.g0019.m0001, Bpev01.c0443.g0029.m0001, Bpev01.c0443.g0029.m0002, Bpev01.c0…
	GO:0071395	cellular response to jasmonic acid stimulus	3/566	6/29388	6	0.0247836	Bpev01.c0001.g0037.m0001, Bpev01.c0001.g0037.m0002, Bpev01.c1564.g0001.m0001
	GO:0006807	nitrogen compound metabolic process	180/566	7290/29388	2	0.0267581	Bpev01.c0001.g0034.m0001, Bpev01.c0015.g0069.m0001, Bpev01.c0015.g0104.m0001, Bpev01.c0015.g0197.m0001, Bpev01.c0015.g0206.m0001, Bpev01.c0015.g0223.m0001, Bpev01.c0016.g0019.m0001, Bpev01.c0016.g0139.m0001, Bpev01.c0018.g0114.m0002, Bpev01.c0026.g0009.m0001, Bpev01.c0027.g0067.m0001, Bpev01.c0027.g0084.m0001, Bpev01.c0027.g0131.m0001, Bpev01.c0029.g0074.m0001, Bpev01.c0029.g0090.m0001, Bpev01.c0…
	GO:2000070	regulation of response to water deprivation	5/566	28/29388	5	0.0305576	Bpev01.c0052.g0111.m0001, Bpev01.c0298.g0006.m0001, Bpev01.c1238.g0013.m0001, Bpev01.c1238.g0013.m0002, Bpev01.c1238.g0013.m0003
	GO:0006525	arginine metabolic process	5/566	28/29388	9	0.0305576	Bpev01.c0192.g0017.m0001, Bpev01.c0436.g0004.m0001, Bpev01.c0574.g0031.m0001, Bpev01.c1242.g0001.m0001, Bpev01.c1242.g0001.m0002
	GO:0043170	macromolecule metabolic process	163/566	6519/29388	3	0.0370355	Bpev01.c0001.g0034.m0001, Bpev01.c0015.g0069.m0001, Bpev01.c0015.g0104.m0001, Bpev01.c0015.g0197.m0001, Bpev01.c0015.g0206.m0001, Bpev01.c0015.g0223.m0001, Bpev01.c0016.g0019.m0001, Bpev01.c0016.g0139.m0001, Bpev01.c0018.g0114.m0002, Bpev01.c0026.g0009.m0001, Bpev01.c0027.g0067.m0001, Bpev01.c0027.g0084.m0001, Bpev01.c0029.g0074.m0001, Bpev01.c0029.g0090.m0001, Bpev01.c0029.g0159.m0001, Bpev01.c0…
Cluster 19
	GO:0010941	regulation of cell death	24/1555	134/29388	4	0.00103307	Bpev01.c0029.g0142.m0001, Bpev01.c0029.g0142.m0002, Bpev01.c0030.g0037.m0001, Bpev01.c0088.g0089.m0001, Bpev01.c0121.g0044.m0001, Bpev01.c0188.g0001.m0001, Bpev01.c0188.g0002.m0001, Bpev01.c0188.g0005.m0001, Bpev01.c0188.g0006.m0001, Bpev01.c0188.g0008.m0001, Bpev01.c0188.g0012.m0001, Bpev01.c0261.g0045.m0001, Bpev01.c0299.g0040.m0001, Bpev01.c0312.g0018.m0001, Bpev01.c0349.g0009.m0001, Bpev01.c0…
	GO:0051703	intraspecies interaction between organisms	9/1555	23/29388	2	0.00103307	Bpev01.c0164.g0003.m0001, Bpev01.c0164.g0005.m0001, Bpev01.c0164.g0011.m0001, Bpev01.c0166.g0004.m0001, Bpev01.c0727.g0026.m0001, Bpev01.c0727.g0027.m0001, Bpev01.c1179.g0001.m0001, Bpev01.c1179.g0010.m0001, Bpev01.c2243.g0001.m0001
	GO:0010483	pollen tube reception	9/1555	23/29388	3	0.00103307	Bpev01.c0164.g0003.m0001, Bpev01.c0164.g0005.m0001, Bpev01.c0164.g0011.m0001, Bpev01.c0166.g0004.m0001, Bpev01.c0727.g0026.m0001, Bpev01.c0727.g0027.m0001, Bpev01.c1179.g0001.m0001, Bpev01.c1179.g0010.m0001, Bpev01.c2243.g0001.m0001
	GO:0009617	response to bacterium	79/1555	817/29388	5	0.00103307	Bpev01.c0027.g0041.m0001, Bpev01.c0029.g0142.m0001, Bpev01.c0029.g0142.m0002, Bpev01.c0030.g0037.m0001, Bpev01.c0031.g0016.m0001, Bpev01.c0037.g0034.m0001, Bpev01.c0037.g0034.m0002, Bpev01.c0037.g0035.m0001, Bpev01.c0037.g0039.m0001, Bpev01.c0038.g0015.m0001, Bpev01.c0045.g0052.m0001, Bpev01.c0045.g0055.m0001, Bpev01.c0050.g0087.m0001, Bpev01.c0145.g0061.m0001, Bpev01.c0170.g0025.m0001, Bpev01.c0…
	GO:0006955	immune response	50/1555	464/29388	2	0.00103307	Bpev01.c0015.g0257.m0001, Bpev01.c0018.g0045.m0001, Bpev01.c0027.g0041.m0001, Bpev01.c0027.g0075.m0001, Bpev01.c0031.g0016.m0001, Bpev01.c0038.g0015.m0001, Bpev01.c0119.g0001.m0001, Bpev01.c0170.g0025.m0001, Bpev01.c0173.g0006.m0001, Bpev01.c0173.g0007.m0001, Bpev01.c0173.g0010.m0001, Bpev01.c0173.g0011.m0001, Bpev01.c0205.g0010.m0001, Bpev01.c0233.g0001.m0001, Bpev01.c0262.g0009.m0001, Bpev01.c0…
	GO:0098542	defense response to other organism	123/1555	1247/29388	5	0.00103307	Bpev01.c0015.g0257.m0001, Bpev01.c0018.g0045.m0001, Bpev01.c0019.g0001.m0001, Bpev01.c0027.g0041.m0001, Bpev01.c0027.g0191.m0001, Bpev01.c0029.g0142.m0001, Bpev01.c0029.g0142.m0002, Bpev01.c0030.g0037.m0001, Bpev01.c0031.g0016.m0001, Bpev01.c0037.g0034.m0001, Bpev01.c0037.g0034.m0002, Bpev01.c0037.g0035.m0001, Bpev01.c0037.g0039.m0001, Bpev01.c0038.g0015.m0001, Bpev01.c0045.g0052.m0001, Bpev01.c0…
	GO:0006952	defense response	165/1555	1864/29388	3	0.00103307	Bpev01.c0015.g0257.m0001, Bpev01.c0018.g0045.m0001, Bpev01.c0019.g0001.m0001, Bpev01.c0022.g0062.m0001, Bpev01.c0022.g0138.m0001, Bpev01.c0027.g0041.m0001, Bpev01.c0027.g0191.m0001, Bpev01.c0029.g0142.m0001, Bpev01.c0029.g0142.m0002, Bpev01.c0030.g0037.m0001, Bpev01.c0031.g0016.m0001, Bpev01.c0031.g0029.m0001, Bpev01.c0037.g0034.m0001, Bpev01.c0037.g0034.m0002, Bpev01.c0037.g0035.m0001, Bpev01.c0…
	GO:0043207	response to external biotic stimulus	167/1555	1714/29388	3	0.00103307	Bpev01.c0015.g0257.m0001, Bpev01.c0018.g0045.m0001, Bpev01.c0019.g0001.m0001, Bpev01.c0022.g0124.m0001, Bpev01.c0027.g0041.m0001, Bpev01.c0027.g0191.m0001, Bpev01.c0029.g0142.m0001, Bpev01.c0029.g0142.m0002, Bpev01.c0030.g0037.m0001, Bpev01.c0031.g0004.m0001, Bpev01.c0031.g0016.m0001, Bpev01.c0037.g0034.m0001, Bpev01.c0037.g0034.m0002, Bpev01.c0037.g0035.m0001, Bpev01.c0037.g0039.m0001, Bpev01.c0…
	GO:0009605	response to external stimulus	201/1555	2141/29388	2	0.00103307	Bpev01.c0001.g0034.m0002, Bpev01.c0015.g0204.m0001, Bpev01.c0015.g0257.m0001, Bpev01.c0018.g0045.m0001, Bpev01.c0019.g0001.m0001, Bpev01.c0022.g0094.m0001, Bpev01.c0022.g0124.m0001, Bpev01.c0027.g0041.m0001, Bpev01.c0027.g0191.m0001, Bpev01.c0029.g0142.m0001, Bpev01.c0029.g0142.m0002, Bpev01.c0030.g0037.m0001, Bpev01.c0031.g0004.m0001, Bpev01.c0031.g0016.m0001, Bpev01.c0037.g0034.m0001, Bpev01.c0…
	GO:0045087	innate immune response	49/1555	449/29388	6	0.00103307	Bpev01.c0015.g0257.m0001, Bpev01.c0018.g0045.m0001, Bpev01.c0027.g0041.m0001, Bpev01.c0031.g0016.m0001, Bpev01.c0038.g0015.m0001, Bpev01.c0119.g0001.m0001, Bpev01.c0170.g0025.m0001, Bpev01.c0173.g0006.m0001, Bpev01.c0173.g0007.m0001, Bpev01.c0173.g0010.m0001, Bpev01.c0173.g0011.m0001, Bpev01.c0205.g0010.m0001, Bpev01.c0233.g0001.m0001, Bpev01.c0262.g0009.m0001, Bpev01.c0264.g0010.m0001, Bpev01.c0…
	GO:0006468	protein phosphorylation	155/1555	1594/29388	7	0.00103307	Bpev01.c0001.g0034.m0002, Bpev01.c0015.g0057.m0001, Bpev01.c0015.g0070.m0001, Bpev01.c0015.g0257.m0001, Bpev01.c0018.g0060.m0001, Bpev01.c0022.g0138.m0001, Bpev01.c0024.g0027.m0001, Bpev01.c0027.g0091.m0001, Bpev01.c0032.g0005.m0001, Bpev01.c0037.g0034.m0001, Bpev01.c0037.g0034.m0002, Bpev01.c0037.g0035.m0001, Bpev01.c0037.g0039.m0001, Bpev01.c0042.g0068.m0001, Bpev01.c0077.g0004.m0001, Bpev01.c0…
	GO:0009607	response to biotic stimulus	169/1555	1729/29388	2	0.00103307	Bpev01.c0015.g0257.m0001, Bpev01.c0018.g0045.m0001, Bpev01.c0019.g0001.m0001, Bpev01.c0022.g0124.m0001, Bpev01.c0027.g0041.m0001, Bpev01.c0027.g0191.m0001, Bpev01.c0029.g0142.m0001, Bpev01.c0029.g0142.m0002, Bpev01.c0030.g0037.m0001, Bpev01.c0031.g0004.m0001, Bpev01.c0031.g0016.m0001, Bpev01.c0037.g0034.m0001, Bpev01.c0037.g0034.m0002, Bpev01.c0037.g0035.m0001, Bpev01.c0037.g0039.m0001, Bpev01.c0…
	GO:0016310	phosphorylation	195/1555	2018/29388	5	0.00103307	Bpev01.c0001.g0003.m0001, Bpev01.c0001.g0034.m0002, Bpev01.c0015.g0057.m0001, Bpev01.c0015.g0070.m0001, Bpev01.c0015.g0257.m0001, Bpev01.c0018.g0060.m0001, Bpev01.c0022.g0138.m0001, Bpev01.c0024.g0027.m0001, Bpev01.c0027.g0091.m0001, Bpev01.c0032.g0003.m0001, Bpev01.c0032.g0005.m0001, Bpev01.c0037.g0034.m0001, Bpev01.c0037.g0034.m0002, Bpev01.c0037.g0035.m0001, Bpev01.c0037.g0039.m0001, Bpev01.c0…
	GO:0051707	response to other organism	167/1555	1699/29388	4	0.00103307	Bpev01.c0015.g0257.m0001, Bpev01.c0018.g0045.m0001, Bpev01.c0019.g0001.m0001, Bpev01.c0022.g0124.m0001, Bpev01.c0027.g0041.m0001, Bpev01.c0027.g0191.m0001, Bpev01.c0029.g0142.m0001, Bpev01.c0029.g0142.m0002, Bpev01.c0030.g0037.m0001, Bpev01.c0031.g0004.m0001, Bpev01.c0031.g0016.m0001, Bpev01.c0037.g0034.m0001, Bpev01.c0037.g0034.m0002, Bpev01.c0037.g0035.m0001, Bpev01.c0037.g0039.m0001, Bpev01.c0…
	GO:0006793	phosphorus metabolic process	220/1555	2609/29388	3	0.00103307	Bpev01.c0001.g0003.m0001, Bpev01.c0001.g0034.m0002, Bpev01.c0015.g0057.m0001, Bpev01.c0015.g0070.m0001, Bpev01.c0015.g0093.m0001, Bpev01.c0015.g0257.m0001, Bpev01.c0018.g0060.m0001, Bpev01.c0022.g0138.m0001, Bpev01.c0024.g0027.m0001, Bpev01.c0027.g0082.m0001, Bpev01.c0027.g0091.m0001, Bpev01.c0032.g0003.m0001, Bpev01.c0032.g0005.m0001, Bpev01.c0037.g0034.m0001, Bpev01.c0037.g0034.m0002, Bpev01.c0…
	GO:0051704	multi-organism process	174/1555	1794/29388	1	0.00103307	Bpev01.c0015.g0257.m0001, Bpev01.c0018.g0045.m0001, Bpev01.c0019.g0001.m0001, Bpev01.c0022.g0124.m0001, Bpev01.c0027.g0041.m0001, Bpev01.c0027.g0191.m0001, Bpev01.c0029.g0142.m0001, Bpev01.c0029.g0142.m0002, Bpev01.c0030.g0037.m0001, Bpev01.c0031.g0004.m0001, Bpev01.c0031.g0016.m0001, Bpev01.c0037.g0034.m0001, Bpev01.c0037.g0034.m0002, Bpev01.c0037.g0035.m0001, Bpev01.c0037.g0039.m0001, Bpev01.c0…
	GO:0006796	phosphate-containing compound metabolic process	218/1555	2566/29388	4	0.00103307	Bpev01.c0001.g0003.m0001, Bpev01.c0001.g0034.m0002, Bpev01.c0015.g0057.m0001, Bpev01.c0015.g0070.m0001, Bpev01.c0015.g0093.m0001, Bpev01.c0015.g0257.m0001, Bpev01.c0018.g0060.m0001, Bpev01.c0022.g0138.m0001, Bpev01.c0024.g0027.m0001, Bpev01.c0027.g0082.m0001, Bpev01.c0027.g0091.m0001, Bpev01.c0032.g0003.m0001, Bpev01.c0032.g0005.m0001, Bpev01.c0037.g0034.m0001, Bpev01.c0037.g0034.m0002, Bpev01.c0…
	GO:0042742	defense response to bacterium	67/1555	696/29388	6	0.00103307	Bpev01.c0027.g0041.m0001, Bpev01.c0029.g0142.m0001, Bpev01.c0029.g0142.m0002, Bpev01.c0030.g0037.m0001, Bpev01.c0031.g0016.m0001, Bpev01.c0037.g0034.m0001, Bpev01.c0037.g0034.m0002, Bpev01.c0037.g0035.m0001, Bpev01.c0037.g0039.m0001, Bpev01.c0038.g0015.m0001, Bpev01.c0045.g0052.m0001, Bpev01.c0045.g0055.m0001, Bpev01.c0050.g0087.m0001, Bpev01.c0145.g0061.m0001, Bpev01.c0170.g0025.m0001, Bpev01.c0…
	GO:0042221	response to chemical	216/1555	2927/29388	2	0.00103307	Bpev01.c0001.g0034.m0002, Bpev01.c0001.g0056.m0001, Bpev01.c0015.g0042.m0001, Bpev01.c0015.g0257.m0001, Bpev01.c0016.g0138.m0001, Bpev01.c0022.g0124.m0001, Bpev01.c0027.g0191.m0001, Bpev01.c0031.g0016.m0001, Bpev01.c0036.g0039.m0001, Bpev01.c0038.g0015.m0001, Bpev01.c0038.g0024.m0001, Bpev01.c0038.g0089.m0001, Bpev01.c0042.g0019.m0001, Bpev01.c0050.g0066.m0001, Bpev01.c0050.g0087.m0001, Bpev01.c0…
	GO:0010033	response to organic substance	155/1555	1981/29388	3	0.00103307	Bpev01.c0001.g0034.m0002, Bpev01.c0015.g0042.m0001, Bpev01.c0015.g0257.m0001, Bpev01.c0022.g0124.m0001, Bpev01.c0027.g0191.m0001, Bpev01.c0031.g0016.m0001, Bpev01.c0036.g0039.m0001, Bpev01.c0038.g0015.m0001, Bpev01.c0038.g0089.m0001, Bpev01.c0042.g0019.m0001, Bpev01.c0050.g0066.m0001, Bpev01.c0050.g0087.m0001, Bpev01.c0051.g0036.m0001, Bpev01.c0051.g0120.m0001, Bpev01.c0051.g0136.m0001, Bpev01.c0…
	GO:0006950	response to stress	305/1555	4318/29388	2	0.00103307	Bpev01.c0001.g0034.m0002, Bpev01.c0015.g0257.m0001, Bpev01.c0016.g0138.m0001, Bpev01.c0018.g0045.m0001, Bpev01.c0019.g0001.m0001, Bpev01.c0022.g0062.m0001, Bpev01.c0022.g0094.m0001, Bpev01.c0022.g0138.m0001, Bpev01.c0027.g0041.m0001, Bpev01.c0027.g0191.m0001, Bpev01.c0029.g0142.m0001, Bpev01.c0029.g0142.m0002, Bpev01.c0030.g0037.m0001, Bpev01.c0031.g0016.m0001, Bpev01.c0031.g0029.m0001, Bpev01.c0…
	GO:0050896	response to stimulus	467/1555	6436/29388	1	0.00106543	Bpev01.c0001.g0034.m0002, Bpev01.c0001.g0056.m0001, Bpev01.c0015.g0042.m0001, Bpev01.c0015.g0204.m0001, Bpev01.c0015.g0257.m0001, Bpev01.c0016.g0138.m0001, Bpev01.c0018.g0045.m0001, Bpev01.c0019.g0001.m0001, Bpev01.c0022.g0033.m0001, Bpev01.c0022.g0062.m0001, Bpev01.c0022.g0094.m0001, Bpev01.c0022.g0124.m0001, Bpev01.c0022.g0138.m0001, Bpev01.c0027.g0041.m0001, Bpev01.c0027.g0075.m0001, Bpev01.c0…
	GO:0009620	response to fungus	57/1555	578/29388	5	0.00108426	Bpev01.c0019.g0001.m0001, Bpev01.c0022.g0124.m0001, Bpev01.c0027.g0191.m0001, Bpev01.c0031.g0016.m0001, Bpev01.c0038.g0015.m0001, Bpev01.c0050.g0065.m0001, Bpev01.c0050.g0087.m0001, Bpev01.c0051.g0116.m0001, Bpev01.c0114.g0047.m0001, Bpev01.c0121.g0044.m0001, Bpev01.c0164.g0003.m0001, Bpev01.c0164.g0005.m0001, Bpev01.c0164.g0011.m0001, Bpev01.c0166.g0004.m0001, Bpev01.c0177.g0025.m0001, Bpev01.c0…
	GO:0018874	benzoate metabolic process	6/1555	11/29388	7	0.00108426	Bpev01.c0589.g0007.m0001, Bpev01.c0589.g0009.m0001, Bpev01.c0589.g0012.m0001, Bpev01.c0893.g0011.m0001, Bpev01.c1457.g0002.m0001, Bpev01.c1457.g0004.m0001
	GO:1901700	response to oxygen-containing compound	138/1555	1772/29388	3	0.00113487	Bpev01.c0001.g0034.m0002, Bpev01.c0015.g0042.m0001, Bpev01.c0015.g0257.m0001, Bpev01.c0016.g0138.m0001, Bpev01.c0022.g0124.m0001, Bpev01.c0027.g0191.m0001, Bpev01.c0031.g0016.m0001, Bpev01.c0036.g0039.m0001, Bpev01.c0038.g0015.m0001, Bpev01.c0042.g0019.m0001, Bpev01.c0050.g0066.m0001, Bpev01.c0050.g0087.m0001, Bpev01.c0051.g0036.m0001, Bpev01.c0051.g0116.m0001, Bpev01.c0051.g0148.m0001, Bpev01.c0…
	GO:0009873	ethylene-activated signaling pathway	30/1555	237/29388	7	0.00143402	Bpev01.c0027.g0191.m0001, Bpev01.c0031.g0016.m0001, Bpev01.c0031.g0021.m0001, Bpev01.c0037.g0030.m0001, Bpev01.c0038.g0089.m0001, Bpev01.c0088.g0027.m0001, Bpev01.c0164.g0003.m0001, Bpev01.c0164.g0005.m0001, Bpev01.c0164.g0011.m0001, Bpev01.c0166.g0004.m0001, Bpev01.c0233.g0001.m0001, Bpev01.c0275.g0043.m0001, Bpev01.c0327.g0005.m0001, Bpev01.c0403.g0018.m0001, Bpev01.c0455.g0002.m0001, Bpev01.c0…
	GO:0007166	cell surface receptor signaling pathway	31/1555	252/29388	5	0.00153166	Bpev01.c0015.g0057.m0001, Bpev01.c0030.g0037.m0001, Bpev01.c0042.g0068.m0001, Bpev01.c0092.g0005.m0001, Bpev01.c0167.g0007.m0001, Bpev01.c0259.g0003.m0001, Bpev01.c0262.g0009.m0001, Bpev01.c0349.g0009.m0001, Bpev01.c0425.g0045.m0001, Bpev01.c0464.g0035.m0001, Bpev01.c0527.g0006.m0001, Bpev01.c0789.g0003.m0001, Bpev01.c0841.g0014.m0001, Bpev01.c0841.g0016.m0001, Bpev01.c0886.g0003.m0001, Bpev01.c0…
	GO:0007167	enzyme linked receptor protein signaling pathway	29/1555	226/29388	6	0.00164966	Bpev01.c0015.g0057.m0001, Bpev01.c0042.g0068.m0001, Bpev01.c0092.g0005.m0001, Bpev01.c0167.g0007.m0001, Bpev01.c0259.g0003.m0001, Bpev01.c0262.g0009.m0001, Bpev01.c0349.g0009.m0001, Bpev01.c0425.g0045.m0001, Bpev01.c0527.g0006.m0001, Bpev01.c0789.g0003.m0001, Bpev01.c0841.g0014.m0001, Bpev01.c0841.g0016.m0001, Bpev01.c0886.g0003.m0001, Bpev01.c0886.g0007.m0001, Bpev01.c1015.g0010.m0001, Bpev01.c1…
	GO:0010942	positive regulation of cell death	14/1555	70/29388	5	0.00169302	Bpev01.c0188.g0001.m0001, Bpev01.c0188.g0002.m0001, Bpev01.c0188.g0005.m0001, Bpev01.c0188.g0006.m0001, Bpev01.c0188.g0008.m0001, Bpev01.c0188.g0012.m0001, Bpev01.c0349.g0009.m0001, Bpev01.c0450.g0004.m0001, Bpev01.c0450.g0007.m0001, Bpev01.c1446.g0012.m0001, Bpev01.c1502.g0002.m0001, Bpev01.c1598.g0004.m0001, Bpev01.c2713.g0002.m0001, Bpev01.c3045.g0003.m0001
	GO:0046777	protein autophosphorylation	37/1555	329/29388	8	0.00180553	Bpev01.c0015.g0070.m0001, Bpev01.c0092.g0005.m0001, Bpev01.c0164.g0003.m0001, Bpev01.c0164.g0005.m0001, Bpev01.c0164.g0011.m0001, Bpev01.c0166.g0004.m0001, Bpev01.c0276.g0016.m0002, Bpev01.c0380.g0002.m0001, Bpev01.c0447.g0011.m0001, Bpev01.c0527.g0006.m0001, Bpev01.c0727.g0026.m0001, Bpev01.c0727.g0027.m0001, Bpev01.c0857.g0003.m0001, Bpev01.c0886.g0003.m0001, Bpev01.c0886.g0007.m0001, Bpev01.c0…
	GO:0044703	multi-organism reproductive process	11/1555	45/29388	2	0.00180553	Bpev01.c0164.g0003.m0001, Bpev01.c0164.g0005.m0001, Bpev01.c0164.g0011.m0001, Bpev01.c0166.g0004.m0001, Bpev01.c0727.g0026.m0001, Bpev01.c0727.g0027.m0001, Bpev01.c1100.g0009.m0001, Bpev01.c1179.g0001.m0001, Bpev01.c1179.g0010.m0001, Bpev01.c2243.g0001.m0001, Bpev01.c2361.g0001.m0001
	GO:0030308	negative regulation of cell growth	9/1555	31/29388	6	0.00225297	Bpev01.c0164.g0003.m0001, Bpev01.c0164.g0005.m0001, Bpev01.c0164.g0011.m0001, Bpev01.c0166.g0004.m0001, Bpev01.c0727.g0026.m0001, Bpev01.c0727.g0027.m0001, Bpev01.c1179.g0001.m0001, Bpev01.c1179.g0010.m0001, Bpev01.c2243.g0001.m0001
	GO:0009719	response to endogenous stimulus	123/1555	1589/29388	2	0.00241064	Bpev01.c0015.g0042.m0001, Bpev01.c0015.g0257.m0001, Bpev01.c0022.g0124.m0001, Bpev01.c0031.g0016.m0001, Bpev01.c0036.g0039.m0001, Bpev01.c0038.g0089.m0001, Bpev01.c0042.g0019.m0001, Bpev01.c0050.g0066.m0001, Bpev01.c0050.g0087.m0001, Bpev01.c0051.g0036.m0001, Bpev01.c0051.g0120.m0001, Bpev01.c0051.g0136.m0001, Bpev01.c0051.g0137.m0001, Bpev01.c0051.g0138.m0001, Bpev01.c0051.g0148.m0001, Bpev01.c0…
	GO:0007169	transmembrane receptor protein tyrosine kinase signaling pathway	28/1555	223/29388	7	0.00255388	Bpev01.c0015.g0057.m0001, Bpev01.c0042.g0068.m0001, Bpev01.c0167.g0007.m0001, Bpev01.c0259.g0003.m0001, Bpev01.c0262.g0009.m0001, Bpev01.c0349.g0009.m0001, Bpev01.c0425.g0045.m0001, Bpev01.c0527.g0006.m0001, Bpev01.c0789.g0003.m0001, Bpev01.c0841.g0014.m0001, Bpev01.c0841.g0016.m0001, Bpev01.c0886.g0003.m0001, Bpev01.c0886.g0007.m0001, Bpev01.c1015.g0010.m0001, Bpev01.c1093.g0014.m0001, Bpev01.c1…
	GO:0009725	response to hormone	121/1555	1559/29388	4	0.00255388	Bpev01.c0015.g0042.m0001, Bpev01.c0022.g0124.m0001, Bpev01.c0031.g0016.m0001, Bpev01.c0036.g0039.m0001, Bpev01.c0038.g0089.m0001, Bpev01.c0042.g0019.m0001, Bpev01.c0050.g0066.m0001, Bpev01.c0050.g0087.m0001, Bpev01.c0051.g0036.m0001, Bpev01.c0051.g0120.m0001, Bpev01.c0051.g0136.m0001, Bpev01.c0051.g0137.m0001, Bpev01.c0051.g0138.m0001, Bpev01.c0051.g0148.m0001, Bpev01.c0055.g0019.m0001, Bpev01.c0…
	GO:0007338	single fertilization	9/1555	33/29388	3	0.00344458	Bpev01.c0164.g0003.m0001, Bpev01.c0164.g0005.m0001, Bpev01.c0164.g0011.m0001, Bpev01.c0166.g0004.m0001, Bpev01.c0727.g0026.m0001, Bpev01.c0727.g0027.m0001, Bpev01.c1179.g0001.m0001, Bpev01.c1179.g0010.m0001, Bpev01.c2243.g0001.m0001
	GO:0046482	para-aminobenzoic acid metabolic process	6/1555	14/29388	8	0.00375805	Bpev01.c0589.g0007.m0001, Bpev01.c0589.g0009.m0001, Bpev01.c0589.g0012.m0001, Bpev01.c0893.g0011.m0001, Bpev01.c1457.g0002.m0001, Bpev01.c1457.g0004.m0001
	GO:0019725	cellular homeostasis	39/1555	366/29388	4	0.00387067	Bpev01.c0001.g0056.m0001, Bpev01.c0038.g0024.m0001, Bpev01.c0044.g0041.m0001, Bpev01.c0051.g0174.m0001, Bpev01.c0088.g0089.m0001, Bpev01.c0095.g0031.m0001, Bpev01.c0095.g0031.m0002, Bpev01.c0095.g0032.m0001, Bpev01.c0112.g0011.m0001, Bpev01.c0115.g0071.m0001, Bpev01.c0134.g0106.m0001, Bpev01.c0161.g0079.m0001, Bpev01.c0171.g0011.m0001, Bpev01.c0317.g0001.m0003, Bpev01.c0318.g0003.m0001, Bpev01.c0…
	GO:0051194	positive regulation of cofactor metabolic process	11/1555	52/29388	6	0.00571191	Bpev01.c0051.g0036.m0001, Bpev01.c0188.g0001.m0001, Bpev01.c0188.g0002.m0001, Bpev01.c0188.g0005.m0001, Bpev01.c0188.g0006.m0001, Bpev01.c0188.g0008.m0001, Bpev01.c0188.g0012.m0001, Bpev01.c1446.g0012.m0001, Bpev01.c1502.g0002.m0001, Bpev01.c1598.g0004.m0001, Bpev01.c2713.g0002.m0001
	GO:0010726	positive regulation of hydrogen peroxide metabolic process	10/1555	44/29388	7	0.00628523	Bpev01.c0188.g0001.m0001, Bpev01.c0188.g0002.m0001, Bpev01.c0188.g0005.m0001, Bpev01.c0188.g0006.m0001, Bpev01.c0188.g0008.m0001, Bpev01.c0188.g0012.m0001, Bpev01.c1446.g0012.m0001, Bpev01.c1502.g0002.m0001, Bpev01.c1598.g0004.m0001, Bpev01.c2713.g0002.m0001
	GO:0002376	immune system process	53/1555	574/29388	1	0.00722097	Bpev01.c0015.g0257.m0001, Bpev01.c0018.g0045.m0001, Bpev01.c0027.g0041.m0001, Bpev01.c0027.g0075.m0001, Bpev01.c0031.g0016.m0001, Bpev01.c0038.g0015.m0001, Bpev01.c0119.g0001.m0001, Bpev01.c0170.g0025.m0001, Bpev01.c0171.g0011.m0001, Bpev01.c0173.g0006.m0001, Bpev01.c0173.g0007.m0001, Bpev01.c0173.g0010.m0001, Bpev01.c0173.g0011.m0001, Bpev01.c0205.g0010.m0001, Bpev01.c0233.g0001.m0001, Bpev01.c0…
	GO:0009624	response to nematode	17/1555	114/29388	5	0.00763905	Bpev01.c0029.g0142.m0001, Bpev01.c0029.g0142.m0002, Bpev01.c0031.g0004.m0001, Bpev01.c0129.g0071.m0001, Bpev01.c0215.g0033.m0001, Bpev01.c0522.g0023.m0001, Bpev01.c0652.g0005.m0001, Bpev01.c0699.g0026.m0001, Bpev01.c0710.g0010.m0001, Bpev01.c0932.g0014.m0001, Bpev01.c0993.g0003.m0001, Bpev01.c0993.g0004.m0001, Bpev01.c1067.g0001.m0001, Bpev01.c1390.g0003.m0001, Bpev01.c1530.g0004.m0001, Bpev01.c1…
	GO:0009814	defense response, incompatible interaction	29/1555	258/29388	7	0.00918584	Bpev01.c0018.g0045.m0001, Bpev01.c0027.g0041.m0001, Bpev01.c0031.g0016.m0001, Bpev01.c0038.g0015.m0001, Bpev01.c0119.g0001.m0001, Bpev01.c0170.g0025.m0001, Bpev01.c0205.g0010.m0001, Bpev01.c0264.g0010.m0001, Bpev01.c0299.g0040.m0001, Bpev01.c0375.g0006.m0001, Bpev01.c0380.g0002.m0001, Bpev01.c0473.g0031.m0001, Bpev01.c0579.g0008.m0001, Bpev01.c0579.g0017.m0001, Bpev01.c0602.g0011.m0001, Bpev01.c0…
	GO:2000379	positive regulation of reactive oxygen species metabolic process	10/1555	48/29388	6	0.012167	Bpev01.c0188.g0001.m0001, Bpev01.c0188.g0002.m0001, Bpev01.c0188.g0005.m0001, Bpev01.c0188.g0006.m0001, Bpev01.c0188.g0008.m0001, Bpev01.c0188.g0012.m0001, Bpev01.c1446.g0012.m0001, Bpev01.c1502.g0002.m0001, Bpev01.c1598.g0004.m0001, Bpev01.c2713.g0002.m0001
	GO:0009611	response to wounding	36/1555	354/29388	3	0.0124115	Bpev01.c0001.g0034.m0002, Bpev01.c0050.g0065.m0001, Bpev01.c0051.g0116.m0001, Bpev01.c0051.g0148.m0001, Bpev01.c0101.g0035.m0001, Bpev01.c0171.g0011.m0001, Bpev01.c0173.g0006.m0001, Bpev01.c0173.g0007.m0001, Bpev01.c0173.g0010.m0001, Bpev01.c0173.g0011.m0001, Bpev01.c0241.g0007.m0001, Bpev01.c0261.g0014.m0001, Bpev01.c0332.g0021.m0001, Bpev01.c0380.g0002.m0001, Bpev01.c0445.g0017.m0001, Bpev01.c0…
	GO:0043069	negative regulation of programmed cell death	7/1555	25/29388	6	0.0162221	Bpev01.c0029.g0142.m0001, Bpev01.c0029.g0142.m0002, Bpev01.c0030.g0037.m0001, Bpev01.c0121.g0044.m0001, Bpev01.c0299.g0040.m0001, Bpev01.c0312.g0018.m0001, Bpev01.c0645.g0006.m0001
	GO:0010310	regulation of hydrogen peroxide metabolic process	10/1555	51/29388	6	0.0195744	Bpev01.c0188.g0001.m0001, Bpev01.c0188.g0002.m0001, Bpev01.c0188.g0005.m0001, Bpev01.c0188.g0006.m0001, Bpev01.c0188.g0008.m0001, Bpev01.c0188.g0012.m0001, Bpev01.c1446.g0012.m0001, Bpev01.c1502.g0002.m0001, Bpev01.c1598.g0004.m0001, Bpev01.c2713.g0002.m0001
	GO:0009626	plant-type hypersensitive response	18/1555	136/29388	7	0.0201376	Bpev01.c0173.g0006.m0001, Bpev01.c0173.g0007.m0001, Bpev01.c0173.g0010.m0001, Bpev01.c0173.g0011.m0001, Bpev01.c0233.g0001.m0001, Bpev01.c0262.g0009.m0001, Bpev01.c0286.g0036.m0001, Bpev01.c0299.g0040.m0001, Bpev01.c0397.g0019.m0001, Bpev01.c0455.g0002.m0001, Bpev01.c0555.g0007.m0001, Bpev01.c0645.g0006.m0001, Bpev01.c0660.g0003.m0001, Bpev01.c0660.g0009.m0001, Bpev01.c0789.g0003.m0001, Bpev01.c1…
	GO:0034050	host programmed cell death induced by symbiont	18/1555	136/29388	4	0.0201376	Bpev01.c0173.g0006.m0001, Bpev01.c0173.g0007.m0001, Bpev01.c0173.g0010.m0001, Bpev01.c0173.g0011.m0001, Bpev01.c0233.g0001.m0001, Bpev01.c0262.g0009.m0001, Bpev01.c0286.g0036.m0001, Bpev01.c0299.g0040.m0001, Bpev01.c0397.g0019.m0001, Bpev01.c0455.g0002.m0001, Bpev01.c0555.g0007.m0001, Bpev01.c0645.g0006.m0001, Bpev01.c0660.g0003.m0001, Bpev01.c0660.g0009.m0001, Bpev01.c0789.g0003.m0001, Bpev01.c1…
	GO:0009751	response to salicylic acid	23/1555	198/29388	5	0.0237867	Bpev01.c0022.g0124.m0001, Bpev01.c0031.g0016.m0001, Bpev01.c0050.g0087.m0001, Bpev01.c0095.g0007.m0001, Bpev01.c0163.g0020.m0001, Bpev01.c0197.g0006.m0001, Bpev01.c0317.g0001.m0003, Bpev01.c0318.g0003.m0001, Bpev01.c0464.g0035.m0001, Bpev01.c0511.g0003.m0001, Bpev01.c0684.g0005.m0001, Bpev01.c0811.g0006.m0001, Bpev01.c0960.g0003.m0001, Bpev01.c1228.g0008.m0001, Bpev01.c1381.g0001.m0001, Bpev01.c1…
	GO:0043067	regulation of programmed cell death	12/1555	72/29388	5	0.0238451	Bpev01.c0029.g0142.m0001, Bpev01.c0029.g0142.m0002, Bpev01.c0030.g0037.m0001, Bpev01.c0088.g0089.m0001, Bpev01.c0121.g0044.m0001, Bpev01.c0261.g0045.m0001, Bpev01.c0299.g0040.m0001, Bpev01.c0312.g0018.m0001, Bpev01.c0450.g0004.m0001, Bpev01.c0450.g0007.m0001, Bpev01.c0645.g0006.m0001, Bpev01.c3045.g0003.m0001
	GO:0000160	phosphorelay signal transduction system	30/1555	284/29388	6	0.0257175	Bpev01.c0027.g0191.m0001, Bpev01.c0031.g0016.m0001, Bpev01.c0031.g0021.m0001, Bpev01.c0037.g0030.m0001, Bpev01.c0038.g0089.m0001, Bpev01.c0088.g0027.m0001, Bpev01.c0164.g0003.m0001, Bpev01.c0164.g0005.m0001, Bpev01.c0164.g0011.m0001, Bpev01.c0166.g0004.m0001, Bpev01.c0233.g0001.m0001, Bpev01.c0275.g0043.m0001, Bpev01.c0327.g0005.m0001, Bpev01.c0403.g0018.m0001, Bpev01.c0455.g0002.m0001, Bpev01.c0…
	GO:0019253	reductive pentose-phosphate cycle	6/1555	20/29388	6	0.0273963	Bpev01.c0080.g0006.m0001, Bpev01.c0147.g0018.m0001, Bpev01.c0213.g0017.m0002, Bpev01.c0213.g0018.m0001, Bpev01.c0480.g0020.m0001, Bpev01.c2160.g0008.m0001
	GO:0050832	defense response to fungus	39/1555	408/29388	6	0.0287195	Bpev01.c0019.g0001.m0001, Bpev01.c0027.g0191.m0001, Bpev01.c0031.g0016.m0001, Bpev01.c0038.g0015.m0001, Bpev01.c0050.g0065.m0001, Bpev01.c0114.g0047.m0001, Bpev01.c0121.g0044.m0001, Bpev01.c0164.g0003.m0001, Bpev01.c0164.g0005.m0001, Bpev01.c0164.g0011.m0001, Bpev01.c0166.g0004.m0001, Bpev01.c0233.g0001.m0001, Bpev01.c0455.g0002.m0001, Bpev01.c0464.g0035.m0001, Bpev01.c0476.g0001.m0001, Bpev01.c0…
	GO:0008150	biological_process	1197/1555	21513/29388	0	0.0305998	Bpev01.c0000.g0012.m0001, Bpev01.c0000.g0022.m0001, Bpev01.c0000.g0089.m0001, Bpev01.c0000.g0181.m0001, Bpev01.c0001.g0003.m0001, Bpev01.c0001.g0034.m0002, Bpev01.c0001.g0056.m0001, Bpev01.c0001.g0061.m0001, Bpev01.c0015.g0007.m0001, Bpev01.c0015.g0026.m0001, Bpev01.c0015.g0042.m0001, Bpev01.c0015.g0057.m0001, Bpev01.c0015.g0070.m0001, Bpev01.c0015.g0093.m0001, Bpev01.c0015.g0106.m0002, Bpev01.c0…
	GO:0060548	negative regulation of cell death	8/1555	37/29388	5	0.0344001	Bpev01.c0029.g0142.m0001, Bpev01.c0029.g0142.m0002, Bpev01.c0030.g0037.m0001, Bpev01.c0121.g0044.m0001, Bpev01.c0299.g0040.m0001, Bpev01.c0312.g0018.m0001, Bpev01.c0645.g0006.m0001, Bpev01.c2723.g0001.m0001
	GO:0045926	negative regulation of growth	9/1555	46/29388	4	0.0344232	Bpev01.c0164.g0003.m0001, Bpev01.c0164.g0005.m0001, Bpev01.c0164.g0011.m0001, Bpev01.c0166.g0004.m0001, Bpev01.c0727.g0026.m0001, Bpev01.c0727.g0027.m0001, Bpev01.c1179.g0001.m0001, Bpev01.c1179.g0010.m0001, Bpev01.c2243.g0001.m0001
	GO:0001101	response to acid chemical	98/1555	1316/29388	3	0.0368463	Bpev01.c0015.g0042.m0001, Bpev01.c0022.g0124.m0001, Bpev01.c0031.g0016.m0001, Bpev01.c0036.g0039.m0001, Bpev01.c0042.g0019.m0001, Bpev01.c0050.g0066.m0001, Bpev01.c0050.g0087.m0001, Bpev01.c0051.g0036.m0001, Bpev01.c0051.g0116.m0001, Bpev01.c0051.g0148.m0001, Bpev01.c0094.g0075.m0001, Bpev01.c0095.g0007.m0001, Bpev01.c0096.g0015.m0001, Bpev01.c0101.g0035.m0001, Bpev01.c0121.g0044.m0001, Bpev01.c0…
	GO:0009871	jasmonic acid and ethylene-dependent systemic resistance, ethylene mediated signaling pathway	6/1555	22/29388	8	0.0436913	Bpev01.c0031.g0016.m0001, Bpev01.c0233.g0001.m0001, Bpev01.c0455.g0002.m0001, Bpev01.c0660.g0003.m0001, Bpev01.c0660.g0009.m0001, Bpev01.c0960.g0003.m0001
	GO:0014070	response to organic cyclic compound	35/1555	368/29388	4	0.0486275	Bpev01.c0022.g0124.m0001, Bpev01.c0031.g0016.m0001, Bpev01.c0050.g0087.m0001, Bpev01.c0095.g0007.m0001, Bpev01.c0163.g0020.m0001, Bpev01.c0164.g0003.m0001, Bpev01.c0164.g0005.m0001, Bpev01.c0164.g0011.m0001, Bpev01.c0166.g0004.m0001, Bpev01.c0197.g0006.m0001, Bpev01.c0317.g0001.m0003, Bpev01.c0318.g0003.m0001, Bpev01.c0337.g0006.m0001, Bpev01.c0464.g0035.m0001, Bpev01.c0511.g0003.m0001, Bpev01.c0…

## Sheet: Table S2
Table S2. Gene Ontology (GO) BP enrichment of the WGCNA Clusters. Cluster - the WGCNA cluster; GO - the ID of the Gene Ontology (GO) term; GO term name - the name of the GO term process; Ratio_in_study - the number of genes annotated with the GO term in the given cluster (study); Ratio_in_population - the total number of genes in the genome annotated with the GO term (population); p_uncorrected- …
Cluster	GO	GO term name	Ratio_in_study	Ratio_in_pop	p_uncorrected	depth	p_fdr_bh	Genes
Cl10	GO:0007033	vacuole organization	14/1041	78/29388	5.56017e-07	4	0.000480172	Bpev01.c0001.g0064.m0001, Bpev01.c0027.g0169.m0001, Bpev01.c0047.g0008.m0001, Bpev01.c0047.g0009.m0001, Bpev01.c0051.g0188.m0001, Bpev01.c0127.g0013.m0001, Bpev01.c0210.g0017.m0001, Bpev01.c0210.g0017.m0002, Bpev01.c0798.g0009.m0001, Bpev01.c0963.g0015.m0001, Bpev01.c0976.g0004.m0001, Bpev01.c1030.g0001.m0001, Bpev01.c1503.g0012.m0001, Bpev01.c2063.g0001.m0001
Cl10	GO:0060627	regulation of vesicle-mediated transport	10/1041	39/29388	7.43097e-07	5	0.000480172	Bpev01.c0047.g0008.m0001, Bpev01.c0047.g0009.m0001, Bpev01.c0130.g0022.m0001, Bpev01.c0190.g0021.m0001, Bpev01.c0281.g0095.m0001, Bpev01.c0365.g0008.m0001, Bpev01.c0798.g0009.m0001, Bpev01.c1108.g0005.m0001, Bpev01.c1114.g0006.m0001, Bpev01.c2063.g0001.m0001
Cl10	GO:0006886	intracellular protein transport	52/1041	500/29388	9.27469e-07	8	0.000480172	Bpev01.c0016.g0160.m0001, Bpev01.c0029.g0030.m0001, Bpev01.c0036.g0044.m0001, Bpev01.c0037.g0009.m0001, Bpev01.c0038.g0030.m0001, Bpev01.c0038.g0064.m0001, Bpev01.c0042.g0058.m0001, Bpev01.c0047.g0008.m0001, Bpev01.c0047.g0009.m0001, Bpev01.c0051.g0193.m0001, Bpev01.c0052.g0001.m0001, Bpev01.c0115.g0105.m0001, Bpev01.c0134.g0010.m0001, Bpev01.c0142.g0052.m0001, Bpev01.c0161.g0008.m0001, Bpev01.c0…
Cl10	GO:0043632	modification-dependent macromolecule catabolic process	40/1041	413/29388	1.08348e-06	6	0.000480172	Bpev01.c0000.g0062.m0001, Bpev01.c0000.g0177.m0001, Bpev01.c0015.g0263.m0001, Bpev01.c0016.g0044.m0001, Bpev01.c0016.g0084.m0001, Bpev01.c0022.g0053.m0001, Bpev01.c0027.g0084.m0002, Bpev01.c0051.g0123.m0001, Bpev01.c0051.g0140.m0001, Bpev01.c0082.g0083.m0001, Bpev01.c0089.g0056.m0001, Bpev01.c0101.g0058.m0001, Bpev01.c0120.g0027.m0001, Bpev01.c0127.g0013.m0001, Bpev01.c0212.g0020.m0001, Bpev01.c0…
Cl10	GO:0048193	Golgi vesicle transport	24/1041	161/29388	1.17795e-06	5	0.000480172	Bpev01.c0036.g0044.m0001, Bpev01.c0045.g0064.m0001, Bpev01.c0050.g0006.m0001, Bpev01.c0089.g0011.m0001, Bpev01.c0107.g0003.m0001, Bpev01.c0130.g0022.m0001, Bpev01.c0161.g0008.m0001, Bpev01.c0161.g0074.m0001, Bpev01.c0162.g0003.m0001, Bpev01.c0327.g0013.m0001, Bpev01.c0327.g0046.m0001, Bpev01.c0333.g0017.m0001, Bpev01.c0353.g0034.m0001, Bpev01.c0353.g0034.m0002, Bpev01.c0536.g0003.m0001, Bpev01.c0…
Cl10	GO:0016192	vesicle-mediated transport	69/1041	439/29388	1.35011e-06	4	0.000480172	Bpev01.c0036.g0044.m0001, Bpev01.c0038.g0030.m0001, Bpev01.c0038.g0064.m0001, Bpev01.c0042.g0058.m0001, Bpev01.c0045.g0064.m0001, Bpev01.c0050.g0006.m0001, Bpev01.c0066.g0010.m0001, Bpev01.c0066.g0010.m0002, Bpev01.c0066.g0010.m0003, Bpev01.c0089.g0011.m0001, Bpev01.c0094.g0092.m0001, Bpev01.c0105.g0003.m0001, Bpev01.c0107.g0003.m0001, Bpev01.c0114.g0053.m0001, Bpev01.c0115.g0105.m0001, Bpev01.c0…
Cl10	GO:0006511	ubiquitin-dependent protein catabolic process	40/1041	396/29388	1.36944e-06	8	0.000480172	Bpev01.c0000.g0062.m0001, Bpev01.c0000.g0177.m0001, Bpev01.c0015.g0263.m0001, Bpev01.c0016.g0044.m0001, Bpev01.c0016.g0084.m0001, Bpev01.c0022.g0053.m0001, Bpev01.c0027.g0084.m0002, Bpev01.c0051.g0123.m0001, Bpev01.c0051.g0140.m0001, Bpev01.c0082.g0083.m0001, Bpev01.c0089.g0056.m0001, Bpev01.c0101.g0058.m0001, Bpev01.c0120.g0027.m0001, Bpev01.c0127.g0013.m0001, Bpev01.c0212.g0020.m0001, Bpev01.c0…
Cl10	GO:0015031	protein transport	77/1041	743/29388	1.599e-06	7	0.000480172	Bpev01.c0001.g0064.m0001, Bpev01.c0016.g0160.m0001, Bpev01.c0029.g0030.m0001, Bpev01.c0036.g0044.m0001, Bpev01.c0037.g0009.m0001, Bpev01.c0038.g0030.m0001, Bpev01.c0038.g0064.m0001, Bpev01.c0042.g0058.m0001, Bpev01.c0045.g0064.m0001, Bpev01.c0047.g0008.m0001, Bpev01.c0047.g0009.m0001, Bpev01.c0051.g0193.m0001, Bpev01.c0052.g0001.m0001, Bpev01.c0089.g0011.m0001, Bpev01.c0094.g0092.m0001, Bpev01.c0…
Cl10	GO:0046907	intracellular transport	79/1041	654/29388	1.60415e-06	4	0.000480172	Bpev01.c0015.g0041.m0001, Bpev01.c0016.g0160.m0001, Bpev01.c0029.g0030.m0001, Bpev01.c0036.g0044.m0001, Bpev01.c0037.g0009.m0001, Bpev01.c0038.g0030.m0001, Bpev01.c0038.g0064.m0001, Bpev01.c0042.g0058.m0001, Bpev01.c0045.g0064.m0001, Bpev01.c0047.g0008.m0001, Bpev01.c0047.g0009.m0001, Bpev01.c0051.g0193.m0001, Bpev01.c0052.g0001.m0001, Bpev01.c0089.g0011.m0001, Bpev01.c0095.g0036.m0001, Bpev01.c0…
Cl10	GO:0019941	modification-dependent protein catabolic process	40/1041	404/29388	1.69464e-06	7	0.000480172	Bpev01.c0000.g0062.m0001, Bpev01.c0000.g0177.m0001, Bpev01.c0015.g0263.m0001, Bpev01.c0016.g0044.m0001, Bpev01.c0016.g0084.m0001, Bpev01.c0022.g0053.m0001, Bpev01.c0027.g0084.m0002, Bpev01.c0051.g0123.m0001, Bpev01.c0051.g0140.m0001, Bpev01.c0082.g0083.m0001, Bpev01.c0089.g0056.m0001, Bpev01.c0101.g0058.m0001, Bpev01.c0120.g0027.m0001, Bpev01.c0127.g0013.m0001, Bpev01.c0212.g0020.m0001, Bpev01.c0…
Cl10	GO:0042886	amide transport	78/1041	819/29388	1.79613e-06	5	0.000480172	Bpev01.c0001.g0064.m0001, Bpev01.c0016.g0160.m0001, Bpev01.c0029.g0030.m0001, Bpev01.c0036.g0044.m0001, Bpev01.c0037.g0009.m0001, Bpev01.c0038.g0030.m0001, Bpev01.c0038.g0064.m0001, Bpev01.c0042.g0058.m0001, Bpev01.c0045.g0064.m0001, Bpev01.c0047.g0008.m0001, Bpev01.c0047.g0009.m0001, Bpev01.c0051.g0193.m0001, Bpev01.c0052.g0001.m0001, Bpev01.c0052.g0016.m0001, Bpev01.c0089.g0011.m0001, Bpev01.c0…
Cl10	GO:0051603	proteolysis involved in cellular protein catabolic process	43/1041	499/29388	1.88994e-06	6	0.000480172	Bpev01.c0000.g0062.m0001, Bpev01.c0000.g0177.m0001, Bpev01.c0015.g0263.m0001, Bpev01.c0016.g0044.m0001, Bpev01.c0016.g0084.m0001, Bpev01.c0022.g0053.m0001, Bpev01.c0027.g0084.m0002, Bpev01.c0051.g0123.m0001, Bpev01.c0051.g0140.m0001, Bpev01.c0082.g0083.m0001, Bpev01.c0089.g0056.m0001, Bpev01.c0101.g0058.m0001, Bpev01.c0120.g0027.m0001, Bpev01.c0127.g0013.m0001, Bpev01.c0212.g0020.m0001, Bpev01.c0…
Cl10	GO:0045184	establishment of protein localization	77/1041	755/29388	1.90723e-06	4	0.000480172	Bpev01.c0001.g0064.m0001, Bpev01.c0016.g0160.m0001, Bpev01.c0029.g0030.m0001, Bpev01.c0036.g0044.m0001, Bpev01.c0037.g0009.m0001, Bpev01.c0038.g0030.m0001, Bpev01.c0038.g0064.m0001, Bpev01.c0042.g0058.m0001, Bpev01.c0045.g0064.m0001, Bpev01.c0047.g0008.m0001, Bpev01.c0047.g0009.m0001, Bpev01.c0051.g0193.m0001, Bpev01.c0052.g0001.m0001, Bpev01.c0089.g0011.m0001, Bpev01.c0094.g0092.m0001, Bpev01.c0…
Cl10	GO:0008104	protein localization	83/1041	823/29388	1.91555e-06	3	0.000480172	Bpev01.c0001.g0064.m0001, Bpev01.c0016.g0160.m0001, Bpev01.c0029.g0030.m0001, Bpev01.c0036.g0044.m0001, Bpev01.c0037.g0009.m0001, Bpev01.c0038.g0030.m0001, Bpev01.c0038.g0064.m0001, Bpev01.c0042.g0058.m0001, Bpev01.c0045.g0064.m0001, Bpev01.c0047.g0008.m0001, Bpev01.c0047.g0009.m0001, Bpev01.c0051.g0193.m0001, Bpev01.c0052.g0001.m0001, Bpev01.c0089.g0011.m0001, Bpev01.c0094.g0092.m0001, Bpev01.c0…
Cl10	GO:0051649	establishment of localization in cell	79/1041	691/29388	2.00087e-06	3	0.000480172	Bpev01.c0015.g0041.m0001, Bpev01.c0016.g0160.m0001, Bpev01.c0029.g0030.m0001, Bpev01.c0036.g0044.m0001, Bpev01.c0037.g0009.m0001, Bpev01.c0038.g0030.m0001, Bpev01.c0038.g0064.m0001, Bpev01.c0042.g0058.m0001, Bpev01.c0045.g0064.m0001, Bpev01.c0047.g0008.m0001, Bpev01.c0047.g0009.m0001, Bpev01.c0051.g0193.m0001, Bpev01.c0052.g0001.m0001, Bpev01.c0089.g0011.m0001, Bpev01.c0095.g0036.m0001, Bpev01.c0…
Cl10	GO:0051641	cellular localization	94/1041	827/29388	2.07121e-06	2	0.000480172	Bpev01.c0015.g0041.m0001, Bpev01.c0016.g0160.m0001, Bpev01.c0029.g0030.m0001, Bpev01.c0036.g0044.m0001, Bpev01.c0037.g0009.m0001, Bpev01.c0038.g0030.m0001, Bpev01.c0038.g0064.m0001, Bpev01.c0042.g0058.m0001, Bpev01.c0045.g0064.m0001, Bpev01.c0047.g0008.m0001, Bpev01.c0047.g0009.m0001, Bpev01.c0051.g0083.m0001, Bpev01.c0051.g0193.m0001, Bpev01.c0052.g0001.m0001, Bpev01.c0089.g0011.m0001, Bpev01.c0…
Cl10	GO:0033036	macromolecule localization	83/1041	866/29388	2.17616e-06	2	0.000480172	Bpev01.c0001.g0064.m0001, Bpev01.c0016.g0160.m0001, Bpev01.c0029.g0030.m0001, Bpev01.c0036.g0044.m0001, Bpev01.c0037.g0009.m0001, Bpev01.c0038.g0030.m0001, Bpev01.c0038.g0064.m0001, Bpev01.c0042.g0058.m0001, Bpev01.c0045.g0064.m0001, Bpev01.c0047.g0008.m0001, Bpev01.c0047.g0009.m0001, Bpev01.c0051.g0193.m0001, Bpev01.c0052.g0001.m0001, Bpev01.c0089.g0011.m0001, Bpev01.c0094.g0092.m0001, Bpev01.c0…
Cl10	GO:0070647	protein modification by small protein conjugation or removal	54/1041	703/29388	2.20726e-06	7	0.000480172	Bpev01.c0000.g0177.m0001, Bpev01.c0015.g0082.m0001, Bpev01.c0015.g0243.m0001, Bpev01.c0016.g0084.m0001, Bpev01.c0027.g0084.m0002, Bpev01.c0051.g0140.m0001, Bpev01.c0052.g0028.m0001, Bpev01.c0089.g0056.m0001, Bpev01.c0101.g0058.m0001, Bpev01.c0105.g0019.m0001, Bpev01.c0121.g0026.m0001, Bpev01.c0188.g0015.m0001, Bpev01.c0212.g0020.m0001, Bpev01.c0245.g0066.m0001, Bpev01.c0263.g0016.m0001, Bpev01.c0…
Cl10	GO:0015833	peptide transport	78/1041	802/29388	2.33842e-06	6	0.000480172	Bpev01.c0001.g0064.m0001, Bpev01.c0016.g0160.m0001, Bpev01.c0029.g0030.m0001, Bpev01.c0036.g0044.m0001, Bpev01.c0037.g0009.m0001, Bpev01.c0038.g0030.m0001, Bpev01.c0038.g0064.m0001, Bpev01.c0042.g0058.m0001, Bpev01.c0045.g0064.m0001, Bpev01.c0047.g0008.m0001, Bpev01.c0047.g0009.m0001, Bpev01.c0051.g0193.m0001, Bpev01.c0052.g0001.m0001, Bpev01.c0052.g0016.m0001, Bpev01.c0089.g0011.m0001, Bpev01.c0…
Cl10	GO:1902600	proton transmembrane transport	14/1041	88/29388	2.51522e-06	8	0.000487477	Bpev01.c0051.g0022.m0001, Bpev01.c0094.g0168.m0001, Bpev01.c0095.g0036.m0001, Bpev01.c0114.g0030.m0001, Bpev01.c0146.g0034.m0001, Bpev01.c0158.g0027.m0001, Bpev01.c0206.g0016.m0001, Bpev01.c0281.g0022.m0001, Bpev01.c0364.g0015.m0001, Bpev01.c1040.g0026.m0001, Bpev01.c1040.g0026.m0002, Bpev01.c1130.g0009.m0001, Bpev01.c1334.g0010.m0002, Bpev01.c1401.g0013.m0001
Cl10	GO:0044265	cellular macromolecule catabolic process	48/1041	618/29388	2.52552e-06	5	0.000487477	Bpev01.c0000.g0062.m0001, Bpev01.c0000.g0177.m0001, Bpev01.c0015.g0263.m0001, Bpev01.c0016.g0044.m0001, Bpev01.c0016.g0084.m0001, Bpev01.c0022.g0053.m0001, Bpev01.c0027.g0084.m0002, Bpev01.c0030.g0013.m0001, Bpev01.c0051.g0123.m0001, Bpev01.c0051.g0140.m0001, Bpev01.c0082.g0083.m0001, Bpev01.c0089.g0056.m0001, Bpev01.c0101.g0058.m0001, Bpev01.c0120.g0027.m0001, Bpev01.c0127.g0013.m0001, Bpev01.c0…
Cl10	GO:0006508	proteolysis	64/1041	952/29388	2.63202e-06	5	0.000488493	Bpev01.c0000.g0062.m0001, Bpev01.c0000.g0177.m0001, Bpev01.c0000.g0241.m0001, Bpev01.c0015.g0263.m0001, Bpev01.c0016.g0044.m0001, Bpev01.c0016.g0084.m0001, Bpev01.c0022.g0053.m0001, Bpev01.c0022.g0085.m0002, Bpev01.c0022.g0182.m0001, Bpev01.c0027.g0084.m0002, Bpev01.c0044.g0096.m0001, Bpev01.c0051.g0123.m0001, Bpev01.c0051.g0140.m0001, Bpev01.c0052.g0028.m0001, Bpev01.c0082.g0083.m0001, Bpev01.c0…
Cl10	GO:0043254	regulation of protein complex assembly	14/1041	89/29388	2.88835e-06	5	0.00049739	Bpev01.c0029.g0119.m0001, Bpev01.c0047.g0008.m0001, Bpev01.c0047.g0009.m0001, Bpev01.c0120.g0027.m0001, Bpev01.c0130.g0022.m0001, Bpev01.c0154.g0035.m0001, Bpev01.c0395.g0043.m0001, Bpev01.c0414.g0009.m0001, Bpev01.c0798.g0009.m0001, Bpev01.c1401.g0013.m0001, Bpev01.c1519.g0014.m0001, Bpev01.c2063.g0001.m0001, Bpev01.c2182.g0001.m0001, Bpev01.c2235.g0010.m0001
Cl10	GO:0071702	organic substance transport	99/1041	1326/29388	2.93765e-06	4	0.00049739	Bpev01.c0001.g0064.m0001, Bpev01.c0007.g0002.m0001, Bpev01.c0016.g0160.m0001, Bpev01.c0022.g0153.m0001, Bpev01.c0029.g0030.m0001, Bpev01.c0036.g0044.m0001, Bpev01.c0037.g0009.m0001, Bpev01.c0038.g0030.m0001, Bpev01.c0038.g0064.m0001, Bpev01.c0042.g0058.m0001, Bpev01.c0045.g0064.m0001, Bpev01.c0047.g0008.m0001, Bpev01.c0047.g0009.m0001, Bpev01.c0051.g0193.m0001, Bpev01.c0052.g0001.m0001, Bpev01.c0…
Cl10	GO:0071705	nitrogen compound transport	85/1041	1078/29388	2.99619e-06	4	0.000498555	Bpev01.c0001.g0064.m0001, Bpev01.c0016.g0160.m0001, Bpev01.c0022.g0153.m0001, Bpev01.c0029.g0030.m0001, Bpev01.c0036.g0044.m0001, Bpev01.c0037.g0009.m0001, Bpev01.c0038.g0030.m0001, Bpev01.c0038.g0064.m0001, Bpev01.c0042.g0058.m0001, Bpev01.c0045.g0064.m0001, Bpev01.c0047.g0008.m0001, Bpev01.c0047.g0009.m0001, Bpev01.c0051.g0193.m0001, Bpev01.c0052.g0001.m0001, Bpev01.c0052.g0016.m0001, Bpev01.c0…
Cl10	GO:0051234	establishment of localization	168/1041	2564/29388	3.12431e-06	2	0.000511063	Bpev01.c0001.g0064.m0001, Bpev01.c0007.g0002.m0001, Bpev01.c0015.g0041.m0001, Bpev01.c0016.g0160.m0001, Bpev01.c0022.g0073.m0001, Bpev01.c0022.g0153.m0001, Bpev01.c0022.g0163.m0001, Bpev01.c0022.g0163.m0002, Bpev01.c0027.g0083.m0001, Bpev01.c0029.g0030.m0001, Bpev01.c0036.g0044.m0001, Bpev01.c0037.g0009.m0001, Bpev01.c0038.g0030.m0001, Bpev01.c0038.g0064.m0001, Bpev01.c0038.g0156.m0001, Bpev01.c0…
Cl10	GO:0016043	cellular component organization	147/1041	2735/29388	3.54202e-06	2	0.000551356	Bpev01.c0000.g0062.m0001, Bpev01.c0000.g0068.m0001, Bpev01.c0001.g0052.m0001, Bpev01.c0001.g0064.m0001, Bpev01.c0015.g0041.m0001, Bpev01.c0015.g0082.m0001, Bpev01.c0015.g0141.m0001, Bpev01.c0016.g0068.m0001, Bpev01.c0018.g0010.m0001, Bpev01.c0018.g0029.m0001, Bpev01.c0022.g0053.m0001, Bpev01.c0022.g0186.m0001, Bpev01.c0023.g0026.m0001, Bpev01.c0027.g0072.m0001, Bpev01.c0027.g0169.m0001, Bpev01.c0…
Cl10	GO:0006996	organelle organization	67/1041	1020/29388	3.78489e-06	3	0.000566022	Bpev01.c0000.g0068.m0001, Bpev01.c0001.g0064.m0001, Bpev01.c0015.g0082.m0001, Bpev01.c0018.g0010.m0001, Bpev01.c0018.g0029.m0001, Bpev01.c0022.g0186.m0001, Bpev01.c0027.g0169.m0001, Bpev01.c0029.g0030.m0001, Bpev01.c0029.g0119.m0001, Bpev01.c0036.g0044.m0001, Bpev01.c0045.g0064.m0001, Bpev01.c0047.g0008.m0001, Bpev01.c0047.g0009.m0001, Bpev01.c0051.g0188.m0001, Bpev01.c0094.g0077.m0001, Bpev01.c0…
Cl10	GO:0051179	localization	176/1041	2719/29388	4.32799e-06	1	0.000623425	Bpev01.c0001.g0064.m0001, Bpev01.c0007.g0002.m0001, Bpev01.c0015.g0041.m0001, Bpev01.c0016.g0160.m0001, Bpev01.c0022.g0073.m0001, Bpev01.c0022.g0153.m0001, Bpev01.c0022.g0163.m0001, Bpev01.c0022.g0163.m0002, Bpev01.c0027.g0083.m0001, Bpev01.c0029.g0030.m0001, Bpev01.c0036.g0044.m0001, Bpev01.c0037.g0009.m0001, Bpev01.c0038.g0030.m0001, Bpev01.c0038.g0064.m0001, Bpev01.c0038.g0156.m0001, Bpev01.c0…
Cl10	GO:0006810	transport	168/1041	2530/29388	4.67693e-06	3	0.000645266	Bpev01.c0001.g0064.m0001, Bpev01.c0007.g0002.m0001, Bpev01.c0015.g0041.m0001, Bpev01.c0016.g0160.m0001, Bpev01.c0022.g0073.m0001, Bpev01.c0022.g0153.m0001, Bpev01.c0022.g0163.m0001, Bpev01.c0022.g0163.m0002, Bpev01.c0027.g0083.m0001, Bpev01.c0029.g0030.m0001, Bpev01.c0036.g0044.m0001, Bpev01.c0037.g0009.m0001, Bpev01.c0038.g0030.m0001, Bpev01.c0038.g0064.m0001, Bpev01.c0038.g0156.m0001, Bpev01.c0…
Cl10	GO:0006891	intra-Golgi vesicle-mediated transport	10/1041	47/29388	4.6802e-06	6	0.000645266	Bpev01.c0050.g0006.m0001, Bpev01.c0161.g0008.m0001, Bpev01.c0162.g0003.m0001, Bpev01.c0353.g0034.m0001, Bpev01.c0353.g0034.m0002, Bpev01.c0538.g0003.m0001, Bpev01.c1130.g0006.m0001, Bpev01.c1414.g0007.m0001, Bpev01.c1966.g0002.m0001, Bpev01.c2158.g0001.m0001
Cl10	GO:1901564	organonitrogen compound metabolic process	262/1041	5474/29388	5.35939e-06	3	0.000701199	Bpev01.c0000.g0062.m0001, Bpev01.c0000.g0116.m0001, Bpev01.c0000.g0118.m0001, Bpev01.c0000.g0177.m0001, Bpev01.c0000.g0241.m0001, Bpev01.c0001.g0026.m0001, Bpev01.c0001.g0064.m0001, Bpev01.c0004.g0013.m0001, Bpev01.c0015.g0019.m0001, Bpev01.c0015.g0082.m0001, Bpev01.c0015.g0243.m0001, Bpev01.c0015.g0263.m0001, Bpev01.c0015.g0264.m0001, Bpev01.c0016.g0044.m0001, Bpev01.c0016.g0084.m0001, Bpev01.c0…
Cl10	GO:0006888	endoplasmic reticulum to Golgi vesicle-mediated transport	14/1041	94/29388	5.59739e-06	6	0.000701564	Bpev01.c0036.g0044.m0001, Bpev01.c0045.g0064.m0001, Bpev01.c0089.g0011.m0001, Bpev01.c0130.g0022.m0001, Bpev01.c0161.g0008.m0001, Bpev01.c0333.g0017.m0001, Bpev01.c0353.g0034.m0001, Bpev01.c0353.g0034.m0002, Bpev01.c0536.g0003.m0001, Bpev01.c0897.g0007.m0001, Bpev01.c1108.g0005.m0001, Bpev01.c1130.g0006.m0001, Bpev01.c1966.g0002.m0001, Bpev01.c2158.g0001.m0001
Cl10	GO:0008150	biological_process	885/1041	21513/29388	5.82957e-06	0	0.000704598	Bpev01.c0000.g0015.m0001, Bpev01.c0000.g0017.m0001, Bpev01.c0000.g0023.m0001, Bpev01.c0000.g0062.m0001, Bpev01.c0000.g0068.m0001, Bpev01.c0000.g0075.m0001, Bpev01.c0000.g0081.m0001, Bpev01.c0000.g0084.m0001, Bpev01.c0000.g0116.m0001, Bpev01.c0000.g0118.m0001, Bpev01.c0000.g0177.m0001, Bpev01.c0000.g0189.m0001, Bpev01.c0000.g0217.m0001, Bpev01.c0000.g0241.m0001, Bpev01.c0001.g0026.m0001, Bpev01.c0…
Cl10	GO:0009987	cellular process	551/1041	12767/29388	5.98663e-06	1	0.000704598	Bpev01.c0000.g0017.m0001, Bpev01.c0000.g0023.m0001, Bpev01.c0000.g0062.m0001, Bpev01.c0000.g0068.m0001, Bpev01.c0000.g0075.m0001, Bpev01.c0000.g0081.m0001, Bpev01.c0000.g0116.m0001, Bpev01.c0000.g0118.m0001, Bpev01.c0000.g0177.m0001, Bpev01.c0000.g0217.m0001, Bpev01.c0001.g0026.m0001, Bpev01.c0001.g0052.m0001, Bpev01.c0001.g0064.m0001, Bpev01.c0004.g0013.m0001, Bpev01.c0015.g0019.m0001, Bpev01.c0…
Cl10	GO:0071840	cellular component organization or biogenesis	150/1041	2899/29388	6.2905e-06	1	0.000705925	Bpev01.c0000.g0062.m0001, Bpev01.c0000.g0068.m0001, Bpev01.c0001.g0052.m0001, Bpev01.c0001.g0064.m0001, Bpev01.c0015.g0041.m0001, Bpev01.c0015.g0082.m0001, Bpev01.c0015.g0141.m0001, Bpev01.c0016.g0068.m0001, Bpev01.c0018.g0010.m0001, Bpev01.c0018.g0029.m0001, Bpev01.c0022.g0053.m0001, Bpev01.c0022.g0186.m0001, Bpev01.c0023.g0026.m0001, Bpev01.c0027.g0072.m0001, Bpev01.c0027.g0169.m0001, Bpev01.c0…
Cl10	GO:0006754	ATP biosynthetic process	8/1041	31/29388	9.20805e-06	11	0.000916153	Bpev01.c0094.g0168.m0001, Bpev01.c0095.g0036.m0001, Bpev01.c0114.g0030.m0001, Bpev01.c0158.g0027.m0001, Bpev01.c0206.g0016.m0001, Bpev01.c1040.g0026.m0001, Bpev01.c1040.g0026.m0002, Bpev01.c1130.g0009.m0001
Cl10	GO:0015985	energy coupled proton transport, down electrochemical gradient	8/1041	31/29388	9.20805e-06	9	0.000916153	Bpev01.c0094.g0168.m0001, Bpev01.c0095.g0036.m0001, Bpev01.c0114.g0030.m0001, Bpev01.c0158.g0027.m0001, Bpev01.c0206.g0016.m0001, Bpev01.c1040.g0026.m0001, Bpev01.c1040.g0026.m0002, Bpev01.c1130.g0009.m0001
Cl10	GO:0015986	ATP synthesis coupled proton transport	8/1041	31/29388	9.20805e-06	12	0.000916153	Bpev01.c0094.g0168.m0001, Bpev01.c0095.g0036.m0001, Bpev01.c0114.g0030.m0001, Bpev01.c0158.g0027.m0001, Bpev01.c0206.g0016.m0001, Bpev01.c1040.g0026.m0001, Bpev01.c1040.g0026.m0002, Bpev01.c1130.g0009.m0001
Cl10	GO:0051128	regulation of cellular component organization	38/1041	503/29388	1.37624e-05	4	0.00131269	Bpev01.c0016.g0068.m0001, Bpev01.c0029.g0073.m0001, Bpev01.c0029.g0119.m0001, Bpev01.c0038.g0025.m0001, Bpev01.c0038.g0025.m0002, Bpev01.c0047.g0008.m0001, Bpev01.c0047.g0009.m0001, Bpev01.c0080.g0121.m0001, Bpev01.c0080.g0121.m0002, Bpev01.c0105.g0003.m0001, Bpev01.c0120.g0027.m0001, Bpev01.c0130.g0022.m0001, Bpev01.c0134.g0050.m0001, Bpev01.c0154.g0035.m0001, Bpev01.c0155.g0001.m0001, Bpev01.c0…
Cl10	GO:0006665	sphingolipid metabolic process	10/1041	54/29388	1.72809e-05	6	0.00158836	Bpev01.c0015.g0264.m0001, Bpev01.c0101.g0065.m0001, Bpev01.c0154.g0006.m0001, Bpev01.c0237.g0054.m0001, Bpev01.c0344.g0009.m0001, Bpev01.c0629.g0029.m0001, Bpev01.c0719.g0011.m0001, Bpev01.c1202.g0048.m0001, Bpev01.c1350.g0007.m0001, Bpev01.c1401.g0011.m0001
Cl10	GO:0006464	cellular protein modification process	151/1041	3030/29388	1.96862e-05	6	0.00177562	Bpev01.c0000.g0062.m0001, Bpev01.c0000.g0116.m0001, Bpev01.c0000.g0177.m0001, Bpev01.c0001.g0026.m0001, Bpev01.c0001.g0064.m0001, Bpev01.c0015.g0019.m0001, Bpev01.c0015.g0082.m0001, Bpev01.c0015.g0243.m0001, Bpev01.c0016.g0084.m0001, Bpev01.c0022.g0054.m0001, Bpev01.c0022.g0135.m0001, Bpev01.c0022.g0135.m0002, Bpev01.c0027.g0072.m0001, Bpev01.c0027.g0084.m0002, Bpev01.c0029.g0085.m0001, Bpev01.c0…
Cl10	GO:0036211	protein modification process	151/1041	3030/29388	1.96862e-05	5	0.00177562	Bpev01.c0000.g0062.m0001, Bpev01.c0000.g0116.m0001, Bpev01.c0000.g0177.m0001, Bpev01.c0001.g0026.m0001, Bpev01.c0001.g0064.m0001, Bpev01.c0015.g0019.m0001, Bpev01.c0015.g0082.m0001, Bpev01.c0015.g0243.m0001, Bpev01.c0016.g0084.m0001, Bpev01.c0022.g0054.m0001, Bpev01.c0022.g0135.m0001, Bpev01.c0022.g0135.m0002, Bpev01.c0027.g0072.m0001, Bpev01.c0027.g0084.m0002, Bpev01.c0029.g0085.m0001, Bpev01.c0…
Cl10	GO:0031365	N-terminal protein amino acid modification	10/1041	55/29388	2.04554e-05	7	0.00182791	Bpev01.c0000.g0062.m0001, Bpev01.c0000.g0177.m0001, Bpev01.c0038.g0030.m0001, Bpev01.c0042.g0058.m0001, Bpev01.c0069.g0005.m0001, Bpev01.c0115.g0019.m0001, Bpev01.c1067.g0011.m0001, Bpev01.c1126.g0004.m0001, Bpev01.c1282.g0002.m0001, Bpev01.c1351.g0001.m0001
Cl10	GO:0042776	mitochondrial ATP synthesis coupled proton transport	4/1041	6/29388	2.21787e-05	13	0.00191113	Bpev01.c0095.g0036.m0001, Bpev01.c0206.g0016.m0001, Bpev01.c1040.g0026.m0001, Bpev01.c1040.g0026.m0002
Cl10	GO:0032446	protein modification by small protein conjugation	44/1041	630/29388	2.53358e-05	8	0.00214488	Bpev01.c0015.g0082.m0001, Bpev01.c0015.g0243.m0001, Bpev01.c0027.g0084.m0002, Bpev01.c0051.g0140.m0001, Bpev01.c0089.g0056.m0001, Bpev01.c0101.g0058.m0001, Bpev01.c0105.g0019.m0001, Bpev01.c0121.g0026.m0001, Bpev01.c0188.g0015.m0001, Bpev01.c0212.g0020.m0001, Bpev01.c0245.g0066.m0001, Bpev01.c0263.g0016.m0001, Bpev01.c0281.g0071.m0001, Bpev01.c0328.g0012.m0001, Bpev01.c0329.g0018.m0001, Bpev01.c0…
Cl10	GO:0022607	cellular component assembly	50/1041	754/29388	3.38033e-05	3	0.00283683	Bpev01.c0000.g0062.m0001, Bpev01.c0001.g0052.m0001, Bpev01.c0001.g0064.m0001, Bpev01.c0015.g0141.m0001, Bpev01.c0018.g0029.m0001, Bpev01.c0022.g0053.m0001, Bpev01.c0027.g0169.m0001, Bpev01.c0029.g0119.m0001, Bpev01.c0042.g0050.m0001, Bpev01.c0094.g0002.m0001, Bpev01.c0115.g0105.m0001, Bpev01.c0120.g0055.m0001, Bpev01.c0127.g0013.m0001, Bpev01.c0142.g0089.m0001, Bpev01.c0145.g0050.m0001, Bpev01.c0…
Cl10	GO:0016197	endosomal transport	9/1041	47/29388	3.43878e-05	5	0.002861	Bpev01.c0105.g0003.m0001, Bpev01.c0107.g0003.m0001, Bpev01.c0114.g0053.m0001, Bpev01.c0162.g0003.m0001, Bpev01.c0281.g0095.m0001, Bpev01.c0365.g0008.m0001, Bpev01.c1092.g0014.m0001, Bpev01.c1634.g0006.m0001, Bpev01.c2890.g0001.m0001
Cl10	GO:0034982	mitochondrial protein processing	5/1041	12/29388	3.55361e-05	7	0.00293127	Bpev01.c0044.g0096.m0001, Bpev01.c0135.g0031.m0001, Bpev01.c0150.g0002.m0001, Bpev01.c0190.g0045.m0001, Bpev01.c0245.g0044.m0001
Cl10	GO:0009206	purine ribonucleoside triphosphate biosynthetic process	8/1041	37/29388	3.73214e-05	10	0.00300157	Bpev01.c0094.g0168.m0001, Bpev01.c0095.g0036.m0001, Bpev01.c0114.g0030.m0001, Bpev01.c0158.g0027.m0001, Bpev01.c0206.g0016.m0001, Bpev01.c1040.g0026.m0001, Bpev01.c1040.g0026.m0002, Bpev01.c1130.g0009.m0001
Cl10	GO:0009205	purine ribonucleoside triphosphate metabolic process	8/1041	37/29388	3.73214e-05	9	0.00300157	Bpev01.c0094.g0168.m0001, Bpev01.c0095.g0036.m0001, Bpev01.c0114.g0030.m0001, Bpev01.c0158.g0027.m0001, Bpev01.c0206.g0016.m0001, Bpev01.c1040.g0026.m0001, Bpev01.c1040.g0026.m0002, Bpev01.c1130.g0009.m0001
Cl10	GO:0098662	inorganic cation transmembrane transport	23/1041	253/29388	3.83819e-05	7	0.00306136	Bpev01.c0022.g0073.m0001, Bpev01.c0051.g0022.m0001, Bpev01.c0094.g0168.m0001, Bpev01.c0095.g0036.m0001, Bpev01.c0112.g0014.m0001, Bpev01.c0114.g0030.m0001, Bpev01.c0146.g0034.m0001, Bpev01.c0158.g0027.m0001, Bpev01.c0171.g0022.m0001, Bpev01.c0206.g0016.m0001, Bpev01.c0224.g0031.m0001, Bpev01.c0281.g0022.m0001, Bpev01.c0364.g0015.m0001, Bpev01.c0373.g0011.m0001, Bpev01.c0627.g0003.m0001, Bpev01.c0…
Cl10	GO:0032012	regulation of ARF protein signal transduction	3/1041	3/29388	4.43235e-05	9	0.00346913	Bpev01.c0281.g0095.m0001, Bpev01.c0365.g0008.m0001, Bpev01.c0874.g0037.m0001
Cl10	GO:0044087	regulation of cellular component biogenesis	17/1041	157/29388	4.46069e-05	3	0.00346913	Bpev01.c0029.g0119.m0001, Bpev01.c0047.g0008.m0001, Bpev01.c0047.g0009.m0001, Bpev01.c0120.g0027.m0001, Bpev01.c0130.g0022.m0001, Bpev01.c0154.g0006.m0001, Bpev01.c0154.g0035.m0001, Bpev01.c0230.g0019.m0001, Bpev01.c0395.g0043.m0001, Bpev01.c0414.g0009.m0001, Bpev01.c0455.g0017.m0001, Bpev01.c0798.g0009.m0001, Bpev01.c1401.g0013.m0001, Bpev01.c1519.g0014.m0001, Bpev01.c2063.g0001.m0001, Bpev01.c2…
Cl10	GO:0009145	purine nucleoside triphosphate biosynthetic process	8/1041	38/29388	4.58136e-05	9	0.0035091	Bpev01.c0094.g0168.m0001, Bpev01.c0095.g0036.m0001, Bpev01.c0114.g0030.m0001, Bpev01.c0158.g0027.m0001, Bpev01.c0206.g0016.m0001, Bpev01.c1040.g0026.m0001, Bpev01.c1040.g0026.m0002, Bpev01.c1130.g0009.m0001
Cl10	GO:0098657	import into cell	14/1041	113/29388	4.72922e-05	4	0.00359383	Bpev01.c0042.g0058.m0001, Bpev01.c0094.g0092.m0001, Bpev01.c0115.g0105.m0001, Bpev01.c0171.g0022.m0001, Bpev01.c0275.g0007.m0001, Bpev01.c0281.g0095.m0001, Bpev01.c0365.g0008.m0001, Bpev01.c0445.g0012.m0001, Bpev01.c0934.g0008.m0001, Bpev01.c1114.g0006.m0001, Bpev01.c1588.g0011.m0002, Bpev01.c1972.g0007.m0003, Bpev01.c2890.g0001.m0001, Bpev01.c5491.g0001.m0001
Cl10	GO:0035542	regulation of SNARE complex assembly	4/1041	7/29388	5.02927e-05	7	0.00376259	Bpev01.c0047.g0008.m0001, Bpev01.c0047.g0009.m0001, Bpev01.c0798.g0009.m0001, Bpev01.c2063.g0001.m0001
Cl10	GO:0031338	regulation of vesicle fusion	4/1041	7/29388	5.02927e-05	6	0.00376259	Bpev01.c0047.g0008.m0001, Bpev01.c0047.g0009.m0001, Bpev01.c0798.g0009.m0001, Bpev01.c2063.g0001.m0001
Cl10	GO:0006890	retrograde vesicle-mediated transport, Golgi to endoplasmic reticulum	8/1041	39/29388	5.5857e-05	6	0.0040679	Bpev01.c0045.g0064.m0001, Bpev01.c0089.g0011.m0001, Bpev01.c0161.g0008.m0001, Bpev01.c0353.g0034.m0001, Bpev01.c0353.g0034.m0002, Bpev01.c1108.g0005.m0001, Bpev01.c1130.g0006.m0001, Bpev01.c1966.g0002.m0001
Cl10	GO:0019637	organophosphate metabolic process	39/1041	553/29388	5.8144e-05	4	0.00418763	Bpev01.c0022.g0187.m0001, Bpev01.c0027.g0038.m0001, Bpev01.c0027.g0038.m0002, Bpev01.c0027.g0038.m0003, Bpev01.c0037.g0005.m0001, Bpev01.c0039.g0014.m0001, Bpev01.c0051.g0188.m0001, Bpev01.c0051.g0201.m0001, Bpev01.c0069.g0002.m0001, Bpev01.c0089.g0039.m0001, Bpev01.c0094.g0168.m0001, Bpev01.c0095.g0036.m0001, Bpev01.c0114.g0030.m0001, Bpev01.c0157.g0012.m0001, Bpev01.c0158.g0027.m0001, Bpev01.c0…
Cl10	GO:0009738	abscisic acid-activated signaling pathway	23/1041	260/29388	5.85774e-05	6	0.00418763	Bpev01.c0000.g0068.m0001, Bpev01.c0001.g0026.m0001, Bpev01.c0022.g0079.m0001, Bpev01.c0029.g0091.m0001, Bpev01.c0115.g0016.m0001, Bpev01.c0115.g0020.m0001, Bpev01.c0115.g0064.m0001, Bpev01.c0121.g0062.m0001, Bpev01.c0135.g0070.m0001, Bpev01.c0190.g0026.m0001, Bpev01.c0224.g0041.m0001, Bpev01.c0304.g0013.m0001, Bpev01.c0479.g0012.m0001, Bpev01.c0518.g0018.m0001, Bpev01.c0577.g0010.m0001, Bpev01.c0…
Cl10	GO:0006807	nitrogen compound metabolic process	314/1041	7290/29388	6.66976e-05	2	0.0046982	Bpev01.c0000.g0062.m0001, Bpev01.c0000.g0081.m0001, Bpev01.c0000.g0116.m0001, Bpev01.c0000.g0118.m0001, Bpev01.c0000.g0177.m0001, Bpev01.c0000.g0241.m0001, Bpev01.c0001.g0026.m0001, Bpev01.c0001.g0052.m0001, Bpev01.c0001.g0064.m0001, Bpev01.c0004.g0013.m0001, Bpev01.c0015.g0019.m0001, Bpev01.c0015.g0082.m0001, Bpev01.c0015.g0243.m0001, Bpev01.c0015.g0263.m0001, Bpev01.c0015.g0264.m0001, Bpev01.c0…
Cl10	GO:0006499	N-terminal protein myristoylation	8/1041	40/29388	6.76666e-05	9	0.0046982	Bpev01.c0000.g0062.m0001, Bpev01.c0000.g0177.m0001, Bpev01.c0038.g0030.m0001, Bpev01.c0042.g0058.m0001, Bpev01.c0069.g0005.m0001, Bpev01.c0115.g0019.m0001, Bpev01.c1067.g0011.m0001, Bpev01.c1126.g0004.m0001
Cl10	GO:0006498	N-terminal protein lipidation	8/1041	40/29388	6.76666e-05	8	0.0046982	Bpev01.c0000.g0062.m0001, Bpev01.c0000.g0177.m0001, Bpev01.c0038.g0030.m0001, Bpev01.c0042.g0058.m0001, Bpev01.c0069.g0005.m0001, Bpev01.c0115.g0019.m0001, Bpev01.c1067.g0011.m0001, Bpev01.c1126.g0004.m0001
Cl10	GO:0016579	protein deubiquitination	10/1041	64/29388	7.94429e-05	9	0.00539932	Bpev01.c0000.g0177.m0001, Bpev01.c0016.g0084.m0001, Bpev01.c0052.g0028.m0001, Bpev01.c0305.g0006.m0001, Bpev01.c0364.g0021.m0001, Bpev01.c0522.g0038.m0001, Bpev01.c0522.g0038.m0002, Bpev01.c1020.g0006.m0001, Bpev01.c1092.g0001.m0001, Bpev01.c1810.g0001.m0001
Cl10	GO:0009144	purine nucleoside triphosphate metabolic process	8/1041	41/29388	8.14774e-05	8	0.00549887	Bpev01.c0094.g0168.m0001, Bpev01.c0095.g0036.m0001, Bpev01.c0114.g0030.m0001, Bpev01.c0158.g0027.m0001, Bpev01.c0206.g0016.m0001, Bpev01.c1040.g0026.m0001, Bpev01.c1040.g0026.m0002, Bpev01.c1130.g0009.m0001
Cl10	GO:0016567	protein ubiquitination	41/1041	606/29388	8.34657e-05	9	0.00559394	Bpev01.c0015.g0082.m0001, Bpev01.c0015.g0243.m0001, Bpev01.c0027.g0084.m0002, Bpev01.c0051.g0140.m0001, Bpev01.c0089.g0056.m0001, Bpev01.c0101.g0058.m0001, Bpev01.c0105.g0019.m0001, Bpev01.c0121.g0026.m0001, Bpev01.c0188.g0015.m0001, Bpev01.c0212.g0020.m0001, Bpev01.c0245.g0066.m0001, Bpev01.c0263.g0016.m0001, Bpev01.c0328.g0012.m0001, Bpev01.c0329.g0018.m0001, Bpev01.c0329.g0018.m0002, Bpev01.c0…
Cl10	GO:0046034	ATP metabolic process	13/1041	105/29388	8.79292e-05	2	0.00581826	Bpev01.c0069.g0002.m0001, Bpev01.c0094.g0168.m0001, Bpev01.c0095.g0036.m0001, Bpev01.c0114.g0030.m0001, Bpev01.c0158.g0027.m0001, Bpev01.c0174.g0004.m0001, Bpev01.c0206.g0016.m0001, Bpev01.c0438.g0002.m0001, Bpev01.c1040.g0026.m0001, Bpev01.c1040.g0026.m0002, Bpev01.c1130.g0009.m0001, Bpev01.c1401.g0013.m0001, Bpev01.c1513.g0002.m0001
Cl10	GO:0018377	protein myristoylation	8/1041	42/29388	9.75454e-05	8	0.00624795	Bpev01.c0000.g0062.m0001, Bpev01.c0000.g0177.m0001, Bpev01.c0038.g0030.m0001, Bpev01.c0042.g0058.m0001, Bpev01.c0069.g0005.m0001, Bpev01.c0115.g0019.m0001, Bpev01.c1067.g0011.m0001, Bpev01.c1126.g0004.m0001
Cl10	GO:0006119	oxidative phosphorylation	4/1041	8/29388	9.77557e-05	6	0.00624795	Bpev01.c0095.g0036.m0001, Bpev01.c0206.g0016.m0001, Bpev01.c1040.g0026.m0001, Bpev01.c1040.g0026.m0002
Cl10	GO:0030148	sphingolipid biosynthetic process	7/1041	32/29388	0.000106182	7	0.00669781	Bpev01.c0015.g0264.m0001, Bpev01.c0101.g0065.m0001, Bpev01.c0154.g0006.m0001, Bpev01.c0237.g0054.m0001, Bpev01.c0629.g0029.m0001, Bpev01.c0719.g0011.m0001, Bpev01.c1202.g0048.m0001
Cl10	GO:0015672	monovalent inorganic cation transport	20/1041	219/29388	0.000112657	6	0.00706007	Bpev01.c0051.g0022.m0001, Bpev01.c0094.g0168.m0001, Bpev01.c0095.g0036.m0001, Bpev01.c0114.g0030.m0001, Bpev01.c0146.g0034.m0001, Bpev01.c0158.g0027.m0001, Bpev01.c0171.g0022.m0001, Bpev01.c0206.g0016.m0001, Bpev01.c0281.g0022.m0001, Bpev01.c0364.g0015.m0001, Bpev01.c0373.g0011.m0001, Bpev01.c0627.g0003.m0001, Bpev01.c0627.g0003.m0002, Bpev01.c0934.g0008.m0001, Bpev01.c1040.g0026.m0001, Bpev01.c1…
Cl10	GO:0070925	organelle assembly	12/1041	94/29388	0.000120914	4	0.00752865	Bpev01.c0001.g0064.m0001, Bpev01.c0018.g0029.m0001, Bpev01.c0027.g0169.m0001, Bpev01.c0127.g0013.m0001, Bpev01.c0210.g0017.m0001, Bpev01.c0210.g0017.m0002, Bpev01.c0223.g0049.m0001, Bpev01.c0395.g0043.m0001, Bpev01.c0815.g0007.m0001, Bpev01.c1030.g0001.m0001, Bpev01.c1040.g0011.m0001, Bpev01.c2361.g0002.m0001
Cl10	GO:0019538	protein metabolic process	190/1041	4125/29388	0.000131205	4	0.00806533	Bpev01.c0000.g0062.m0001, Bpev01.c0000.g0116.m0001, Bpev01.c0000.g0177.m0001, Bpev01.c0000.g0241.m0001, Bpev01.c0001.g0026.m0001, Bpev01.c0001.g0064.m0001, Bpev01.c0015.g0019.m0001, Bpev01.c0015.g0082.m0001, Bpev01.c0015.g0243.m0001, Bpev01.c0015.g0263.m0001, Bpev01.c0016.g0044.m0001, Bpev01.c0016.g0084.m0001, Bpev01.c0022.g0053.m0001, Bpev01.c0022.g0054.m0001, Bpev01.c0022.g0085.m0002, Bpev01.c0…
Cl10	GO:0009057	macromolecule catabolic process	54/1041	887/29388	0.000134215	4	0.00814684	Bpev01.c0000.g0062.m0001, Bpev01.c0000.g0177.m0001, Bpev01.c0000.g0241.m0001, Bpev01.c0015.g0263.m0001, Bpev01.c0016.g0044.m0001, Bpev01.c0016.g0084.m0001, Bpev01.c0022.g0053.m0001, Bpev01.c0022.g0085.m0002, Bpev01.c0027.g0084.m0002, Bpev01.c0030.g0013.m0001, Bpev01.c0051.g0123.m0001, Bpev01.c0051.g0140.m0001, Bpev01.c0082.g0083.m0001, Bpev01.c0089.g0056.m0001, Bpev01.c0101.g0058.m0001, Bpev01.c0…
Cl10	GO:0000902	cell morphogenesis	31/1041	419/29388	0.000138871	4	0.00837653	Bpev01.c0022.g0186.m0001, Bpev01.c0023.g0026.m0001, Bpev01.c0038.g0025.m0001, Bpev01.c0038.g0025.m0002, Bpev01.c0039.g0014.m0001, Bpev01.c0050.g0153.m0001, Bpev01.c0051.g0083.m0001, Bpev01.c0114.g0053.m0001, Bpev01.c0134.g0050.m0001, Bpev01.c0145.g0059.m0001, Bpev01.c0154.g0035.m0001, Bpev01.c0161.g0074.m0001, Bpev01.c0275.g0007.m0001, Bpev01.c0281.g0095.m0001, Bpev01.c0301.g0014.m0001, Bpev01.c0…
Cl10	GO:0032989	cellular component morphogenesis	31/1041	420/29388	0.000142425	3	0.00853755	Bpev01.c0022.g0186.m0001, Bpev01.c0023.g0026.m0001, Bpev01.c0038.g0025.m0001, Bpev01.c0038.g0025.m0002, Bpev01.c0039.g0014.m0001, Bpev01.c0050.g0153.m0001, Bpev01.c0051.g0083.m0001, Bpev01.c0114.g0053.m0001, Bpev01.c0134.g0050.m0001, Bpev01.c0145.g0059.m0001, Bpev01.c0154.g0035.m0001, Bpev01.c0161.g0074.m0001, Bpev01.c0275.g0007.m0001, Bpev01.c0281.g0095.m0001, Bpev01.c0301.g0014.m0001, Bpev01.c0…
Cl10	GO:0007032	endosome organization	6/1041	24/29388	0.000151469	5	0.0089136	Bpev01.c0047.g0008.m0001, Bpev01.c0047.g0009.m0001, Bpev01.c1092.g0014.m0001, Bpev01.c1503.g0012.m0001, Bpev01.c2063.g0001.m0001, Bpev01.c2361.g0002.m0001
Cl10	GO:0098655	cation transmembrane transport	23/1041	269/29388	0.000156724	6	0.00916693	Bpev01.c0022.g0073.m0001, Bpev01.c0051.g0022.m0001, Bpev01.c0094.g0168.m0001, Bpev01.c0095.g0036.m0001, Bpev01.c0112.g0014.m0001, Bpev01.c0114.g0030.m0001, Bpev01.c0146.g0034.m0001, Bpev01.c0158.g0027.m0001, Bpev01.c0171.g0022.m0001, Bpev01.c0206.g0016.m0001, Bpev01.c0224.g0031.m0001, Bpev01.c0281.g0022.m0001, Bpev01.c0364.g0015.m0001, Bpev01.c0373.g0011.m0001, Bpev01.c0627.g0003.m0001, Bpev01.c0…
Cl10	GO:0009199	ribonucleoside triphosphate metabolic process	8/1041	45/29388	0.000162183	8	0.00926168	Bpev01.c0094.g0168.m0001, Bpev01.c0095.g0036.m0001, Bpev01.c0114.g0030.m0001, Bpev01.c0158.g0027.m0001, Bpev01.c0206.g0016.m0001, Bpev01.c1040.g0026.m0001, Bpev01.c1040.g0026.m0002, Bpev01.c1130.g0009.m0001
Cl10	GO:0009201	ribonucleoside triphosphate biosynthetic process	8/1041	45/29388	0.000162183	9	0.00926168	Bpev01.c0094.g0168.m0001, Bpev01.c0095.g0036.m0001, Bpev01.c0114.g0030.m0001, Bpev01.c0158.g0027.m0001, Bpev01.c0206.g0016.m0001, Bpev01.c1040.g0026.m0001, Bpev01.c1040.g0026.m0002, Bpev01.c1130.g0009.m0001
Cl10	GO:0006904	vesicle docking involved in exocytosis	8/1041	45/29388	0.000162183	6	0.00926168	Bpev01.c0047.g0008.m0001, Bpev01.c0047.g0009.m0001, Bpev01.c0121.g0011.m0001, Bpev01.c0145.g0059.m0001, Bpev01.c1339.g0001.m0001, Bpev01.c1346.g0013.m0001, Bpev01.c1419.g0007.m0001, Bpev01.c2063.g0001.m0001
Cl10	GO:0006497	protein lipidation	12/1041	97/29388	0.00016383	7	0.0093007	Bpev01.c0000.g0062.m0001, Bpev01.c0000.g0177.m0001, Bpev01.c0038.g0030.m0001, Bpev01.c0042.g0058.m0001, Bpev01.c0052.g0001.m0001, Bpev01.c0069.g0005.m0001, Bpev01.c0115.g0019.m0001, Bpev01.c0457.g0044.m0001, Bpev01.c1030.g0001.m0001, Bpev01.c1067.g0011.m0001, Bpev01.c1126.g0004.m0001, Bpev01.c1393.g0009.m0001
Cl10	GO:0009653	anatomical structure morphogenesis	41/1041	625/29388	0.000169006	2	0.00953848	Bpev01.c0000.g0062.m0001, Bpev01.c0022.g0186.m0001, Bpev01.c0023.g0026.m0001, Bpev01.c0036.g0029.m0001, Bpev01.c0038.g0025.m0001, Bpev01.c0038.g0025.m0002, Bpev01.c0039.g0014.m0001, Bpev01.c0050.g0153.m0001, Bpev01.c0051.g0083.m0001, Bpev01.c0069.g0005.m0001, Bpev01.c0114.g0053.m0001, Bpev01.c0134.g0050.m0001, Bpev01.c0145.g0059.m0001, Bpev01.c0154.g0035.m0001, Bpev01.c0161.g0074.m0001, Bpev01.c0…
Cl10	GO:0051056	regulation of small GTPase mediated signal transduction	3/1041	4/29388	0.000172597	7	0.00962851	Bpev01.c0281.g0095.m0001, Bpev01.c0365.g0008.m0001, Bpev01.c0874.g0037.m0001
Cl10	GO:0046578	regulation of Ras protein signal transduction	3/1041	4/29388	0.000172597	8	0.00962851	Bpev01.c0281.g0095.m0001, Bpev01.c0365.g0008.m0001, Bpev01.c0874.g0037.m0001
Cl10	GO:0006897	endocytosis	11/1041	84/29388	0.000182705	5	0.0101338	Bpev01.c0042.g0058.m0001, Bpev01.c0094.g0092.m0001, Bpev01.c0115.g0105.m0001, Bpev01.c0275.g0007.m0001, Bpev01.c0281.g0095.m0001, Bpev01.c0365.g0008.m0001, Bpev01.c0445.g0012.m0001, Bpev01.c1114.g0006.m0001, Bpev01.c1588.g0011.m0002, Bpev01.c2890.g0001.m0001, Bpev01.c5491.g0001.m0001
Cl10	GO:0016485	protein processing	9/1041	58/29388	0.000189719	6	0.0104627	Bpev01.c0044.g0096.m0001, Bpev01.c0135.g0031.m0001, Bpev01.c0150.g0002.m0001, Bpev01.c0190.g0045.m0001, Bpev01.c0245.g0044.m0001, Bpev01.c0566.g0050.m0003, Bpev01.c1150.g0004.m0001, Bpev01.c1282.g0002.m0001, Bpev01.c1351.g0001.m0001
Cl10	GO:0016482	cytosolic transport	6/1041	25/29388	0.000193355	5	0.0105428	Bpev01.c0042.g0058.m0001, Bpev01.c0107.g0003.m0001, Bpev01.c0114.g0053.m0001, Bpev01.c0162.g0003.m0001, Bpev01.c0414.g0009.m0001, Bpev01.c1092.g0014.m0001
Cl10	GO:0051261	protein depolymerization	6/1041	25/29388	0.000193355	6	0.0105428	Bpev01.c0350.g0018.m0001, Bpev01.c0350.g0018.m0002, Bpev01.c0414.g0009.m0001, Bpev01.c0444.g0023.m0001, Bpev01.c1114.g0006.m0001, Bpev01.c1588.g0011.m0002
Cl10	GO:0016050	vesicle organization	12/1041	100/29388	0.000219135	4	0.0118149	Bpev01.c0036.g0044.m0001, Bpev01.c0045.g0064.m0001, Bpev01.c0047.g0008.m0001, Bpev01.c0047.g0009.m0001, Bpev01.c0120.g0055.m0001, Bpev01.c0240.g0007.m0001, Bpev01.c0292.g0016.m0001, Bpev01.c0445.g0012.m0001, Bpev01.c1092.g0014.m0001, Bpev01.c1503.g0012.m0001, Bpev01.c2063.g0001.m0001, Bpev01.c2361.g0002.m0001
Cl10	GO:0098660	inorganic ion transmembrane transport	23/1041	282/29388	0.00023395	6	0.0125436	Bpev01.c0022.g0073.m0001, Bpev01.c0051.g0022.m0001, Bpev01.c0094.g0168.m0001, Bpev01.c0095.g0036.m0001, Bpev01.c0112.g0014.m0001, Bpev01.c0114.g0030.m0001, Bpev01.c0146.g0034.m0001, Bpev01.c0158.g0027.m0001, Bpev01.c0171.g0022.m0001, Bpev01.c0206.g0016.m0001, Bpev01.c0224.g0031.m0001, Bpev01.c0281.g0022.m0001, Bpev01.c0364.g0015.m0001, Bpev01.c0373.g0011.m0001, Bpev01.c0627.g0003.m0001, Bpev01.c0…
Cl10	GO:0070646	protein modification by small protein removal	10/1041	74/29388	0.000273943	8	0.0141381	Bpev01.c0000.g0177.m0001, Bpev01.c0016.g0084.m0001, Bpev01.c0052.g0028.m0001, Bpev01.c0305.g0006.m0001, Bpev01.c0364.g0021.m0001, Bpev01.c0522.g0038.m0001, Bpev01.c0522.g0038.m0002, Bpev01.c1020.g0006.m0001, Bpev01.c1092.g0001.m0001, Bpev01.c1810.g0001.m0001
Cl10	GO:0048278	vesicle docking	10/1041	74/29388	0.000273943	5	0.0141381	Bpev01.c0047.g0008.m0001, Bpev01.c0047.g0009.m0001, Bpev01.c0121.g0011.m0001, Bpev01.c0145.g0059.m0001, Bpev01.c0240.g0007.m0001, Bpev01.c0292.g0016.m0001, Bpev01.c1339.g0001.m0001, Bpev01.c1346.g0013.m0001, Bpev01.c1419.g0007.m0001, Bpev01.c2063.g0001.m0001
Cl10	GO:0030835	negative regulation of actin filament depolymerization	4/1041	10/29388	0.000277028	11	0.0141403	Bpev01.c0029.g0119.m0001, Bpev01.c0414.g0009.m0001, Bpev01.c1401.g0013.m0001, Bpev01.c2182.g0001.m0001
Cl10	GO:0051693	actin filament capping	4/1041	10/29388	0.000277028	12	0.0141403	Bpev01.c0029.g0119.m0001, Bpev01.c0414.g0009.m0001, Bpev01.c1401.g0013.m0001, Bpev01.c2182.g0001.m0001
Cl10	GO:0034613	cellular protein localization	26/1041	342/29388	0.000296907	4	0.0149437	Bpev01.c0029.g0030.m0001, Bpev01.c0051.g0193.m0001, Bpev01.c0052.g0001.m0001, Bpev01.c0120.g0055.m0001, Bpev01.c0142.g0052.m0001, Bpev01.c0171.g0023.m0001, Bpev01.c0171.g0023.m0002, Bpev01.c0210.g0017.m0001, Bpev01.c0210.g0017.m0002, Bpev01.c0243.g0055.m0001, Bpev01.c0245.g0066.m0001, Bpev01.c0327.g0013.m0001, Bpev01.c0337.g0002.m0001, Bpev01.c0357.g0009.m0001, Bpev01.c0381.g0011.m0001, Bpev01.c0…
Cl10	GO:0022411	cellular component disassembly	11/1041	89/29388	0.000306024	3	0.0150768	Bpev01.c0015.g0082.m0001, Bpev01.c0129.g0010.m0001, Bpev01.c0210.g0017.m0001, Bpev01.c0210.g0017.m0002, Bpev01.c0350.g0018.m0001, Bpev01.c0350.g0018.m0002, Bpev01.c0414.g0009.m0001, Bpev01.c0444.g0023.m0001, Bpev01.c1030.g0001.m0001, Bpev01.c1114.g0006.m0001, Bpev01.c1588.g0011.m0002
Cl10	GO:0009152	purine ribonucleotide biosynthetic process	11/1041	89/29388	0.000306024	10	0.0150768	Bpev01.c0022.g0187.m0001, Bpev01.c0094.g0168.m0001, Bpev01.c0095.g0036.m0001, Bpev01.c0114.g0030.m0001, Bpev01.c0158.g0027.m0001, Bpev01.c0206.g0016.m0001, Bpev01.c0671.g0006.m0001, Bpev01.c1040.g0026.m0001, Bpev01.c1040.g0026.m0002, Bpev01.c1130.g0009.m0001, Bpev01.c2939.g0001.m0001
Cl10	GO:0022406	membrane docking	10/1041	75/29388	0.000306191	2	0.0150768	Bpev01.c0047.g0008.m0001, Bpev01.c0047.g0009.m0001, Bpev01.c0121.g0011.m0001, Bpev01.c0145.g0059.m0001, Bpev01.c0240.g0007.m0001, Bpev01.c0292.g0016.m0001, Bpev01.c1339.g0001.m0001, Bpev01.c1346.g0013.m0001, Bpev01.c1419.g0007.m0001, Bpev01.c2063.g0001.m0001
Cl10	GO:0140056	organelle localization by membrane tethering	10/1041	75/29388	0.000306191	4	0.0150768	Bpev01.c0047.g0008.m0001, Bpev01.c0047.g0009.m0001, Bpev01.c0121.g0011.m0001, Bpev01.c0145.g0059.m0001, Bpev01.c0240.g0007.m0001, Bpev01.c0292.g0016.m0001, Bpev01.c1339.g0001.m0001, Bpev01.c1346.g0013.m0001, Bpev01.c1419.g0007.m0001, Bpev01.c2063.g0001.m0001
Cl10	GO:0072522	purine-containing compound biosynthetic process	12/1041	104/29388	0.000316986	5	0.0155291	Bpev01.c0022.g0187.m0001, Bpev01.c0094.g0168.m0001, Bpev01.c0095.g0036.m0001, Bpev01.c0114.g0030.m0001, Bpev01.c0158.g0027.m0001, Bpev01.c0206.g0016.m0001, Bpev01.c0253.g0023.m0001, Bpev01.c0671.g0006.m0001, Bpev01.c1040.g0026.m0001, Bpev01.c1040.g0026.m0002, Bpev01.c1130.g0009.m0001, Bpev01.c2939.g0001.m0001
Cl10	GO:0009142	nucleoside triphosphate biosynthetic process	8/1041	50/29388	0.000345552	8	0.0167584	Bpev01.c0094.g0168.m0001, Bpev01.c0095.g0036.m0001, Bpev01.c0114.g0030.m0001, Bpev01.c0158.g0027.m0001, Bpev01.c0206.g0016.m0001, Bpev01.c1040.g0026.m0001, Bpev01.c1040.g0026.m0002, Bpev01.c1130.g0009.m0001
Cl10	GO:0140029	exocytic process	8/1041	50/29388	0.000345552	2	0.0167584	Bpev01.c0047.g0008.m0001, Bpev01.c0047.g0009.m0001, Bpev01.c0121.g0011.m0001, Bpev01.c0145.g0059.m0001, Bpev01.c1339.g0001.m0001, Bpev01.c1346.g0013.m0001, Bpev01.c1419.g0007.m0001, Bpev01.c2063.g0001.m0001
Cl10	GO:0006650	glycerophospholipid metabolic process	14/1041	137/29388	0.000373425	6	0.01793	Bpev01.c0027.g0038.m0001, Bpev01.c0027.g0038.m0002, Bpev01.c0027.g0038.m0003, Bpev01.c0039.g0014.m0001, Bpev01.c0051.g0188.m0001, Bpev01.c0157.g0012.m0001, Bpev01.c0267.g0029.m0001, Bpev01.c0321.g0007.m0001, Bpev01.c0457.g0044.m0001, Bpev01.c0649.g0017.m0001, Bpev01.c0742.g0004.m0001, Bpev01.c0768.g0015.m0001, Bpev01.c0976.g0004.m0001, Bpev01.c1475.g0003.m0001
Cl10	GO:0044267	cellular protein metabolic process	160/1041	3463/29388	0.000415096	5	0.0190822	Bpev01.c0000.g0062.m0001, Bpev01.c0000.g0116.m0001, Bpev01.c0000.g0177.m0001, Bpev01.c0001.g0026.m0001, Bpev01.c0001.g0064.m0001, Bpev01.c0015.g0019.m0001, Bpev01.c0015.g0082.m0001, Bpev01.c0015.g0243.m0001, Bpev01.c0016.g0084.m0001, Bpev01.c0022.g0054.m0001, Bpev01.c0022.g0135.m0001, Bpev01.c0022.g0135.m0002, Bpev01.c0027.g0072.m0001, Bpev01.c0027.g0084.m0002, Bpev01.c0029.g0085.m0001, Bpev01.c0…
Cl10	GO:0008333	endosome to lysosome transport	3/1041	5/29388	0.000420081	6	0.0190822	Bpev01.c0105.g0003.m0001, Bpev01.c0327.g0013.m0001, Bpev01.c1634.g0006.m0001
Cl10	GO:0007041	lysosomal transport	3/1041	5/29388	0.000420081	5	0.0190822	Bpev01.c0105.g0003.m0001, Bpev01.c0327.g0013.m0001, Bpev01.c1634.g0006.m0001
Cl10	GO:0046654	tetrahydrofolate biosynthetic process	4/1041	11/29388	0.000423127	8	0.0190822	Bpev01.c0042.g0011.m0001, Bpev01.c0253.g0023.m0001, Bpev01.c0299.g0002.m0001, Bpev01.c0919.g0020.m0001
Cl10	GO:0006122	mitochondrial electron transport, ubiquinol to cytochrome c	4/1041	11/29388	0.000423127	6	0.0190822	Bpev01.c0052.g0022.m0001, Bpev01.c0094.g0193.m0001, Bpev01.c1040.g0026.m0001, Bpev01.c1040.g0026.m0002
Cl10	GO:0030834	regulation of actin filament depolymerization	4/1041	11/29388	0.000423127	10	0.0190822	Bpev01.c0029.g0119.m0001, Bpev01.c0414.g0009.m0001, Bpev01.c1401.g0013.m0001, Bpev01.c2182.g0001.m0001
Cl10	GO:1901880	negative regulation of protein depolymerization	4/1041	11/29388	0.000423127	7	0.0190822	Bpev01.c0029.g0119.m0001, Bpev01.c0414.g0009.m0001, Bpev01.c1401.g0013.m0001, Bpev01.c2182.g0001.m0001
Cl10	GO:0016049	cell growth	28/1041	391/29388	0.000458755	2	0.0205322	Bpev01.c0022.g0053.m0001, Bpev01.c0023.g0026.m0001, Bpev01.c0038.g0025.m0001, Bpev01.c0038.g0025.m0002, Bpev01.c0039.g0014.m0001, Bpev01.c0050.g0153.m0001, Bpev01.c0051.g0083.m0001, Bpev01.c0114.g0053.m0001, Bpev01.c0134.g0050.m0001, Bpev01.c0145.g0059.m0001, Bpev01.c0161.g0074.m0001, Bpev01.c0281.g0095.m0001, Bpev01.c0301.g0014.m0001, Bpev01.c0333.g0017.m0001, Bpev01.c0349.g0024.m0001, Bpev01.c0…
Cl10	GO:0000045	autophagosome assembly	6/1041	29/29388	0.000459534	6	0.0205322	Bpev01.c0001.g0064.m0001, Bpev01.c0027.g0169.m0001, Bpev01.c0127.g0013.m0001, Bpev01.c0210.g0017.m0001, Bpev01.c0210.g0017.m0002, Bpev01.c1030.g0001.m0001
Cl10	GO:0060560	developmental growth involved in morphogenesis	25/1041	334/29388	0.000469718	3	0.0208905	Bpev01.c0022.g0053.m0001, Bpev01.c0023.g0026.m0001, Bpev01.c0038.g0025.m0001, Bpev01.c0038.g0025.m0002, Bpev01.c0039.g0014.m0001, Bpev01.c0050.g0153.m0001, Bpev01.c0051.g0083.m0001, Bpev01.c0114.g0053.m0001, Bpev01.c0134.g0050.m0001, Bpev01.c0145.g0059.m0001, Bpev01.c0161.g0074.m0001, Bpev01.c0281.g0095.m0001, Bpev01.c0301.g0014.m0001, Bpev01.c0333.g0017.m0001, Bpev01.c0349.g0024.m0001, Bpev01.c0…
Cl10	GO:0007034	vacuolar transport	11/1041	94/29388	0.000492991	4	0.021825	Bpev01.c0038.g0156.m0001, Bpev01.c0105.g0003.m0001, Bpev01.c0107.g0003.m0001, Bpev01.c0129.g0099.m0001, Bpev01.c0274.g0031.m0001, Bpev01.c0281.g0022.m0001, Bpev01.c0327.g0013.m0001, Bpev01.c0337.g0002.m0001, Bpev01.c0798.g0009.m0001, Bpev01.c1108.g0005.m0001, Bpev01.c1634.g0006.m0001
Cl10	GO:0035556	intracellular signal transduction	39/1041	608/29388	0.000500541	5	0.0220581	Bpev01.c0001.g0026.m0001, Bpev01.c0015.g0167.m0001, Bpev01.c0017.g0022.m0001, Bpev01.c0029.g0073.m0001, Bpev01.c0029.g0091.m0001, Bpev01.c0039.g0014.m0001, Bpev01.c0042.g0058.m0001, Bpev01.c0050.g0153.m0001, Bpev01.c0083.g0026.m0001, Bpev01.c0121.g0062.m0001, Bpev01.c0135.g0070.m0001, Bpev01.c0141.g0009.m0001, Bpev01.c0169.g0040.m0001, Bpev01.c0174.g0001.m0001, Bpev01.c0190.g0026.m0001, Bpev01.c0…
Cl10	GO:0051604	protein maturation	11/1041	95/29388	0.000540003	5	0.0236889	Bpev01.c0044.g0096.m0001, Bpev01.c0135.g0031.m0001, Bpev01.c0150.g0002.m0001, Bpev01.c0190.g0045.m0001, Bpev01.c0245.g0044.m0001, Bpev01.c0566.g0050.m0003, Bpev01.c0897.g0007.m0001, Bpev01.c1150.g0004.m0001, Bpev01.c1282.g0002.m0001, Bpev01.c1351.g0001.m0001, Bpev01.c2330.g0008.m0001
Cl10	GO:0000919	cell plate assembly	5/1041	20/29388	0.000549197	4	0.0239832	Bpev01.c0145.g0059.m0001, Bpev01.c0162.g0003.m0001, Bpev01.c0162.g0073.m0001, Bpev01.c0274.g0031.m0001, Bpev01.c1346.g0013.m0001
Cl10	GO:0043242	negative regulation of protein complex disassembly	4/1041	12/29388	0.000616923	6	0.02658	Bpev01.c0029.g0119.m0001, Bpev01.c0414.g0009.m0001, Bpev01.c1401.g0013.m0001, Bpev01.c2182.g0001.m0001
Cl10	GO:0030042	actin filament depolymerization	4/1041	12/29388	0.000616923	7	0.02658	Bpev01.c0350.g0018.m0001, Bpev01.c0350.g0018.m0002, Bpev01.c0414.g0009.m0001, Bpev01.c0444.g0023.m0001
Cl10	GO:0051049	regulation of transport	15/1041	161/29388	0.000630077	4	0.0267795	Bpev01.c0047.g0008.m0001, Bpev01.c0047.g0009.m0001, Bpev01.c0101.g0033.m0001, Bpev01.c0120.g0055.m0001, Bpev01.c0130.g0022.m0001, Bpev01.c0134.g0050.m0001, Bpev01.c0190.g0021.m0001, Bpev01.c0281.g0095.m0001, Bpev01.c0365.g0008.m0001, Bpev01.c0564.g0018.m0001, Bpev01.c0667.g0028.m0001, Bpev01.c0798.g0009.m0001, Bpev01.c1108.g0005.m0001, Bpev01.c1114.g0006.m0001, Bpev01.c2063.g0001.m0001
Cl10	GO:0007015	actin filament organization	10/1041	82/29388	0.000632651	4	0.0267795	Bpev01.c0029.g0119.m0001, Bpev01.c0154.g0035.m0001, Bpev01.c0350.g0018.m0001, Bpev01.c0350.g0018.m0002, Bpev01.c0414.g0009.m0001, Bpev01.c0444.g0023.m0001, Bpev01.c0485.g0003.m0001, Bpev01.c1401.g0013.m0001, Bpev01.c1519.g0014.m0001, Bpev01.c2182.g0001.m0001
Cl10	GO:1905037	autophagosome organization	6/1041	31/29388	0.000670566	5	0.0282604	Bpev01.c0001.g0064.m0001, Bpev01.c0027.g0169.m0001, Bpev01.c0127.g0013.m0001, Bpev01.c0210.g0017.m0001, Bpev01.c0210.g0017.m0002, Bpev01.c1030.g0001.m0001
Cl10	GO:0009260	ribonucleotide biosynthetic process	12/1041	113/29388	0.000678336	9	0.0284635	Bpev01.c0022.g0187.m0001, Bpev01.c0094.g0168.m0001, Bpev01.c0095.g0036.m0001, Bpev01.c0114.g0030.m0001, Bpev01.c0158.g0027.m0001, Bpev01.c0206.g0016.m0001, Bpev01.c0671.g0006.m0001, Bpev01.c1040.g0026.m0001, Bpev01.c1040.g0026.m0002, Bpev01.c1130.g0009.m0001, Bpev01.c2505.g0003.m0001, Bpev01.c2939.g0001.m0001
Cl10	GO:0006164	purine nucleotide biosynthetic process	11/1041	98/29388	0.000704031	9	0.0294139	Bpev01.c0022.g0187.m0001, Bpev01.c0094.g0168.m0001, Bpev01.c0095.g0036.m0001, Bpev01.c0114.g0030.m0001, Bpev01.c0158.g0027.m0001, Bpev01.c0206.g0016.m0001, Bpev01.c0671.g0006.m0001, Bpev01.c1040.g0026.m0001, Bpev01.c1040.g0026.m0002, Bpev01.c1130.g0009.m0001, Bpev01.c2939.g0001.m0001
Cl10	GO:0010091	trichome branching	7/1041	43/29388	0.000724558	6	0.0300116	Bpev01.c0022.g0186.m0001, Bpev01.c0051.g0083.m0001, Bpev01.c0154.g0035.m0001, Bpev01.c0547.g0010.m0001, Bpev01.c0717.g0016.m0001, Bpev01.c1503.g0012.m0001, Bpev01.c1758.g0002.m0001
Cl10	GO:0022402	cell cycle process	29/1041	421/29388	0.000736875	2	0.0303914	Bpev01.c0018.g0010.m0001, Bpev01.c0018.g0029.m0001, Bpev01.c0145.g0059.m0001, Bpev01.c0162.g0003.m0001, Bpev01.c0162.g0073.m0001, Bpev01.c0223.g0049.m0001, Bpev01.c0257.g0004.m0001, Bpev01.c0274.g0031.m0001, Bpev01.c0275.g0034.m0001, Bpev01.c0279.g0014.m0001, Bpev01.c0279.g0014.m0002, Bpev01.c0281.g0095.m0001, Bpev01.c0289.g0016.m0001, Bpev01.c0321.g0010.m0001, Bpev01.c0344.g0016.m0001, Bpev01.c0…
Cl10	GO:0033043	regulation of organelle organization	23/1041	303/29388	0.000754965	5	0.031005	Bpev01.c0029.g0073.m0001, Bpev01.c0029.g0119.m0001, Bpev01.c0047.g0008.m0001, Bpev01.c0047.g0009.m0001, Bpev01.c0080.g0121.m0001, Bpev01.c0080.g0121.m0002, Bpev01.c0105.g0003.m0001, Bpev01.c0130.g0022.m0001, Bpev01.c0154.g0035.m0001, Bpev01.c0155.g0001.m0001, Bpev01.c0223.g0049.m0001, Bpev01.c0289.g0016.m0001, Bpev01.c0395.g0043.m0001, Bpev01.c0414.g0009.m0001, Bpev01.c0798.g0009.m0001, Bpev01.c0…
Cl10	GO:0009141	nucleoside triphosphate metabolic process	8/1041	56/29388	0.000758439	7	0.0310157	Bpev01.c0094.g0168.m0001, Bpev01.c0095.g0036.m0001, Bpev01.c0114.g0030.m0001, Bpev01.c0158.g0027.m0001, Bpev01.c0206.g0016.m0001, Bpev01.c1040.g0026.m0001, Bpev01.c1040.g0026.m0002, Bpev01.c1130.g0009.m0001
Cl10	GO:0032502	developmental process	157/1041	3434/29388	0.00081724	1	0.0328932	Bpev01.c0000.g0062.m0001, Bpev01.c0000.g0068.m0001, Bpev01.c0000.g0075.m0001, Bpev01.c0001.g0026.m0001, Bpev01.c0015.g0082.m0001, Bpev01.c0015.g0134.m0001, Bpev01.c0016.g0009.m0001, Bpev01.c0016.g0068.m0001, Bpev01.c0022.g0053.m0001, Bpev01.c0022.g0079.m0001, Bpev01.c0022.g0163.m0001, Bpev01.c0022.g0163.m0002, Bpev01.c0022.g0186.m0001, Bpev01.c0023.g0026.m0001, Bpev01.c0027.g0072.m0001, Bpev01.c0…
Cl10	GO:0006422	aspartyl-tRNA aminoacylation	3/1041	6/29388	0.000817983	11	0.0328932	Bpev01.c2024.g0003.m0001, Bpev01.c2670.g0001.m0001, Bpev01.c2670.g0003.m0001
Cl10	GO:0044237	cellular metabolic process	376/1041	9203/29388	0.000846166	2	0.0336064	Bpev01.c0000.g0023.m0001, Bpev01.c0000.g0062.m0001, Bpev01.c0000.g0075.m0001, Bpev01.c0000.g0081.m0001, Bpev01.c0000.g0116.m0001, Bpev01.c0000.g0118.m0001, Bpev01.c0000.g0177.m0001, Bpev01.c0000.g0217.m0001, Bpev01.c0001.g0026.m0001, Bpev01.c0001.g0052.m0001, Bpev01.c0001.g0064.m0001, Bpev01.c0004.g0013.m0001, Bpev01.c0015.g0019.m0001, Bpev01.c0015.g0082.m0001, Bpev01.c0015.g0203.m0001, Bpev01.c0…
Cl10	GO:0022904	respiratory electron transport chain	8/1041	57/29388	0.000855258	5	0.0336902	Bpev01.c0052.g0022.m0001, Bpev01.c0094.g0193.m0001, Bpev01.c0095.g0036.m0001, Bpev01.c0206.g0016.m0001, Bpev01.c0568.g0023.m0002, Bpev01.c0878.g0008.m0001, Bpev01.c1040.g0026.m0001, Bpev01.c1040.g0026.m0002
Cl10	GO:0030837	negative regulation of actin filament polymerization	4/1041	13/29388	0.000866195	11	0.0339823	Bpev01.c0029.g0119.m0001, Bpev01.c0414.g0009.m0001, Bpev01.c1401.g0013.m0001, Bpev01.c2182.g0001.m0001
Cl10	GO:0042559	pteridine-containing compound biosynthetic process	5/1041	22/29388	0.000879537	5	0.03409	Bpev01.c0042.g0011.m0001, Bpev01.c0253.g0023.m0001, Bpev01.c0299.g0002.m0001, Bpev01.c0919.g0020.m0001, Bpev01.c1530.g0012.m0001
Cl10	GO:0000904	cell morphogenesis involved in differentiation	19/1041	233/29388	0.000902107	5	0.0346862	Bpev01.c0022.g0186.m0001, Bpev01.c0038.g0025.m0001, Bpev01.c0038.g0025.m0002, Bpev01.c0039.g0014.m0001, Bpev01.c0051.g0083.m0001, Bpev01.c0114.g0053.m0001, Bpev01.c0134.g0050.m0001, Bpev01.c0154.g0035.m0001, Bpev01.c0161.g0074.m0001, Bpev01.c0275.g0007.m0001, Bpev01.c0329.g0014.m0004, Bpev01.c0522.g0010.m0001, Bpev01.c0547.g0010.m0001, Bpev01.c0717.g0016.m0001, Bpev01.c1057.g0005.m0001, Bpev01.c1…
Cl10	GO:0006643	membrane lipid metabolic process	11/1041	101/29388	0.000907481	5	0.0347543	Bpev01.c0015.g0264.m0001, Bpev01.c0101.g0065.m0001, Bpev01.c0154.g0006.m0001, Bpev01.c0237.g0054.m0001, Bpev01.c0344.g0009.m0001, Bpev01.c0457.g0044.m0001, Bpev01.c0629.g0029.m0001, Bpev01.c0719.g0011.m0001, Bpev01.c1202.g0048.m0001, Bpev01.c1350.g0007.m0001, Bpev01.c1401.g0011.m0001
Cl10	GO:0046390	ribose phosphate biosynthetic process	12/1041	117/29388	0.000925196	6	0.0352928	Bpev01.c0022.g0187.m0001, Bpev01.c0094.g0168.m0001, Bpev01.c0095.g0036.m0001, Bpev01.c0114.g0030.m0001, Bpev01.c0158.g0027.m0001, Bpev01.c0206.g0016.m0001, Bpev01.c0671.g0006.m0001, Bpev01.c1040.g0026.m0001, Bpev01.c1040.g0026.m0002, Bpev01.c1130.g0009.m0001, Bpev01.c2505.g0003.m0001, Bpev01.c2939.g0001.m0001
Cl10	GO:0044238	primary metabolic process	350/1041	8518/29388	0.000944304	2	0.0358798	Bpev01.c0000.g0062.m0001, Bpev01.c0000.g0075.m0001, Bpev01.c0000.g0081.m0001, Bpev01.c0000.g0116.m0001, Bpev01.c0000.g0177.m0001, Bpev01.c0000.g0217.m0001, Bpev01.c0000.g0241.m0001, Bpev01.c0001.g0026.m0001, Bpev01.c0001.g0052.m0001, Bpev01.c0001.g0064.m0001, Bpev01.c0015.g0019.m0001, Bpev01.c0015.g0082.m0001, Bpev01.c0015.g0135.m0001, Bpev01.c0015.g0203.m0001, Bpev01.c0015.g0243.m0001, Bpev01.c0…
Cl10	GO:0043624	cellular protein complex disassembly	7/1041	45/29388	0.000959658	5	0.0363203	Bpev01.c0129.g0010.m0001, Bpev01.c0350.g0018.m0001, Bpev01.c0350.g0018.m0002, Bpev01.c0414.g0009.m0001, Bpev01.c0444.g0023.m0001, Bpev01.c1114.g0006.m0001, Bpev01.c1588.g0011.m0002
Cl10	GO:0070727	cellular macromolecule localization	26/1041	375/29388	0.00109657	3	0.0407477	Bpev01.c0029.g0030.m0001, Bpev01.c0051.g0193.m0001, Bpev01.c0052.g0001.m0001, Bpev01.c0120.g0055.m0001, Bpev01.c0142.g0052.m0001, Bpev01.c0171.g0023.m0001, Bpev01.c0171.g0023.m0002, Bpev01.c0210.g0017.m0001, Bpev01.c0210.g0017.m0002, Bpev01.c0243.g0055.m0001, Bpev01.c0245.g0066.m0001, Bpev01.c0327.g0013.m0001, Bpev01.c0337.g0002.m0001, Bpev01.c0357.g0009.m0001, Bpev01.c0381.g0011.m0001, Bpev01.c0…
Cl10	GO:0010050	vegetative phase change	4/1041	14/29388	0.00117881	3	0.0429024	Bpev01.c0135.g0070.m0001, Bpev01.c0437.g0003.m0001, Bpev01.c0437.g0003.m0002, Bpev01.c0518.g0014.m0001
Cl10	GO:0032879	regulation of localization	16/1041	189/29388	0.00118901	3	0.0429024	Bpev01.c0047.g0008.m0001, Bpev01.c0047.g0009.m0001, Bpev01.c0101.g0033.m0001, Bpev01.c0120.g0055.m0001, Bpev01.c0130.g0022.m0001, Bpev01.c0134.g0050.m0001, Bpev01.c0190.g0021.m0001, Bpev01.c0281.g0095.m0001, Bpev01.c0289.g0016.m0001, Bpev01.c0365.g0008.m0001, Bpev01.c0564.g0018.m0001, Bpev01.c0667.g0028.m0001, Bpev01.c0798.g0009.m0001, Bpev01.c1108.g0005.m0001, Bpev01.c1114.g0006.m0001, Bpev01.c2…
Cl10	GO:0009150	purine ribonucleotide metabolic process	16/1041	189/29388	0.00118901	9	0.0429024	Bpev01.c0022.g0187.m0001, Bpev01.c0037.g0005.m0001, Bpev01.c0069.g0002.m0001, Bpev01.c0094.g0168.m0001, Bpev01.c0095.g0036.m0001, Bpev01.c0114.g0030.m0001, Bpev01.c0158.g0027.m0001, Bpev01.c0174.g0004.m0001, Bpev01.c0206.g0016.m0001, Bpev01.c0438.g0002.m0001, Bpev01.c0671.g0006.m0001, Bpev01.c1040.g0026.m0001, Bpev01.c1040.g0026.m0002, Bpev01.c1130.g0009.m0001, Bpev01.c1513.g0002.m0001, Bpev01.c2…
Cl10	GO:0032940	secretion by cell	11/1041	105/29388	0.00125216	5	0.0429024	Bpev01.c0130.g0022.m0001, Bpev01.c0145.g0059.m0001, Bpev01.c0161.g0074.m0001, Bpev01.c0292.g0016.m0001, Bpev01.c0522.g0010.m0001, Bpev01.c1057.g0005.m0001, Bpev01.c1202.g0005.m0001, Bpev01.c1202.g0005.m0002, Bpev01.c1339.g0001.m0001, Bpev01.c1346.g0013.m0001, Bpev01.c1419.g0007.m0001
Cl10	GO:1903415	flavonoid transport from endoplasmic reticulum to plant-type vacuole	2/1041	2/29388	0.0012536	5	0.0429024	Bpev01.c0105.g0003.m0001, Bpev01.c1634.g0006.m0001
Cl10	GO:0007292	female gamete generation	2/1041	2/29388	0.0012536	4	0.0429024	Bpev01.c0000.g0062.m0001, Bpev01.c1126.g0004.m0001
Cl10	GO:0051928	positive regulation of calcium ion transport	2/1041	2/29388	0.0012536	8	0.0429024	Bpev01.c0101.g0033.m0001, Bpev01.c0564.g0018.m0001
Cl10	GO:0010372	positive regulation of gibberellin biosynthetic process	2/1041	2/29388	0.0012536	8	0.0429024	Bpev01.c1202.g0005.m0001, Bpev01.c1202.g0005.m0002
Cl10	GO:0001525	angiogenesis	2/1041	2/29388	0.0012536	3	0.0429024	Bpev01.c0806.g0005.m0001, Bpev01.c0806.g0005.m0002
Cl10	GO:0043244	regulation of protein complex disassembly	5/1041	24/29388	0.00133866	5	0.0456515	Bpev01.c0029.g0119.m0001, Bpev01.c0414.g0009.m0001, Bpev01.c1170.g0005.m0001, Bpev01.c1401.g0013.m0001, Bpev01.c2182.g0001.m0001
Cl10	GO:0007035	vacuolar acidification	3/1041	7/29388	0.00139375	12	0.0468679	Bpev01.c0146.g0034.m0001, Bpev01.c0281.g0022.m0001, Bpev01.c1130.g0009.m0001
Cl10	GO:0008614	pyridoxine metabolic process	3/1041	7/29388	0.00139375	6	0.0468679	Bpev01.c0018.g0065.m0001, Bpev01.c0018.g0065.m0002, Bpev01.c0458.g0006.m0001
Cl10	GO:0008615	pyridoxine biosynthetic process	3/1041	7/29388	0.00139375	7	0.0468679	Bpev01.c0018.g0065.m0001, Bpev01.c0018.g0065.m0002, Bpev01.c0458.g0006.m0001
Cl10	GO:0051452	intracellular pH reduction	3/1041	7/29388	0.00139375	11	0.0468679	Bpev01.c0146.g0034.m0001, Bpev01.c0281.g0022.m0001, Bpev01.c1130.g0009.m0001
Cl10	GO:0000910	cytokinesis	9/1041	76/29388	0.00144059	3	0.0482749	Bpev01.c0162.g0003.m0001, Bpev01.c0162.g0073.m0001, Bpev01.c0275.g0034.m0001, Bpev01.c0281.g0095.m0001, Bpev01.c0344.g0016.m0001, Bpev01.c0365.g0008.m0001, Bpev01.c0957.g0013.m0001, Bpev01.c0967.g0006.m0001, Bpev01.c1419.g0007.m0001
Cl10	GO:0097435	supramolecular fiber organization	13/1041	140/29388	0.00145643	3	0.048469	Bpev01.c0022.g0186.m0001, Bpev01.c0029.g0119.m0001, Bpev01.c0154.g0035.m0001, Bpev01.c0350.g0018.m0001, Bpev01.c0350.g0018.m0002, Bpev01.c0395.g0043.m0001, Bpev01.c0414.g0009.m0001, Bpev01.c0444.g0023.m0001, Bpev01.c0485.g0003.m0001, Bpev01.c1202.g0039.m0002, Bpev01.c1401.g0013.m0001, Bpev01.c1519.g0014.m0001, Bpev01.c2182.g0001.m0001
Cl10	GO:0070085	glycosylation	13/1041	140/29388	0.00145643	2	0.048469	Bpev01.c0000.g0075.m0001, Bpev01.c0022.g0135.m0001, Bpev01.c0022.g0135.m0002, Bpev01.c0094.g0052.m0001, Bpev01.c0115.g0103.m0001, Bpev01.c0324.g0022.m0001, Bpev01.c0357.g0085.m0002, Bpev01.c0442.g0031.m0001, Bpev01.c0457.g0044.m0001, Bpev01.c0560.g0009.m0001, Bpev01.c0624.g0004.m0001, Bpev01.c1350.g0007.m0001, Bpev01.c4548.g0003.m0001
Cl11	GO:0009894	regulation of catabolic process	19/1057	120/29388	3.00108e-07	4	0.000633214	Bpev01.c0016.g0071.m0001, Bpev01.c0052.g0204.m0001, Bpev01.c0080.g0129.m0001, Bpev01.c0134.g0129.m0001, Bpev01.c0154.g0022.m0001, Bpev01.c0170.g0015.m0001, Bpev01.c0182.g0007.m0001, Bpev01.c0183.g0006.m0001, Bpev01.c0480.g0019.m0001, Bpev01.c0488.g0025.m0001, Bpev01.c0579.g0005.m0001, Bpev01.c0579.g0012.m0001, Bpev01.c0588.g0038.m0001, Bpev01.c0734.g0001.m0001, Bpev01.c0772.g0004.m0001, Bpev01.c1…
Cl11	GO:0031329	regulation of cellular catabolic process	16/1057	97/29388	3.60932e-07	5	0.000633214	Bpev01.c0052.g0204.m0001, Bpev01.c0080.g0129.m0001, Bpev01.c0134.g0129.m0001, Bpev01.c0154.g0022.m0001, Bpev01.c0170.g0015.m0001, Bpev01.c0182.g0007.m0001, Bpev01.c0183.g0006.m0001, Bpev01.c0480.g0019.m0001, Bpev01.c0488.g0025.m0001, Bpev01.c0579.g0005.m0001, Bpev01.c0579.g0012.m0001, Bpev01.c0588.g0038.m0001, Bpev01.c0734.g0001.m0001, Bpev01.c0772.g0004.m0001, Bpev01.c1456.g0015.m0001, Bpev01.c2…
Cl11	GO:0006913	nucleocytoplasmic transport	17/1057	111/29388	4.70096e-07	6	0.000633214	Bpev01.c0026.g0012.m0001, Bpev01.c0045.g0029.m0001, Bpev01.c0052.g0116.m0001, Bpev01.c0053.g0035.m0001, Bpev01.c0135.g0088.m0001, Bpev01.c0188.g0026.m0001, Bpev01.c0189.g0044.m0001, Bpev01.c0267.g0016.m0001, Bpev01.c0486.g0001.m0001, Bpev01.c0620.g0012.m0002, Bpev01.c0672.g0005.m0001, Bpev01.c0765.g0008.m0001, Bpev01.c0800.g0029.m0001, Bpev01.c0820.g0006.m0001, Bpev01.c0942.g0009.m0001, Bpev01.c1…
Cl11	GO:0051169	nuclear transport	17/1057	111/29388	4.70096e-07	5	0.000633214	Bpev01.c0026.g0012.m0001, Bpev01.c0045.g0029.m0001, Bpev01.c0052.g0116.m0001, Bpev01.c0053.g0035.m0001, Bpev01.c0135.g0088.m0001, Bpev01.c0188.g0026.m0001, Bpev01.c0189.g0044.m0001, Bpev01.c0267.g0016.m0001, Bpev01.c0486.g0001.m0001, Bpev01.c0620.g0012.m0002, Bpev01.c0672.g0005.m0001, Bpev01.c0765.g0008.m0001, Bpev01.c0800.g0029.m0001, Bpev01.c0820.g0006.m0001, Bpev01.c0942.g0009.m0001, Bpev01.c1…
Cl11	GO:0033365	protein localization to organelle	27/1057	257/29388	7.19534e-07	5	0.000633214	Bpev01.c0022.g0089.m0001, Bpev01.c0053.g0035.m0001, Bpev01.c0080.g0129.m0001, Bpev01.c0120.g0018.m0001, Bpev01.c0120.g0018.m0002, Bpev01.c0134.g0146.m0003, Bpev01.c0170.g0060.m0001, Bpev01.c0172.g0001.m0001, Bpev01.c0188.g0026.m0001, Bpev01.c0189.g0019.m0001, Bpev01.c0267.g0016.m0001, Bpev01.c0305.g0002.m0001, Bpev01.c0486.g0001.m0001, Bpev01.c0604.g0013.m0001, Bpev01.c0800.g0029.m0001, Bpev01.c0…
Cl11	GO:0034613	cellular protein localization	34/1057	342/29388	9.4943e-07	4	0.000633214	Bpev01.c0022.g0089.m0001, Bpev01.c0030.g0038.m0001, Bpev01.c0050.g0155.m0001, Bpev01.c0053.g0035.m0001, Bpev01.c0080.g0129.m0001, Bpev01.c0120.g0018.m0001, Bpev01.c0120.g0018.m0002, Bpev01.c0134.g0146.m0003, Bpev01.c0165.g0008.m0001, Bpev01.c0170.g0060.m0001, Bpev01.c0172.g0001.m0001, Bpev01.c0188.g0026.m0001, Bpev01.c0189.g0019.m0001, Bpev01.c0267.g0016.m0001, Bpev01.c0305.g0002.m0001, Bpev01.c0…
Cl11	GO:0019941	modification-dependent protein catabolic process	40/1057	404/29388	9.95899e-07	7	0.000633214	Bpev01.c0016.g0071.m0001, Bpev01.c0018.g0042.m0001, Bpev01.c0025.g0023.m0001, Bpev01.c0050.g0032.m0001, Bpev01.c0080.g0010.m0001, Bpev01.c0088.g0057.m0001, Bpev01.c0120.g0033.m0001, Bpev01.c0161.g0037.m0001, Bpev01.c0161.g0078.m0001, Bpev01.c0161.g0105.m0001, Bpev01.c0182.g0007.m0001, Bpev01.c0183.g0006.m0001, Bpev01.c0195.g0014.m0002, Bpev01.c0279.g0037.m0001, Bpev01.c0281.g0047.m0001, Bpev01.c0…
Cl11	GO:0051603	proteolysis involved in cellular protein catabolic process	43/1057	499/29388	1.14647e-06	6	0.000633214	Bpev01.c0016.g0071.m0001, Bpev01.c0018.g0042.m0001, Bpev01.c0025.g0023.m0001, Bpev01.c0050.g0032.m0001, Bpev01.c0080.g0010.m0001, Bpev01.c0088.g0057.m0001, Bpev01.c0120.g0033.m0001, Bpev01.c0161.g0037.m0001, Bpev01.c0161.g0078.m0001, Bpev01.c0161.g0105.m0001, Bpev01.c0182.g0007.m0001, Bpev01.c0183.g0006.m0001, Bpev01.c0195.g0014.m0002, Bpev01.c0274.g0026.m0001, Bpev01.c0279.g0037.m0001, Bpev01.c0…
Cl11	GO:0006886	intracellular protein transport	46/1057	500/29388	1.18953e-06	8	0.000633214	Bpev01.c0004.g0004.m0001, Bpev01.c0016.g0011.m0002, Bpev01.c0022.g0065.m0001, Bpev01.c0022.g0089.m0001, Bpev01.c0022.g0149.m0001, Bpev01.c0030.g0038.m0001, Bpev01.c0052.g0185.m0001, Bpev01.c0053.g0035.m0001, Bpev01.c0080.g0129.m0001, Bpev01.c0120.g0018.m0001, Bpev01.c0120.g0018.m0002, Bpev01.c0134.g0146.m0003, Bpev01.c0165.g0008.m0001, Bpev01.c0170.g0060.m0001, Bpev01.c0172.g0001.m0001, Bpev01.c0…
Cl11	GO:0043632	modification-dependent macromolecule catabolic process	40/1057	413/29388	1.3494e-06	6	0.000633214	Bpev01.c0016.g0071.m0001, Bpev01.c0018.g0042.m0001, Bpev01.c0025.g0023.m0001, Bpev01.c0050.g0032.m0001, Bpev01.c0080.g0010.m0001, Bpev01.c0088.g0057.m0001, Bpev01.c0120.g0033.m0001, Bpev01.c0161.g0037.m0001, Bpev01.c0161.g0078.m0001, Bpev01.c0161.g0105.m0001, Bpev01.c0182.g0007.m0001, Bpev01.c0183.g0006.m0001, Bpev01.c0195.g0014.m0002, Bpev01.c0279.g0037.m0001, Bpev01.c0281.g0047.m0001, Bpev01.c0…
Cl11	GO:0008104	protein localization	64/1057	823/29388	1.40965e-06	3	0.000633214	Bpev01.c0004.g0004.m0001, Bpev01.c0016.g0011.m0002, Bpev01.c0022.g0065.m0001, Bpev01.c0022.g0089.m0001, Bpev01.c0022.g0149.m0001, Bpev01.c0030.g0038.m0001, Bpev01.c0050.g0155.m0001, Bpev01.c0052.g0185.m0001, Bpev01.c0053.g0035.m0001, Bpev01.c0080.g0129.m0001, Bpev01.c0096.g0014.m0001, Bpev01.c0120.g0018.m0001, Bpev01.c0120.g0018.m0002, Bpev01.c0134.g0146.m0003, Bpev01.c0161.g0078.m0001, Bpev01.c0…
Cl11	GO:0051641	cellular localization	76/1057	827/29388	1.53337e-06	2	0.000633214	Bpev01.c0004.g0004.m0001, Bpev01.c0016.g0011.m0002, Bpev01.c0022.g0065.m0001, Bpev01.c0022.g0089.m0001, Bpev01.c0022.g0149.m0001, Bpev01.c0026.g0012.m0001, Bpev01.c0030.g0038.m0001, Bpev01.c0045.g0029.m0001, Bpev01.c0050.g0155.m0001, Bpev01.c0052.g0116.m0001, Bpev01.c0052.g0185.m0001, Bpev01.c0053.g0035.m0001, Bpev01.c0080.g0129.m0001, Bpev01.c0088.g0119.m0001, Bpev01.c0114.g0035.m0001, Bpev01.c0…
Cl11	GO:0010605	negative regulation of macromolecule metabolic process	50/1057	616/29388	1.57866e-06	5	0.000633214	Bpev01.c0001.g0069.m0001, Bpev01.c0015.g0252.m0001, Bpev01.c0026.g0012.m0001, Bpev01.c0052.g0204.m0001, Bpev01.c0082.g0015.m0001, Bpev01.c0088.g0007.m0001, Bpev01.c0155.g0002.m0001, Bpev01.c0169.g0058.m0001, Bpev01.c0223.g0051.m0001, Bpev01.c0284.g0016.m0001, Bpev01.c0304.g0009.m0001, Bpev01.c0353.g0031.m0001, Bpev01.c0354.g0001.m0001, Bpev01.c0354.g0002.m0001, Bpev01.c0365.g0034.m0001, Bpev01.c0…
Cl11	GO:0006511	ubiquitin-dependent protein catabolic process	40/1057	396/29388	1.58653e-06	8	0.000633214	Bpev01.c0016.g0071.m0001, Bpev01.c0018.g0042.m0001, Bpev01.c0025.g0023.m0001, Bpev01.c0050.g0032.m0001, Bpev01.c0080.g0010.m0001, Bpev01.c0088.g0057.m0001, Bpev01.c0120.g0033.m0001, Bpev01.c0161.g0037.m0001, Bpev01.c0161.g0078.m0001, Bpev01.c0161.g0105.m0001, Bpev01.c0182.g0007.m0001, Bpev01.c0183.g0006.m0001, Bpev01.c0195.g0014.m0002, Bpev01.c0279.g0037.m0001, Bpev01.c0281.g0047.m0001, Bpev01.c0…
Cl11	GO:0033036	macromolecule localization	67/1057	866/29388	1.62445e-06	2	0.000633214	Bpev01.c0004.g0004.m0001, Bpev01.c0016.g0011.m0002, Bpev01.c0022.g0065.m0001, Bpev01.c0022.g0089.m0001, Bpev01.c0022.g0149.m0001, Bpev01.c0030.g0038.m0001, Bpev01.c0050.g0155.m0001, Bpev01.c0052.g0185.m0001, Bpev01.c0053.g0035.m0001, Bpev01.c0080.g0129.m0001, Bpev01.c0096.g0014.m0001, Bpev01.c0120.g0018.m0001, Bpev01.c0120.g0018.m0002, Bpev01.c0134.g0146.m0003, Bpev01.c0161.g0078.m0001, Bpev01.c0…
Cl11	GO:0009892	negative regulation of metabolic process	56/1057	674/29388	1.62958e-06	4	0.000633214	Bpev01.c0001.g0069.m0001, Bpev01.c0015.g0252.m0001, Bpev01.c0025.g0023.m0001, Bpev01.c0026.g0012.m0001, Bpev01.c0052.g0204.m0001, Bpev01.c0080.g0129.m0001, Bpev01.c0082.g0015.m0001, Bpev01.c0088.g0007.m0001, Bpev01.c0134.g0129.m0001, Bpev01.c0154.g0022.m0001, Bpev01.c0155.g0002.m0001, Bpev01.c0169.g0058.m0001, Bpev01.c0223.g0051.m0001, Bpev01.c0284.g0016.m0001, Bpev01.c0304.g0009.m0001, Bpev01.c0…
Cl11	GO:0044265	cellular macromolecule catabolic process	49/1057	618/29388	1.67871e-06	5	0.000633214	Bpev01.c0016.g0071.m0001, Bpev01.c0018.g0042.m0001, Bpev01.c0025.g0023.m0001, Bpev01.c0050.g0032.m0001, Bpev01.c0080.g0010.m0001, Bpev01.c0088.g0057.m0001, Bpev01.c0120.g0033.m0001, Bpev01.c0161.g0037.m0001, Bpev01.c0161.g0078.m0001, Bpev01.c0161.g0105.m0001, Bpev01.c0182.g0007.m0001, Bpev01.c0183.g0006.m0001, Bpev01.c0195.g0014.m0002, Bpev01.c0223.g0051.m0001, Bpev01.c0279.g0037.m0001, Bpev01.c0…
Cl11	GO:0016071	mRNA metabolic process	46/1057	543/29388	1.82258e-06	7	0.000633214	Bpev01.c0029.g0022.m0001, Bpev01.c0038.g0003.m0001, Bpev01.c0046.g0005.m0001, Bpev01.c0052.g0204.m0001, Bpev01.c0088.g0007.m0001, Bpev01.c0089.g0013.m0001, Bpev01.c0135.g0059.m0001, Bpev01.c0142.g0064.m0001, Bpev01.c0147.g0024.m0001, Bpev01.c0213.g0051.m0001, Bpev01.c0223.g0051.m0001, Bpev01.c0237.g0031.m0002, Bpev01.c0281.g0079.m0002, Bpev01.c0284.g0016.m0001, Bpev01.c0284.g0020.m0001, Bpev01.c0…
Cl11	GO:0046907	intracellular transport	61/1057	654/29388	1.84491e-06	4	0.000633214	Bpev01.c0004.g0004.m0001, Bpev01.c0016.g0011.m0002, Bpev01.c0022.g0065.m0001, Bpev01.c0022.g0089.m0001, Bpev01.c0022.g0149.m0001, Bpev01.c0026.g0012.m0001, Bpev01.c0030.g0038.m0001, Bpev01.c0045.g0029.m0001, Bpev01.c0052.g0116.m0001, Bpev01.c0052.g0185.m0001, Bpev01.c0053.g0035.m0001, Bpev01.c0080.g0129.m0001, Bpev01.c0114.g0035.m0001, Bpev01.c0120.g0018.m0001, Bpev01.c0120.g0018.m0002, Bpev01.c0…
Cl11	GO:0070727	cellular macromolecule localization	37/1057	375/29388	1.89293e-06	3	0.000633214	Bpev01.c0022.g0089.m0001, Bpev01.c0030.g0038.m0001, Bpev01.c0050.g0155.m0001, Bpev01.c0053.g0035.m0001, Bpev01.c0080.g0129.m0001, Bpev01.c0120.g0018.m0001, Bpev01.c0120.g0018.m0002, Bpev01.c0134.g0146.m0003, Bpev01.c0165.g0008.m0001, Bpev01.c0170.g0060.m0001, Bpev01.c0172.g0001.m0001, Bpev01.c0188.g0026.m0001, Bpev01.c0189.g0019.m0001, Bpev01.c0253.g0018.m0001, Bpev01.c0267.g0016.m0001, Bpev01.c0…
Cl11	GO:0015031	protein transport	57/1057	743/29388	1.89708e-06	7	0.000633214	Bpev01.c0004.g0004.m0001, Bpev01.c0016.g0011.m0002, Bpev01.c0022.g0065.m0001, Bpev01.c0022.g0089.m0001, Bpev01.c0022.g0149.m0001, Bpev01.c0030.g0038.m0001, Bpev01.c0052.g0185.m0001, Bpev01.c0053.g0035.m0001, Bpev01.c0080.g0129.m0001, Bpev01.c0096.g0014.m0001, Bpev01.c0120.g0018.m0001, Bpev01.c0120.g0018.m0002, Bpev01.c0134.g0146.m0003, Bpev01.c0161.g0078.m0001, Bpev01.c0165.g0008.m0001, Bpev01.c0…
Cl11	GO:0006397	mRNA processing	35/1057	403/29388	2.04079e-06	8	0.000633214	Bpev01.c0029.g0022.m0001, Bpev01.c0038.g0003.m0001, Bpev01.c0046.g0005.m0001, Bpev01.c0052.g0204.m0001, Bpev01.c0088.g0007.m0001, Bpev01.c0135.g0059.m0001, Bpev01.c0142.g0064.m0001, Bpev01.c0147.g0024.m0001, Bpev01.c0213.g0051.m0001, Bpev01.c0223.g0051.m0001, Bpev01.c0237.g0031.m0002, Bpev01.c0281.g0079.m0002, Bpev01.c0284.g0020.m0001, Bpev01.c0289.g0023.m0004, Bpev01.c0353.g0031.m0001, Bpev01.c0…
Cl11	GO:0051649	establishment of localization in cell	63/1057	691/29388	2.16966e-06	3	0.000633214	Bpev01.c0004.g0004.m0001, Bpev01.c0016.g0011.m0002, Bpev01.c0022.g0065.m0001, Bpev01.c0022.g0089.m0001, Bpev01.c0022.g0149.m0001, Bpev01.c0026.g0012.m0001, Bpev01.c0030.g0038.m0001, Bpev01.c0045.g0029.m0001, Bpev01.c0052.g0116.m0001, Bpev01.c0052.g0185.m0001, Bpev01.c0053.g0035.m0001, Bpev01.c0080.g0129.m0001, Bpev01.c0088.g0119.m0001, Bpev01.c0114.g0035.m0001, Bpev01.c0120.g0018.m0001, Bpev01.c0…
Cl11	GO:0045184	establishment of protein localization	58/1057	755/29388	2.2002e-06	4	0.000633214	Bpev01.c0004.g0004.m0001, Bpev01.c0016.g0011.m0002, Bpev01.c0022.g0065.m0001, Bpev01.c0022.g0089.m0001, Bpev01.c0022.g0149.m0001, Bpev01.c0030.g0038.m0001, Bpev01.c0052.g0185.m0001, Bpev01.c0053.g0035.m0001, Bpev01.c0080.g0129.m0001, Bpev01.c0096.g0014.m0001, Bpev01.c0120.g0018.m0001, Bpev01.c0120.g0018.m0002, Bpev01.c0134.g0146.m0003, Bpev01.c0161.g0078.m0001, Bpev01.c0165.g0008.m0001, Bpev01.c0…
Cl11	GO:0010608	posttranscriptional regulation of gene expression	24/1057	225/29388	2.24204e-06	6	0.000633214	Bpev01.c0044.g0011.m0001, Bpev01.c0052.g0204.m0001, Bpev01.c0088.g0007.m0001, Bpev01.c0114.g0024.m0001, Bpev01.c0223.g0051.m0001, Bpev01.c0274.g0028.m0001, Bpev01.c0281.g0079.m0002, Bpev01.c0284.g0016.m0001, Bpev01.c0353.g0031.m0001, Bpev01.c0379.g0015.m0001, Bpev01.c0457.g0046.m0001, Bpev01.c0488.g0025.m0001, Bpev01.c0505.g0025.m0001, Bpev01.c0511.g0008.m0001, Bpev01.c0568.g0014.m0001, Bpev01.c0…
Cl11	GO:0048519	negative regulation of biological process	84/1057	1192/29388	2.26796e-06	3	0.000633214	Bpev01.c0001.g0069.m0001, Bpev01.c0015.g0116.m0001, Bpev01.c0015.g0252.m0001, Bpev01.c0025.g0023.m0001, Bpev01.c0026.g0012.m0001, Bpev01.c0052.g0204.m0001, Bpev01.c0062.g0086.m0001, Bpev01.c0080.g0129.m0001, Bpev01.c0082.g0015.m0001, Bpev01.c0088.g0007.m0001, Bpev01.c0120.g0033.m0001, Bpev01.c0134.g0129.m0001, Bpev01.c0142.g0068.m0001, Bpev01.c0154.g0022.m0001, Bpev01.c0155.g0002.m0001, Bpev01.c0…
Cl11	GO:0071705	nitrogen compound transport	76/1057	1078/29388	2.34392e-06	4	0.000633214	Bpev01.c0000.g0196.m0001, Bpev01.c0004.g0004.m0001, Bpev01.c0016.g0011.m0002, Bpev01.c0022.g0065.m0001, Bpev01.c0022.g0089.m0001, Bpev01.c0022.g0149.m0001, Bpev01.c0026.g0012.m0001, Bpev01.c0030.g0038.m0001, Bpev01.c0038.g0001.m0001, Bpev01.c0045.g0029.m0001, Bpev01.c0052.g0116.m0001, Bpev01.c0052.g0185.m0001, Bpev01.c0053.g0035.m0001, Bpev01.c0080.g0129.m0001, Bpev01.c0094.g0160.m0001, Bpev01.c0…
Cl11	GO:0072594	establishment of protein localization to organelle	24/1057	226/29388	2.42443e-06	6	0.000633214	Bpev01.c0022.g0089.m0001, Bpev01.c0053.g0035.m0001, Bpev01.c0080.g0129.m0001, Bpev01.c0120.g0018.m0001, Bpev01.c0120.g0018.m0002, Bpev01.c0134.g0146.m0003, Bpev01.c0170.g0060.m0001, Bpev01.c0172.g0001.m0001, Bpev01.c0188.g0026.m0001, Bpev01.c0189.g0019.m0001, Bpev01.c0267.g0016.m0001, Bpev01.c0305.g0002.m0001, Bpev01.c0486.g0001.m0001, Bpev01.c0604.g0013.m0001, Bpev01.c0800.g0029.m0001, Bpev01.c0…
Cl11	GO:0015833	peptide transport	57/1057	802/29388	2.79242e-06	6	0.000656922	Bpev01.c0004.g0004.m0001, Bpev01.c0016.g0011.m0002, Bpev01.c0022.g0065.m0001, Bpev01.c0022.g0089.m0001, Bpev01.c0022.g0149.m0001, Bpev01.c0030.g0038.m0001, Bpev01.c0052.g0185.m0001, Bpev01.c0053.g0035.m0001, Bpev01.c0080.g0129.m0001, Bpev01.c0096.g0014.m0001, Bpev01.c0120.g0018.m0001, Bpev01.c0120.g0018.m0002, Bpev01.c0134.g0146.m0003, Bpev01.c0161.g0078.m0001, Bpev01.c0165.g0008.m0001, Bpev01.c0…
Cl11	GO:0019219	regulation of nucleobase-containing compound metabolic process	127/1057	2134/29388	2.97462e-06	5	0.000656922	Bpev01.c0000.g0209.m0001, Bpev01.c0001.g0069.m0001, Bpev01.c0015.g0036.m0001, Bpev01.c0015.g0252.m0001, Bpev01.c0029.g0071.m0001, Bpev01.c0031.g0013.m0001, Bpev01.c0045.g0040.m0001, Bpev01.c0050.g0022.m0001, Bpev01.c0051.g0166.m0002, Bpev01.c0052.g0099.m0001, Bpev01.c0052.g0116.m0001, Bpev01.c0052.g0204.m0001, Bpev01.c0055.g0009.m0001, Bpev01.c0055.g0027.m0001, Bpev01.c0082.g0015.m0001, Bpev01.c0…
Cl11	GO:0090304	nucleic acid metabolic process	121/1057	1973/29388	3.14803e-06	5	0.000656922	Bpev01.c0022.g0150.m0001, Bpev01.c0029.g0022.m0001, Bpev01.c0038.g0003.m0001, Bpev01.c0044.g0025.m0001, Bpev01.c0045.g0029.m0001, Bpev01.c0045.g0040.m0001, Bpev01.c0046.g0005.m0001, Bpev01.c0050.g0133.m0001, Bpev01.c0052.g0051.m0001, Bpev01.c0052.g0204.m0001, Bpev01.c0080.g0010.m0001, Bpev01.c0088.g0007.m0001, Bpev01.c0088.g0057.m0001, Bpev01.c0088.g0102.m0001, Bpev01.c0089.g0013.m0001, Bpev01.c0…
Cl11	GO:0031323	regulation of cellular metabolic process	176/1057	2897/29388	3.41407e-06	4	0.000656922	Bpev01.c0000.g0209.m0001, Bpev01.c0001.g0069.m0001, Bpev01.c0015.g0036.m0001, Bpev01.c0015.g0252.m0001, Bpev01.c0025.g0023.m0001, Bpev01.c0029.g0071.m0001, Bpev01.c0031.g0013.m0001, Bpev01.c0038.g0100.m0002, Bpev01.c0044.g0011.m0001, Bpev01.c0045.g0040.m0001, Bpev01.c0050.g0022.m0001, Bpev01.c0051.g0166.m0002, Bpev01.c0052.g0099.m0001, Bpev01.c0052.g0116.m0001, Bpev01.c0052.g0204.m0001, Bpev01.c0…
Cl11	GO:0006139	nucleobase-containing compound metabolic process	135/1057	2357/29388	3.57029e-06	4	0.000656922	Bpev01.c0018.g0032.m0001, Bpev01.c0018.g0032.m0002, Bpev01.c0022.g0150.m0001, Bpev01.c0029.g0022.m0001, Bpev01.c0029.g0088.m0001, Bpev01.c0038.g0003.m0001, Bpev01.c0038.g0069.m0001, Bpev01.c0044.g0025.m0001, Bpev01.c0045.g0029.m0001, Bpev01.c0045.g0040.m0001, Bpev01.c0046.g0005.m0001, Bpev01.c0050.g0133.m0001, Bpev01.c0052.g0051.m0001, Bpev01.c0052.g0204.m0001, Bpev01.c0080.g0010.m0001, Bpev01.c0…
Cl11	GO:0032501	multicellular organismal process	136/1057	2300/29388	3.63408e-06	1	0.000656922	Bpev01.c0000.g0087.m0001, Bpev01.c0015.g0036.m0001, Bpev01.c0015.g0072.m0001, Bpev01.c0015.g0268.m0001, Bpev01.c0018.g0042.m0001, Bpev01.c0025.g0023.m0001, Bpev01.c0026.g0012.m0001, Bpev01.c0029.g0071.m0001, Bpev01.c0029.g0088.m0001, Bpev01.c0036.g0050.m0001, Bpev01.c0045.g0029.m0001, Bpev01.c0050.g0022.m0001, Bpev01.c0051.g0166.m0002, Bpev01.c0052.g0017.m0001, Bpev01.c0052.g0033.m0001, Bpev01.c0…
Cl11	GO:0009889	regulation of biosynthetic process	131/1057	2365/29388	3.64561e-06	4	0.000656922	Bpev01.c0000.g0209.m0001, Bpev01.c0001.g0069.m0001, Bpev01.c0015.g0036.m0001, Bpev01.c0015.g0252.m0001, Bpev01.c0025.g0023.m0001, Bpev01.c0029.g0071.m0001, Bpev01.c0031.g0013.m0001, Bpev01.c0044.g0011.m0001, Bpev01.c0045.g0040.m0001, Bpev01.c0050.g0022.m0001, Bpev01.c0051.g0166.m0002, Bpev01.c0052.g0099.m0001, Bpev01.c0052.g0116.m0001, Bpev01.c0055.g0009.m0001, Bpev01.c0055.g0027.m0001, Bpev01.c0…
Cl11	GO:0010468	regulation of gene expression	151/1057	2426/29388	3.65303e-06	5	0.000656922	Bpev01.c0000.g0209.m0001, Bpev01.c0001.g0069.m0001, Bpev01.c0015.g0036.m0001, Bpev01.c0015.g0252.m0001, Bpev01.c0023.g0053.m0001, Bpev01.c0026.g0012.m0001, Bpev01.c0029.g0071.m0001, Bpev01.c0031.g0013.m0001, Bpev01.c0038.g0100.m0002, Bpev01.c0044.g0011.m0001, Bpev01.c0045.g0040.m0001, Bpev01.c0050.g0022.m0001, Bpev01.c0051.g0166.m0002, Bpev01.c0052.g0099.m0001, Bpev01.c0052.g0116.m0001, Bpev01.c0…
Cl11	GO:0042886	amide transport	58/1057	819/29388	3.65364e-06	5	0.000656922	Bpev01.c0000.g0196.m0001, Bpev01.c0004.g0004.m0001, Bpev01.c0016.g0011.m0002, Bpev01.c0022.g0065.m0001, Bpev01.c0022.g0089.m0001, Bpev01.c0022.g0149.m0001, Bpev01.c0030.g0038.m0001, Bpev01.c0052.g0185.m0001, Bpev01.c0053.g0035.m0001, Bpev01.c0080.g0129.m0001, Bpev01.c0096.g0014.m0001, Bpev01.c0120.g0018.m0001, Bpev01.c0120.g0018.m0002, Bpev01.c0134.g0146.m0003, Bpev01.c0161.g0078.m0001, Bpev01.c0…
Cl11	GO:2000112	regulation of cellular macromolecule biosynthetic process	126/1057	2173/29388	3.65533e-06	6	0.000656922	Bpev01.c0000.g0209.m0001, Bpev01.c0001.g0069.m0001, Bpev01.c0015.g0036.m0001, Bpev01.c0015.g0252.m0001, Bpev01.c0029.g0071.m0001, Bpev01.c0031.g0013.m0001, Bpev01.c0044.g0011.m0001, Bpev01.c0045.g0040.m0001, Bpev01.c0050.g0022.m0001, Bpev01.c0051.g0166.m0002, Bpev01.c0052.g0099.m0001, Bpev01.c0052.g0116.m0001, Bpev01.c0055.g0009.m0001, Bpev01.c0055.g0027.m0001, Bpev01.c0082.g0015.m0001, Bpev01.c0…
Cl11	GO:0010556	regulation of macromolecule biosynthetic process	126/1057	2183/29388	3.73996e-06	5	0.000656922	Bpev01.c0000.g0209.m0001, Bpev01.c0001.g0069.m0001, Bpev01.c0015.g0036.m0001, Bpev01.c0015.g0252.m0001, Bpev01.c0029.g0071.m0001, Bpev01.c0031.g0013.m0001, Bpev01.c0044.g0011.m0001, Bpev01.c0045.g0040.m0001, Bpev01.c0050.g0022.m0001, Bpev01.c0051.g0166.m0002, Bpev01.c0052.g0099.m0001, Bpev01.c0052.g0116.m0001, Bpev01.c0055.g0009.m0001, Bpev01.c0055.g0027.m0001, Bpev01.c0082.g0015.m0001, Bpev01.c0…
Cl11	GO:0051234	establishment of localization	143/1057	2564/29388	3.75843e-06	2	0.000656922	Bpev01.c0000.g0025.m0001, Bpev01.c0000.g0076.m0002, Bpev01.c0000.g0196.m0001, Bpev01.c0004.g0004.m0001, Bpev01.c0015.g0100.m0001, Bpev01.c0015.g0101.m0001, Bpev01.c0016.g0011.m0002, Bpev01.c0022.g0065.m0001, Bpev01.c0022.g0089.m0001, Bpev01.c0022.g0149.m0001, Bpev01.c0026.g0012.m0001, Bpev01.c0030.g0038.m0001, Bpev01.c0038.g0001.m0001, Bpev01.c0045.g0029.m0001, Bpev01.c0050.g0155.m0001, Bpev01.c0…
Cl11	GO:0016070	RNA metabolic process	92/1057	1523/29388	3.77024e-06	6	0.000656922	Bpev01.c0029.g0022.m0001, Bpev01.c0038.g0003.m0001, Bpev01.c0045.g0029.m0001, Bpev01.c0045.g0040.m0001, Bpev01.c0046.g0005.m0001, Bpev01.c0052.g0051.m0001, Bpev01.c0052.g0204.m0001, Bpev01.c0088.g0007.m0001, Bpev01.c0089.g0013.m0001, Bpev01.c0121.g0039.m0001, Bpev01.c0134.g0129.m0001, Bpev01.c0135.g0044.m0001, Bpev01.c0135.g0059.m0001, Bpev01.c0142.g0064.m0001, Bpev01.c0147.g0024.m0001, Bpev01.c0…
Cl11	GO:0060255	regulation of macromolecule metabolic process	177/1057	2778/29388	3.77866e-06	4	0.000656922	Bpev01.c0000.g0209.m0001, Bpev01.c0001.g0069.m0001, Bpev01.c0015.g0036.m0001, Bpev01.c0015.g0252.m0001, Bpev01.c0016.g0071.m0001, Bpev01.c0023.g0053.m0001, Bpev01.c0026.g0012.m0001, Bpev01.c0029.g0071.m0001, Bpev01.c0031.g0013.m0001, Bpev01.c0038.g0100.m0002, Bpev01.c0044.g0011.m0001, Bpev01.c0045.g0040.m0001, Bpev01.c0050.g0022.m0001, Bpev01.c0051.g0166.m0002, Bpev01.c0052.g0099.m0001, Bpev01.c0…
Cl11	GO:0051171	regulation of nitrogen compound metabolic process	157/1057	2570/29388	3.77889e-06	4	0.000656922	Bpev01.c0000.g0209.m0001, Bpev01.c0001.g0069.m0001, Bpev01.c0015.g0036.m0001, Bpev01.c0015.g0252.m0001, Bpev01.c0016.g0071.m0001, Bpev01.c0025.g0023.m0001, Bpev01.c0029.g0071.m0001, Bpev01.c0031.g0013.m0001, Bpev01.c0044.g0011.m0001, Bpev01.c0045.g0040.m0001, Bpev01.c0050.g0022.m0001, Bpev01.c0051.g0166.m0002, Bpev01.c0052.g0099.m0001, Bpev01.c0052.g0116.m0001, Bpev01.c0052.g0204.m0001, Bpev01.c0…
Cl11	GO:0051252	regulation of RNA metabolic process	122/1057	2068/29388	3.84752e-06	6	0.000656922	Bpev01.c0000.g0209.m0001, Bpev01.c0001.g0069.m0001, Bpev01.c0015.g0036.m0001, Bpev01.c0015.g0252.m0001, Bpev01.c0029.g0071.m0001, Bpev01.c0031.g0013.m0001, Bpev01.c0045.g0040.m0001, Bpev01.c0050.g0022.m0001, Bpev01.c0051.g0166.m0002, Bpev01.c0052.g0099.m0001, Bpev01.c0052.g0116.m0001, Bpev01.c0052.g0204.m0001, Bpev01.c0055.g0009.m0001, Bpev01.c0055.g0027.m0001, Bpev01.c0082.g0015.m0001, Bpev01.c0…
Cl11	GO:0051179	localization	151/1057	2719/29388	3.92157e-06	1	0.000656922	Bpev01.c0000.g0025.m0001, Bpev01.c0000.g0076.m0002, Bpev01.c0000.g0196.m0001, Bpev01.c0004.g0004.m0001, Bpev01.c0015.g0100.m0001, Bpev01.c0015.g0101.m0001, Bpev01.c0016.g0011.m0002, Bpev01.c0022.g0065.m0001, Bpev01.c0022.g0089.m0001, Bpev01.c0022.g0149.m0001, Bpev01.c0026.g0012.m0001, Bpev01.c0030.g0038.m0001, Bpev01.c0038.g0001.m0001, Bpev01.c0045.g0029.m0001, Bpev01.c0050.g0155.m0001, Bpev01.c0…
Cl11	GO:0080090	regulation of primary metabolic process	164/1057	2653/29388	4.00907e-06	4	0.000656922	Bpev01.c0000.g0209.m0001, Bpev01.c0001.g0069.m0001, Bpev01.c0015.g0036.m0001, Bpev01.c0015.g0252.m0001, Bpev01.c0016.g0071.m0001, Bpev01.c0025.g0023.m0001, Bpev01.c0029.g0071.m0001, Bpev01.c0031.g0013.m0001, Bpev01.c0044.g0011.m0001, Bpev01.c0045.g0040.m0001, Bpev01.c0050.g0022.m0001, Bpev01.c0051.g0166.m0002, Bpev01.c0052.g0099.m0001, Bpev01.c0052.g0116.m0001, Bpev01.c0052.g0204.m0001, Bpev01.c0…
Cl11	GO:0019222	regulation of metabolic process	195/1057	3171/29388	4.016e-06	3	0.000656922	Bpev01.c0000.g0209.m0001, Bpev01.c0001.g0069.m0001, Bpev01.c0015.g0036.m0001, Bpev01.c0015.g0252.m0001, Bpev01.c0016.g0071.m0001, Bpev01.c0023.g0053.m0001, Bpev01.c0025.g0023.m0001, Bpev01.c0026.g0012.m0001, Bpev01.c0029.g0071.m0001, Bpev01.c0031.g0013.m0001, Bpev01.c0038.g0100.m0002, Bpev01.c0044.g0011.m0001, Bpev01.c0045.g0040.m0001, Bpev01.c0050.g0022.m0001, Bpev01.c0051.g0166.m0002, Bpev01.c0…
Cl11	GO:0031326	regulation of cellular biosynthetic process	130/1057	2330/29388	4.16576e-06	5	0.000666559	Bpev01.c0000.g0209.m0001, Bpev01.c0001.g0069.m0001, Bpev01.c0015.g0036.m0001, Bpev01.c0015.g0252.m0001, Bpev01.c0025.g0023.m0001, Bpev01.c0029.g0071.m0001, Bpev01.c0031.g0013.m0001, Bpev01.c0044.g0011.m0001, Bpev01.c0045.g0040.m0001, Bpev01.c0050.g0022.m0001, Bpev01.c0051.g0166.m0002, Bpev01.c0052.g0099.m0001, Bpev01.c0052.g0116.m0001, Bpev01.c0055.g0009.m0001, Bpev01.c0055.g0027.m0001, Bpev01.c0…
Cl11	GO:0006810	transport	141/1057	2530/29388	4.21305e-06	3	0.000666559	Bpev01.c0000.g0025.m0001, Bpev01.c0000.g0076.m0002, Bpev01.c0000.g0196.m0001, Bpev01.c0004.g0004.m0001, Bpev01.c0015.g0100.m0001, Bpev01.c0015.g0101.m0001, Bpev01.c0016.g0011.m0002, Bpev01.c0022.g0065.m0001, Bpev01.c0022.g0089.m0001, Bpev01.c0022.g0149.m0001, Bpev01.c0026.g0012.m0001, Bpev01.c0030.g0038.m0001, Bpev01.c0038.g0001.m0001, Bpev01.c0045.g0029.m0001, Bpev01.c0050.g0155.m0001, Bpev01.c0…
Cl11	GO:0048523	negative regulation of cellular process	55/1057	769/29388	4.54963e-06	4	0.000675515	Bpev01.c0001.g0069.m0001, Bpev01.c0015.g0252.m0001, Bpev01.c0025.g0023.m0001, Bpev01.c0052.g0204.m0001, Bpev01.c0062.g0086.m0001, Bpev01.c0080.g0129.m0001, Bpev01.c0082.g0015.m0001, Bpev01.c0088.g0007.m0001, Bpev01.c0120.g0033.m0001, Bpev01.c0134.g0129.m0001, Bpev01.c0154.g0022.m0001, Bpev01.c0161.g0111.m0001, Bpev01.c0169.g0014.m0002, Bpev01.c0169.g0058.m0001, Bpev01.c0170.g0015.m0001, Bpev01.c0…
Cl11	GO:0046483	heterocycle metabolic process	150/1057	2768/29388	4.70413e-06	3	0.000681579	Bpev01.c0018.g0032.m0001, Bpev01.c0018.g0032.m0002, Bpev01.c0022.g0150.m0001, Bpev01.c0029.g0022.m0001, Bpev01.c0029.g0088.m0001, Bpev01.c0038.g0003.m0001, Bpev01.c0038.g0069.m0001, Bpev01.c0044.g0025.m0001, Bpev01.c0045.g0029.m0001, Bpev01.c0045.g0040.m0001, Bpev01.c0046.g0005.m0001, Bpev01.c0050.g0133.m0001, Bpev01.c0052.g0051.m0001, Bpev01.c0052.g0204.m0001, Bpev01.c0080.g0010.m0001, Bpev01.c0…
Cl11	GO:0006508	proteolysis	63/1057	952/29388	4.916e-06	5	0.00068947	Bpev01.c0015.g0035.m0001, Bpev01.c0016.g0071.m0001, Bpev01.c0018.g0042.m0001, Bpev01.c0023.g0005.m0001, Bpev01.c0025.g0023.m0001, Bpev01.c0050.g0032.m0001, Bpev01.c0052.g0116.m0001, Bpev01.c0080.g0010.m0001, Bpev01.c0088.g0057.m0001, Bpev01.c0095.g0042.m0001, Bpev01.c0120.g0033.m0001, Bpev01.c0146.g0009.m0001, Bpev01.c0161.g0037.m0001, Bpev01.c0161.g0078.m0001, Bpev01.c0161.g0105.m0001, Bpev01.c0…
Cl11	GO:0007275	multicellular organism development	85/1057	1375/29388	5.02468e-06	3	0.00068947	Bpev01.c0000.g0087.m0001, Bpev01.c0015.g0072.m0001, Bpev01.c0015.g0268.m0001, Bpev01.c0029.g0088.m0001, Bpev01.c0036.g0050.m0001, Bpev01.c0050.g0022.m0001, Bpev01.c0052.g0017.m0001, Bpev01.c0055.g0027.m0001, Bpev01.c0066.g0009.m0001, Bpev01.c0080.g0119.m0001, Bpev01.c0089.g0013.m0001, Bpev01.c0101.g0042.m0001, Bpev01.c0134.g0129.m0001, Bpev01.c0145.g0047.m0001, Bpev01.c0145.g0047.m0002, Bpev01.c0…
Cl11	GO:0031324	negative regulation of cellular metabolic process	37/1057	457/29388	5.32435e-06	5	0.00068947	Bpev01.c0001.g0069.m0001, Bpev01.c0015.g0252.m0001, Bpev01.c0025.g0023.m0001, Bpev01.c0052.g0204.m0001, Bpev01.c0080.g0129.m0001, Bpev01.c0082.g0015.m0001, Bpev01.c0088.g0007.m0001, Bpev01.c0134.g0129.m0001, Bpev01.c0154.g0022.m0001, Bpev01.c0169.g0058.m0001, Bpev01.c0321.g0022.m0001, Bpev01.c0354.g0001.m0001, Bpev01.c0354.g0002.m0001, Bpev01.c0365.g0034.m0001, Bpev01.c0368.g0002.m0001, Bpev01.c0…
Cl11	GO:0050794	regulation of cellular process	268/1057	4909/29388	5.44389e-06	3	0.00068947	Bpev01.c0000.g0025.m0001, Bpev01.c0000.g0209.m0001, Bpev01.c0001.g0069.m0001, Bpev01.c0015.g0036.m0001, Bpev01.c0015.g0039.m0001, Bpev01.c0015.g0116.m0001, Bpev01.c0015.g0233.m0001, Bpev01.c0015.g0252.m0001, Bpev01.c0016.g0043.m0001, Bpev01.c0022.g0149.m0001, Bpev01.c0023.g0053.m0001, Bpev01.c0025.g0023.m0001, Bpev01.c0029.g0071.m0001, Bpev01.c0031.g0013.m0001, Bpev01.c0038.g0100.m0002, Bpev01.c0…
Cl11	GO:0065007	biological regulation	325/1057	6318/29388	5.45328e-06	1	0.00068947	Bpev01.c0000.g0025.m0001, Bpev01.c0000.g0196.m0001, Bpev01.c0000.g0209.m0001, Bpev01.c0000.g0243.m0001, Bpev01.c0001.g0069.m0001, Bpev01.c0015.g0036.m0001, Bpev01.c0015.g0039.m0001, Bpev01.c0015.g0116.m0001, Bpev01.c0015.g0233.m0001, Bpev01.c0015.g0252.m0001, Bpev01.c0016.g0043.m0001, Bpev01.c0016.g0071.m0001, Bpev01.c0018.g0032.m0001, Bpev01.c0018.g0042.m0001, Bpev01.c0022.g0149.m0001, Bpev01.c0…
Cl11	GO:0048856	anatomical structure development	127/1057	2330/29388	5.61091e-06	2	0.000694242	Bpev01.c0000.g0087.m0001, Bpev01.c0004.g0004.m0001, Bpev01.c0015.g0036.m0001, Bpev01.c0015.g0072.m0001, Bpev01.c0015.g0268.m0001, Bpev01.c0018.g0042.m0001, Bpev01.c0026.g0012.m0001, Bpev01.c0029.g0071.m0001, Bpev01.c0029.g0088.m0001, Bpev01.c0036.g0050.m0001, Bpev01.c0045.g0029.m0001, Bpev01.c0050.g0022.m0001, Bpev01.c0050.g0032.m0001, Bpev01.c0051.g0166.m0002, Bpev01.c0052.g0017.m0001, Bpev01.c0…
Cl11	GO:0008150	biological_process	890/1057	21513/29388	5.75586e-06	0	0.000696108	Bpev01.c0000.g0016.m0001, Bpev01.c0000.g0025.m0001, Bpev01.c0000.g0076.m0002, Bpev01.c0000.g0087.m0001, Bpev01.c0000.g0125.m0001, Bpev01.c0000.g0165.m0001, Bpev01.c0000.g0196.m0001, Bpev01.c0000.g0209.m0001, Bpev01.c0000.g0243.m0001, Bpev01.c0001.g0012.m0001, Bpev01.c0001.g0069.m0001, Bpev01.c0001.g0078.m0001, Bpev01.c0001.g0097.m0001, Bpev01.c0004.g0004.m0001, Bpev01.c0015.g0035.m0001, Bpev01.c0…
Cl11	GO:0050789	regulation of biological process	299/1057	5568/29388	5.97398e-06	2	0.000703108	Bpev01.c0000.g0025.m0001, Bpev01.c0000.g0196.m0001, Bpev01.c0000.g0209.m0001, Bpev01.c0001.g0069.m0001, Bpev01.c0015.g0036.m0001, Bpev01.c0015.g0039.m0001, Bpev01.c0015.g0116.m0001, Bpev01.c0015.g0233.m0001, Bpev01.c0015.g0252.m0001, Bpev01.c0016.g0043.m0001, Bpev01.c0016.g0071.m0001, Bpev01.c0018.g0042.m0001, Bpev01.c0022.g0149.m0001, Bpev01.c0023.g0053.m0001, Bpev01.c0025.g0023.m0001, Bpev01.c0…
Cl11	GO:0006807	nitrogen compound metabolic process	333/1057	7290/29388	6.61327e-06	2	0.000737583	Bpev01.c0000.g0076.m0002, Bpev01.c0000.g0087.m0001, Bpev01.c0000.g0165.m0001, Bpev01.c0015.g0035.m0001, Bpev01.c0015.g0039.m0001, Bpev01.c0015.g0116.m0001, Bpev01.c0016.g0071.m0001, Bpev01.c0018.g0032.m0001, Bpev01.c0018.g0032.m0002, Bpev01.c0018.g0042.m0001, Bpev01.c0022.g0025.m0001, Bpev01.c0022.g0150.m0001, Bpev01.c0023.g0005.m0001, Bpev01.c0023.g0053.m0001, Bpev01.c0025.g0023.m0001, Bpev01.c0…
Cl11	GO:0009987	cellular process	546/1057	12767/29388	7.00298e-06	1	0.000745945	Bpev01.c0000.g0025.m0001, Bpev01.c0000.g0076.m0002, Bpev01.c0000.g0087.m0001, Bpev01.c0000.g0165.m0001, Bpev01.c0000.g0196.m0001, Bpev01.c0000.g0209.m0001, Bpev01.c0000.g0243.m0001, Bpev01.c0001.g0097.m0001, Bpev01.c0004.g0004.m0001, Bpev01.c0015.g0035.m0001, Bpev01.c0015.g0036.m0001, Bpev01.c0015.g0039.m0001, Bpev01.c0015.g0097.m0001, Bpev01.c0015.g0116.m0001, Bpev01.c0015.g0233.m0001, Bpev01.c0…
Cl11	GO:0009790	embryo development	48/1057	670/29388	7.36316e-06	4	0.000764106	Bpev01.c0000.g0087.m0001, Bpev01.c0015.g0072.m0001, Bpev01.c0015.g0268.m0001, Bpev01.c0052.g0017.m0001, Bpev01.c0066.g0009.m0001, Bpev01.c0080.g0119.m0001, Bpev01.c0134.g0129.m0001, Bpev01.c0145.g0047.m0001, Bpev01.c0145.g0047.m0002, Bpev01.c0145.g0047.m0003, Bpev01.c0146.g0040.m0001, Bpev01.c0154.g0022.m0001, Bpev01.c0170.g0040.m0001, Bpev01.c0189.g0019.m0001, Bpev01.c0189.g0074.m0001, Bpev01.c0…
Cl11	GO:0006355	regulation of transcription, DNA-templated	110/1057	1971/29388	7.79322e-06	9	0.000795463	Bpev01.c0000.g0209.m0001, Bpev01.c0001.g0069.m0001, Bpev01.c0015.g0036.m0001, Bpev01.c0015.g0252.m0001, Bpev01.c0029.g0071.m0001, Bpev01.c0031.g0013.m0001, Bpev01.c0045.g0040.m0001, Bpev01.c0050.g0022.m0001, Bpev01.c0051.g0166.m0002, Bpev01.c0052.g0099.m0001, Bpev01.c0052.g0116.m0001, Bpev01.c0055.g0009.m0001, Bpev01.c0055.g0027.m0001, Bpev01.c0082.g0015.m0001, Bpev01.c0101.g0012.m0001, Bpev01.c0…
Cl11	GO:1903506	regulation of nucleic acid-templated transcription	110/1057	1973/29388	7.9126e-06	8	0.000795463	Bpev01.c0000.g0209.m0001, Bpev01.c0001.g0069.m0001, Bpev01.c0015.g0036.m0001, Bpev01.c0015.g0252.m0001, Bpev01.c0029.g0071.m0001, Bpev01.c0031.g0013.m0001, Bpev01.c0045.g0040.m0001, Bpev01.c0050.g0022.m0001, Bpev01.c0051.g0166.m0002, Bpev01.c0052.g0099.m0001, Bpev01.c0052.g0116.m0001, Bpev01.c0055.g0009.m0001, Bpev01.c0055.g0027.m0001, Bpev01.c0082.g0015.m0001, Bpev01.c0101.g0012.m0001, Bpev01.c0…
Cl11	GO:2001141	regulation of RNA biosynthetic process	110/1057	1973/29388	7.9126e-06	7	0.000795463	Bpev01.c0000.g0209.m0001, Bpev01.c0001.g0069.m0001, Bpev01.c0015.g0036.m0001, Bpev01.c0015.g0252.m0001, Bpev01.c0029.g0071.m0001, Bpev01.c0031.g0013.m0001, Bpev01.c0045.g0040.m0001, Bpev01.c0050.g0022.m0001, Bpev01.c0051.g0166.m0002, Bpev01.c0052.g0099.m0001, Bpev01.c0052.g0116.m0001, Bpev01.c0055.g0009.m0001, Bpev01.c0055.g0027.m0001, Bpev01.c0082.g0015.m0001, Bpev01.c0101.g0012.m0001, Bpev01.c0…
Cl11	GO:0070647	protein modification by small protein conjugation or removal	49/1057	703/29388	1.23837e-05	7	0.00121954	Bpev01.c0015.g0035.m0001, Bpev01.c0018.g0042.m0001, Bpev01.c0025.g0023.m0001, Bpev01.c0027.g0087.m0001, Bpev01.c0050.g0032.m0001, Bpev01.c0052.g0116.m0001, Bpev01.c0080.g0129.m0001, Bpev01.c0095.g0042.m0001, Bpev01.c0120.g0033.m0001, Bpev01.c0155.g0019.m0001, Bpev01.c0161.g0105.m0001, Bpev01.c0177.g0036.m0001, Bpev01.c0182.g0007.m0001, Bpev01.c0183.g0006.m0001, Bpev01.c0245.g0057.m0001, Bpev01.c0…
Cl11	GO:0051246	regulation of protein metabolic process	35/1057	440/29388	1.32831e-05	5	0.00128195	Bpev01.c0015.g0252.m0001, Bpev01.c0016.g0071.m0001, Bpev01.c0044.g0011.m0001, Bpev01.c0062.g0069.m0001, Bpev01.c0088.g0007.m0001, Bpev01.c0114.g0024.m0001, Bpev01.c0154.g0022.m0001, Bpev01.c0170.g0015.m0001, Bpev01.c0170.g0040.m0001, Bpev01.c0182.g0007.m0001, Bpev01.c0183.g0006.m0001, Bpev01.c0223.g0051.m0001, Bpev01.c0274.g0028.m0001, Bpev01.c0281.g0079.m0002, Bpev01.c0353.g0031.m0001, Bpev01.c0…
Cl11	GO:0032268	regulation of cellular protein metabolic process	34/1057	421/29388	1.43689e-05	6	0.00137301	Bpev01.c0015.g0252.m0001, Bpev01.c0044.g0011.m0001, Bpev01.c0062.g0069.m0001, Bpev01.c0088.g0007.m0001, Bpev01.c0114.g0024.m0001, Bpev01.c0154.g0022.m0001, Bpev01.c0170.g0015.m0001, Bpev01.c0170.g0040.m0001, Bpev01.c0182.g0007.m0001, Bpev01.c0183.g0006.m0001, Bpev01.c0223.g0051.m0001, Bpev01.c0274.g0028.m0001, Bpev01.c0281.g0079.m0002, Bpev01.c0353.g0031.m0001, Bpev01.c0379.g0015.m0001, Bpev01.c0…
Cl11	GO:1901360	organic cyclic compound metabolic process	161/1057	3216/29388	1.49173e-05	3	0.00141008	Bpev01.c0016.g0043.m0001, Bpev01.c0018.g0032.m0001, Bpev01.c0018.g0032.m0002, Bpev01.c0022.g0150.m0001, Bpev01.c0029.g0022.m0001, Bpev01.c0029.g0088.m0001, Bpev01.c0038.g0003.m0001, Bpev01.c0038.g0069.m0001, Bpev01.c0044.g0025.m0001, Bpev01.c0045.g0029.m0001, Bpev01.c0045.g0040.m0001, Bpev01.c0046.g0005.m0001, Bpev01.c0050.g0133.m0001, Bpev01.c0052.g0017.m0001, Bpev01.c0052.g0051.m0001, Bpev01.c0…
Cl11	GO:0010629	negative regulation of gene expression	39/1057	513/29388	1.92544e-05	6	0.00178677	Bpev01.c0001.g0069.m0001, Bpev01.c0015.g0252.m0001, Bpev01.c0026.g0012.m0001, Bpev01.c0082.g0015.m0001, Bpev01.c0088.g0007.m0001, Bpev01.c0155.g0002.m0001, Bpev01.c0169.g0058.m0001, Bpev01.c0223.g0051.m0001, Bpev01.c0284.g0016.m0001, Bpev01.c0304.g0009.m0001, Bpev01.c0353.g0031.m0001, Bpev01.c0354.g0001.m0001, Bpev01.c0354.g0002.m0001, Bpev01.c0365.g0034.m0001, Bpev01.c0368.g0002.m0001, Bpev01.c0…
Cl11	GO:0043170	macromolecule metabolic process	293/1057	6519/29388	2.34322e-05	3	0.00215375	Bpev01.c0000.g0076.m0002, Bpev01.c0000.g0165.m0001, Bpev01.c0015.g0035.m0001, Bpev01.c0015.g0039.m0001, Bpev01.c0015.g0116.m0001, Bpev01.c0016.g0071.m0001, Bpev01.c0018.g0042.m0001, Bpev01.c0022.g0025.m0001, Bpev01.c0022.g0150.m0001, Bpev01.c0023.g0005.m0001, Bpev01.c0023.g0053.m0001, Bpev01.c0025.g0023.m0001, Bpev01.c0027.g0087.m0001, Bpev01.c0029.g0022.m0001, Bpev01.c0030.g0038.m0001, Bpev01.c0…
Cl11	GO:0006725	cellular aromatic compound metabolic process	153/1057	3056/29388	2.43037e-05	3	0.00221278	Bpev01.c0016.g0043.m0001, Bpev01.c0018.g0032.m0001, Bpev01.c0018.g0032.m0002, Bpev01.c0022.g0150.m0001, Bpev01.c0029.g0022.m0001, Bpev01.c0029.g0088.m0001, Bpev01.c0038.g0003.m0001, Bpev01.c0038.g0069.m0001, Bpev01.c0044.g0025.m0001, Bpev01.c0045.g0029.m0001, Bpev01.c0045.g0040.m0001, Bpev01.c0046.g0005.m0001, Bpev01.c0050.g0133.m0001, Bpev01.c0052.g0051.m0001, Bpev01.c0052.g0204.m0001, Bpev01.c0…
Cl11	GO:0009793	embryo development ending in seed dormancy	41/1057	571/29388	3.24087e-05	5	0.00289608	Bpev01.c0000.g0087.m0001, Bpev01.c0015.g0072.m0001, Bpev01.c0015.g0268.m0001, Bpev01.c0052.g0017.m0001, Bpev01.c0066.g0009.m0001, Bpev01.c0080.g0119.m0001, Bpev01.c0134.g0129.m0001, Bpev01.c0145.g0047.m0001, Bpev01.c0145.g0047.m0002, Bpev01.c0145.g0047.m0003, Bpev01.c0146.g0040.m0001, Bpev01.c0154.g0022.m0001, Bpev01.c0170.g0040.m0001, Bpev01.c0189.g0019.m0001, Bpev01.c0189.g0074.m0001, Bpev01.c0…
Cl11	GO:0060321	acceptance of pollen	5/1057	12/29388	3.82332e-05	4	0.00338522	Bpev01.c0050.g0155.m0001, Bpev01.c0597.g0037.m0001, Bpev01.c1170.g0003.m0001, Bpev01.c1641.g0002.m0001, Bpev01.c2878.g0002.m0001
Cl11	GO:0043161	proteasome-mediated ubiquitin-dependent protein catabolic process	20/1057	200/29388	3.90479e-05	9	0.00339506	Bpev01.c0016.g0071.m0001, Bpev01.c0080.g0010.m0001, Bpev01.c0088.g0057.m0001, Bpev01.c0120.g0033.m0001, Bpev01.c0161.g0037.m0001, Bpev01.c0281.g0047.m0001, Bpev01.c0321.g0022.m0001, Bpev01.c0328.g0010.m0002, Bpev01.c0328.g0010.m0003, Bpev01.c0354.g0001.m0001, Bpev01.c0354.g0002.m0001, Bpev01.c0366.g0019.m0001, Bpev01.c0605.g0031.m0001, Bpev01.c0863.g0001.m0001, Bpev01.c0874.g0027.m0001, Bpev01.c1…
Cl11	GO:0071702	organic substance transport	77/1057	1326/29388	4.05792e-05	4	0.00349669	Bpev01.c0000.g0196.m0001, Bpev01.c0004.g0004.m0001, Bpev01.c0015.g0101.m0001, Bpev01.c0016.g0011.m0002, Bpev01.c0022.g0065.m0001, Bpev01.c0022.g0089.m0001, Bpev01.c0022.g0149.m0001, Bpev01.c0026.g0012.m0001, Bpev01.c0030.g0038.m0001, Bpev01.c0038.g0001.m0001, Bpev01.c0045.g0029.m0001, Bpev01.c0052.g0116.m0001, Bpev01.c0052.g0185.m0001, Bpev01.c0053.g0035.m0001, Bpev01.c0080.g0129.m0001, Bpev01.c0…
Cl11	GO:0010498	proteasomal protein catabolic process	21/1057	217/29388	4.11068e-05	7	0.00351081	Bpev01.c0016.g0071.m0001, Bpev01.c0080.g0010.m0001, Bpev01.c0088.g0057.m0001, Bpev01.c0120.g0033.m0001, Bpev01.c0161.g0037.m0001, Bpev01.c0274.g0026.m0001, Bpev01.c0281.g0047.m0001, Bpev01.c0321.g0022.m0001, Bpev01.c0328.g0010.m0002, Bpev01.c0328.g0010.m0003, Bpev01.c0354.g0001.m0001, Bpev01.c0354.g0002.m0001, Bpev01.c0366.g0019.m0001, Bpev01.c0605.g0031.m0001, Bpev01.c0863.g0001.m0001, Bpev01.c0…
Cl11	GO:0009825	multidimensional cell growth	9/1057	48/29388	4.61527e-05	3	0.00389404	Bpev01.c0161.g0111.m0001, Bpev01.c0374.g0025.m0001, Bpev01.c0577.g0001.m0001, Bpev01.c0948.g0001.m0001, Bpev01.c0967.g0008.m0001, Bpev01.c1202.g0040.m0001, Bpev01.c1337.g0008.m0001, Bpev01.c1810.g0010.m0001, Bpev01.c2140.g0003.m0001
Cl11	GO:0009057	macromolecule catabolic process	56/1057	887/29388	4.87771e-05	4	0.00405817	Bpev01.c0016.g0071.m0001, Bpev01.c0018.g0042.m0001, Bpev01.c0025.g0023.m0001, Bpev01.c0050.g0032.m0001, Bpev01.c0080.g0010.m0001, Bpev01.c0088.g0057.m0001, Bpev01.c0120.g0033.m0001, Bpev01.c0161.g0037.m0001, Bpev01.c0161.g0078.m0001, Bpev01.c0161.g0105.m0001, Bpev01.c0182.g0007.m0001, Bpev01.c0183.g0006.m0001, Bpev01.c0188.g0027.m0001, Bpev01.c0195.g0014.m0002, Bpev01.c0223.g0051.m0001, Bpev01.c0…
Cl11	GO:0031330	negative regulation of cellular catabolic process	6/1057	20/29388	5.36207e-05	6	0.00442302	Bpev01.c0052.g0204.m0001, Bpev01.c0080.g0129.m0001, Bpev01.c0134.g0129.m0001, Bpev01.c0154.g0022.m0001, Bpev01.c0588.g0038.m0001, Bpev01.c0772.g0004.m0001
Cl11	GO:0034641	cellular nitrogen compound metabolic process	156/1057	3185/29388	6.54029e-05	3	0.00521656	Bpev01.c0000.g0087.m0001, Bpev01.c0018.g0032.m0001, Bpev01.c0018.g0032.m0002, Bpev01.c0022.g0150.m0001, Bpev01.c0029.g0022.m0001, Bpev01.c0029.g0088.m0001, Bpev01.c0038.g0003.m0001, Bpev01.c0038.g0069.m0001, Bpev01.c0044.g0025.m0001, Bpev01.c0045.g0029.m0001, Bpev01.c0045.g0040.m0001, Bpev01.c0046.g0005.m0001, Bpev01.c0050.g0133.m0001, Bpev01.c0052.g0051.m0001, Bpev01.c0052.g0204.m0001, Bpev01.c0…
Cl11	GO:0006357	regulation of transcription by RNA polymerase II	26/1057	308/29388	6.86257e-05	10	0.00542875	Bpev01.c0045.g0040.m0001, Bpev01.c0052.g0116.m0001, Bpev01.c0161.g0012.m0001, Bpev01.c0161.g0037.m0001, Bpev01.c0169.g0058.m0001, Bpev01.c0190.g0050.m0001, Bpev01.c0276.g0008.m0001, Bpev01.c0276.g0009.m0001, Bpev01.c0329.g0014.m0003, Bpev01.c0340.g0008.m0001, Bpev01.c0395.g0003.m0001, Bpev01.c0467.g0003.m0001, Bpev01.c0488.g0033.m0001, Bpev01.c0516.g0023.m0001, Bpev01.c0531.g0021.m0001, Bpev01.c0…
Cl11	GO:0032502	developmental process	166/1057	3434/29388	7.47853e-05	1	0.00586791	Bpev01.c0000.g0087.m0001, Bpev01.c0004.g0004.m0001, Bpev01.c0015.g0036.m0001, Bpev01.c0015.g0072.m0001, Bpev01.c0015.g0268.m0001, Bpev01.c0018.g0042.m0001, Bpev01.c0025.g0023.m0001, Bpev01.c0026.g0012.m0001, Bpev01.c0029.g0022.m0001, Bpev01.c0029.g0071.m0001, Bpev01.c0029.g0088.m0001, Bpev01.c0036.g0050.m0001, Bpev01.c0045.g0029.m0001, Bpev01.c0050.g0022.m0001, Bpev01.c0050.g0032.m0001, Bpev01.c0…
Cl11	GO:1903311	regulation of mRNA metabolic process	11/1057	79/29388	0.000119353	7	0.00840786	Bpev01.c0213.g0051.m0001, Bpev01.c0281.g0079.m0002, Bpev01.c0488.g0025.m0001, Bpev01.c0505.g0025.m0001, Bpev01.c0531.g0021.m0001, Bpev01.c0588.g0038.m0001, Bpev01.c0597.g0010.m0003, Bpev01.c0772.g0004.m0001, Bpev01.c1456.g0015.m0001, Bpev01.c1527.g0015.m0001, Bpev01.c2116.g0003.m0001
Cl11	GO:0017038	protein import	14/1057	126/29388	0.000181966	8	0.0121955	Bpev01.c0053.g0035.m0001, Bpev01.c0080.g0129.m0001, Bpev01.c0170.g0060.m0001, Bpev01.c0188.g0026.m0001, Bpev01.c0267.g0016.m0001, Bpev01.c0486.g0001.m0001, Bpev01.c0800.g0029.m0001, Bpev01.c0820.g0006.m0001, Bpev01.c0838.g0002.m0001, Bpev01.c1401.g0009.m0001, Bpev01.c1674.g0009.m0001, Bpev01.c1913.g0007.m0001, Bpev01.c1981.g0004.m0001, Bpev01.c2310.g0005.m0001
Cl11	GO:0034504	protein localization to nucleus	9/1057	57/29388	0.000185386	6	0.012339	Bpev01.c0053.g0035.m0001, Bpev01.c0188.g0026.m0001, Bpev01.c0267.g0016.m0001, Bpev01.c0486.g0001.m0001, Bpev01.c0800.g0029.m0001, Bpev01.c0820.g0006.m0001, Bpev01.c1064.g0003.m0001, Bpev01.c1401.g0009.m0001, Bpev01.c1981.g0004.m0001
Cl11	GO:0044248	cellular catabolic process	79/1057	1436/29388	0.000194647	3	0.0127791	Bpev01.c0000.g0196.m0001, Bpev01.c0016.g0043.m0001, Bpev01.c0016.g0071.m0001, Bpev01.c0018.g0042.m0001, Bpev01.c0025.g0023.m0001, Bpev01.c0050.g0032.m0001, Bpev01.c0080.g0010.m0001, Bpev01.c0088.g0057.m0001, Bpev01.c0088.g0091.m0001, Bpev01.c0120.g0033.m0001, Bpev01.c0157.g0024.m0001, Bpev01.c0161.g0037.m0001, Bpev01.c0161.g0078.m0001, Bpev01.c0161.g0105.m0001, Bpev01.c0182.g0007.m0001, Bpev01.c0…
Cl11	GO:1902532	negative regulation of intracellular signal transduction	6/1057	25/29388	0.000210026	7	0.0136957	Bpev01.c0161.g0111.m0001, Bpev01.c0169.g0014.m0002, Bpev01.c0605.g0031.m0001, Bpev01.c0774.g0007.m0001, Bpev01.c0870.g0015.m0001, Bpev01.c2085.g0006.m0001
Cl11	GO:0016192	vesicle-mediated transport	32/1057	439/29388	0.000226203	4	0.0146516	Bpev01.c0016.g0011.m0002, Bpev01.c0022.g0065.m0001, Bpev01.c0050.g0155.m0001, Bpev01.c0051.g0064.m0002, Bpev01.c0052.g0033.m0001, Bpev01.c0052.g0185.m0001, Bpev01.c0094.g0094.m0001, Bpev01.c0189.g0019.m0001, Bpev01.c0240.g0012.m0001, Bpev01.c0279.g0013.m0001, Bpev01.c0305.g0002.m0001, Bpev01.c0389.g0007.m0003, Bpev01.c0597.g0037.m0001, Bpev01.c0739.g0004.m0001, Bpev01.c0798.g0010.m0001, Bpev01.c0…
Cl11	GO:0031047	gene silencing by RNA	11/1057	85/29388	0.000231723	8	0.014909	Bpev01.c0026.g0012.m0001, Bpev01.c0155.g0002.m0001, Bpev01.c0284.g0016.m0001, Bpev01.c0304.g0009.m0001, Bpev01.c0365.g0034.m0001, Bpev01.c0457.g0046.m0001, Bpev01.c0511.g0008.m0001, Bpev01.c0568.g0014.m0001, Bpev01.c0581.g0001.m0001, Bpev01.c0652.g0025.m0001, Bpev01.c0840.g0010.m0001
Cl11	GO:0006605	protein targeting	17/1057	177/29388	0.000235157	9	0.0150298	Bpev01.c0022.g0089.m0001, Bpev01.c0030.g0038.m0001, Bpev01.c0080.g0129.m0001, Bpev01.c0134.g0146.m0003, Bpev01.c0165.g0008.m0001, Bpev01.c0170.g0060.m0001, Bpev01.c0172.g0001.m0001, Bpev01.c0189.g0019.m0001, Bpev01.c0305.g0002.m0001, Bpev01.c0604.g0013.m0001, Bpev01.c0838.g0002.m0001, Bpev01.c1029.g0011.m0001, Bpev01.c1401.g0008.m0001, Bpev01.c1674.g0009.m0001, Bpev01.c1913.g0007.m0001, Bpev01.c2…
Cl11	GO:0016567	protein ubiquitination	40/1057	606/29388	0.000239047	9	0.0151779	Bpev01.c0025.g0023.m0001, Bpev01.c0027.g0087.m0001, Bpev01.c0080.g0129.m0001, Bpev01.c0120.g0033.m0001, Bpev01.c0155.g0019.m0001, Bpev01.c0161.g0105.m0001, Bpev01.c0177.g0036.m0001, Bpev01.c0182.g0007.m0001, Bpev01.c0183.g0006.m0001, Bpev01.c0245.g0057.m0001, Bpev01.c0274.g0026.m0001, Bpev01.c0279.g0037.m0001, Bpev01.c0305.g0003.m0001, Bpev01.c0328.g0010.m0002, Bpev01.c0328.g0010.m0003, Bpev01.c0…
Cl11	GO:0009895	negative regulation of catabolic process	6/1057	26/29388	0.000264768	5	0.0162757	Bpev01.c0052.g0204.m0001, Bpev01.c0080.g0129.m0001, Bpev01.c0134.g0129.m0001, Bpev01.c0154.g0022.m0001, Bpev01.c0588.g0038.m0001, Bpev01.c0772.g0004.m0001
Cl11	GO:0008380	RNA splicing	22/1057	262/29388	0.000285884	8	0.0174625	Bpev01.c0142.g0064.m0001, Bpev01.c0147.g0024.m0001, Bpev01.c0213.g0051.m0001, Bpev01.c0223.g0051.m0001, Bpev01.c0237.g0031.m0002, Bpev01.c0281.g0079.m0002, Bpev01.c0284.g0020.m0001, Bpev01.c0289.g0023.m0004, Bpev01.c0353.g0031.m0001, Bpev01.c0425.g0032.m0001, Bpev01.c0480.g0019.m0001, Bpev01.c0505.g0025.m0001, Bpev01.c0597.g0010.m0003, Bpev01.c0727.g0005.m0001, Bpev01.c0727.g0005.m0002, Bpev01.c0…
Cl11	GO:0031331	positive regulation of cellular catabolic process	9/1057	61/29388	0.000314345	6	0.0190802	Bpev01.c0170.g0015.m0001, Bpev01.c0182.g0007.m0001, Bpev01.c0183.g0006.m0001, Bpev01.c0480.g0019.m0001, Bpev01.c0488.g0025.m0001, Bpev01.c0579.g0005.m0001, Bpev01.c0579.g0012.m0001, Bpev01.c0734.g0001.m0001, Bpev01.c2116.g0003.m0001
Cl11	GO:0016043	cellular component organization	133/1057	2735/29388	0.000359138	2	0.0215282	Bpev01.c0000.g0243.m0001, Bpev01.c0004.g0004.m0001, Bpev01.c0015.g0241.m0001, Bpev01.c0015.g0252.m0001, Bpev01.c0016.g0043.m0001, Bpev01.c0022.g0025.m0001, Bpev01.c0022.g0149.m0001, Bpev01.c0029.g0071.m0001, Bpev01.c0040.g0009.m0001, Bpev01.c0045.g0040.m0001, Bpev01.c0050.g0155.m0001, Bpev01.c0052.g0112.m0001, Bpev01.c0052.g0116.m0001, Bpev01.c0052.g0185.m0001, Bpev01.c0066.g0053.m0001, Bpev01.c0…
Cl11	GO:0040029	regulation of gene expression, epigenetic	14/1057	135/29388	0.000373901	6	0.0222748	Bpev01.c0015.g0252.m0001, Bpev01.c0284.g0016.m0001, Bpev01.c0365.g0034.m0001, Bpev01.c0368.g0002.m0001, Bpev01.c0457.g0046.m0001, Bpev01.c0459.g0007.m0001, Bpev01.c0511.g0008.m0001, Bpev01.c0568.g0014.m0001, Bpev01.c0581.g0001.m0001, Bpev01.c0661.g0017.m0001, Bpev01.c0932.g0001.m0001, Bpev01.c1415.g0001.m0001, Bpev01.c1657.g0010.m0001, Bpev01.c1843.g0002.m0001
Cl11	GO:0010923	negative regulation of phosphatase activity	3/1057	5/29388	0.000439401	9	0.0254064	Bpev01.c0169.g0058.m0001, Bpev01.c1849.g0006.m0001, Bpev01.c1849.g0006.m0002
Cl11	GO:0006540	glutamate decarboxylation to succinate	3/1057	5/29388	0.000439401	11	0.0254064	Bpev01.c0189.g0074.m0001, Bpev01.c3520.g0001.m0001, Bpev01.c3520.g0002.m0001
Cl11	GO:0009450	gamma-aminobutyric acid catabolic process	3/1057	5/29388	0.000439401	8	0.0254064	Bpev01.c0189.g0074.m0001, Bpev01.c3520.g0001.m0001, Bpev01.c3520.g0002.m0001
Cl11	GO:0009448	gamma-aminobutyric acid metabolic process	3/1057	5/29388	0.000439401	7	0.0254064	Bpev01.c0189.g0074.m0001, Bpev01.c3520.g0001.m0001, Bpev01.c3520.g0002.m0001
Cl11	GO:0009896	positive regulation of catabolic process	9/1057	64/29388	0.000453503	5	0.0256763	Bpev01.c0170.g0015.m0001, Bpev01.c0182.g0007.m0001, Bpev01.c0183.g0006.m0001, Bpev01.c0480.g0019.m0001, Bpev01.c0488.g0025.m0001, Bpev01.c0579.g0005.m0001, Bpev01.c0579.g0012.m0001, Bpev01.c0734.g0001.m0001, Bpev01.c2116.g0003.m0001
Cl11	GO:0070298	negative regulation of phosphorelay signal transduction system	5/1057	19/29388	0.000454942	8	0.0256763	Bpev01.c0161.g0111.m0001, Bpev01.c0169.g0014.m0002, Bpev01.c0605.g0031.m0001, Bpev01.c0774.g0007.m0001, Bpev01.c0870.g0015.m0001
Cl11	GO:0010105	negative regulation of ethylene-activated signaling pathway	5/1057	19/29388	0.000454942	9	0.0256763	Bpev01.c0161.g0111.m0001, Bpev01.c0169.g0014.m0002, Bpev01.c0605.g0031.m0001, Bpev01.c0774.g0007.m0001, Bpev01.c0870.g0015.m0001
Cl11	GO:0051172	negative regulation of nitrogen compound metabolic process	30/1057	419/29388	0.000461295	5	0.0258835	Bpev01.c0001.g0069.m0001, Bpev01.c0015.g0252.m0001, Bpev01.c0025.g0023.m0001, Bpev01.c0052.g0204.m0001, Bpev01.c0082.g0015.m0001, Bpev01.c0088.g0007.m0001, Bpev01.c0169.g0058.m0001, Bpev01.c0354.g0001.m0001, Bpev01.c0354.g0002.m0001, Bpev01.c0365.g0034.m0001, Bpev01.c0368.g0002.m0001, Bpev01.c0488.g0025.m0001, Bpev01.c0517.g0034.m0001, Bpev01.c0517.g0035.m0001, Bpev01.c0588.g0038.m0001, Bpev01.c0…
Cl11	GO:0007033	vacuole organization	10/1057	78/29388	0.000475979	4	0.0261004	Bpev01.c0022.g0149.m0001, Bpev01.c0189.g0019.m0001, Bpev01.c0305.g0002.m0001, Bpev01.c0579.g0005.m0001, Bpev01.c0579.g0012.m0001, Bpev01.c0874.g0005.m0001, Bpev01.c1079.g0004.m0001, Bpev01.c1171.g0019.m0001, Bpev01.c2007.g0003.m0001, Bpev01.c2821.g0003.m0001
Cl11	GO:0044238	primary metabolic process	358/1057	8518/29388	0.000482006	2	0.0262816	Bpev01.c0000.g0076.m0002, Bpev01.c0000.g0087.m0001, Bpev01.c0000.g0165.m0001, Bpev01.c0000.g0196.m0001, Bpev01.c0015.g0035.m0001, Bpev01.c0015.g0039.m0001, Bpev01.c0015.g0116.m0001, Bpev01.c0015.g0268.m0001, Bpev01.c0016.g0043.m0001, Bpev01.c0016.g0071.m0001, Bpev01.c0018.g0032.m0001, Bpev01.c0018.g0032.m0002, Bpev01.c0018.g0042.m0001, Bpev01.c0022.g0025.m0001, Bpev01.c0022.g0150.m0001, Bpev01.c0…
Cl11	GO:0006396	RNA processing	51/1057	858/29388	0.00051943	7	0.028163	Bpev01.c0029.g0022.m0001, Bpev01.c0038.g0003.m0001, Bpev01.c0045.g0029.m0001, Bpev01.c0046.g0005.m0001, Bpev01.c0052.g0204.m0001, Bpev01.c0088.g0007.m0001, Bpev01.c0135.g0059.m0001, Bpev01.c0142.g0064.m0001, Bpev01.c0147.g0024.m0001, Bpev01.c0190.g0007.m0001, Bpev01.c0213.g0051.m0001, Bpev01.c0223.g0051.m0001, Bpev01.c0237.g0031.m0002, Bpev01.c0281.g0079.m0002, Bpev01.c0284.g0020.m0001, Bpev01.c0…
Cl11	GO:0016458	gene silencing	14/1057	141/29388	0.000581436	7	0.0313488	Bpev01.c0015.g0252.m0001, Bpev01.c0026.g0012.m0001, Bpev01.c0155.g0002.m0001, Bpev01.c0284.g0016.m0001, Bpev01.c0304.g0009.m0001, Bpev01.c0365.g0034.m0001, Bpev01.c0457.g0046.m0001, Bpev01.c0511.g0008.m0001, Bpev01.c0568.g0014.m0001, Bpev01.c0581.g0001.m0001, Bpev01.c0652.g0025.m0001, Bpev01.c0840.g0010.m0001, Bpev01.c0932.g0001.m0001, Bpev01.c1415.g0001.m0001
Cl11	GO:0006606	protein import into nucleus	8/1057	54/29388	0.00065332	9	0.0340896	Bpev01.c0053.g0035.m0001, Bpev01.c0188.g0026.m0001, Bpev01.c0267.g0016.m0001, Bpev01.c0486.g0001.m0001, Bpev01.c0800.g0029.m0001, Bpev01.c0820.g0006.m0001, Bpev01.c1401.g0009.m0001, Bpev01.c1981.g0004.m0001
Cl11	GO:0033157	regulation of intracellular protein transport	4/1057	12/29388	0.000653464	7	0.0340896	Bpev01.c0026.g0012.m0001, Bpev01.c0080.g0129.m0001, Bpev01.c0374.g0025.m0001, Bpev01.c0739.g0004.m0001
Cl11	GO:0040008	regulation of growth	26/1057	350/29388	0.000686083	3	0.0354085	Bpev01.c0015.g0116.m0001, Bpev01.c0029.g0088.m0001, Bpev01.c0051.g0166.m0002, Bpev01.c0134.g0129.m0001, Bpev01.c0142.g0068.m0001, Bpev01.c0154.g0022.m0001, Bpev01.c0161.g0111.m0001, Bpev01.c0170.g0040.m0001, Bpev01.c0190.g0007.m0001, Bpev01.c0253.g0018.m0001, Bpev01.c0328.g0010.m0002, Bpev01.c0328.g0010.m0003, Bpev01.c0365.g0028.m0001, Bpev01.c0395.g0003.m0001, Bpev01.c0857.g0005.m0001, Bpev01.c0…
Cl11	GO:0032446	protein modification by small protein conjugation	40/1057	630/29388	0.000694357	8	0.0354584	Bpev01.c0025.g0023.m0001, Bpev01.c0027.g0087.m0001, Bpev01.c0080.g0129.m0001, Bpev01.c0120.g0033.m0001, Bpev01.c0155.g0019.m0001, Bpev01.c0161.g0105.m0001, Bpev01.c0177.g0036.m0001, Bpev01.c0182.g0007.m0001, Bpev01.c0183.g0006.m0001, Bpev01.c0245.g0057.m0001, Bpev01.c0274.g0026.m0001, Bpev01.c0279.g0037.m0001, Bpev01.c0305.g0003.m0001, Bpev01.c0328.g0010.m0002, Bpev01.c0328.g0010.m0003, Bpev01.c0…
Cl11	GO:0006325	chromatin organization	26/1057	351/29388	0.000697214	3	0.0354584	Bpev01.c0015.g0241.m0001, Bpev01.c0015.g0252.m0001, Bpev01.c0022.g0025.m0001, Bpev01.c0045.g0040.m0001, Bpev01.c0052.g0116.m0001, Bpev01.c0095.g0042.m0001, Bpev01.c0115.g0118.m0001, Bpev01.c0129.g0086.m0001, Bpev01.c0155.g0002.m0001, Bpev01.c0327.g0071.m0001, Bpev01.c0365.g0034.m0001, Bpev01.c0368.g0002.m0001, Bpev01.c0389.g0007.m0003, Bpev01.c0459.g0007.m0001, Bpev01.c0480.g0045.m0001, Bpev01.c0…
Cl11	GO:0050793	regulation of developmental process	50/1057	849/29388	0.000698072	3	0.0354584	Bpev01.c0000.g0196.m0001, Bpev01.c0000.g0209.m0001, Bpev01.c0015.g0116.m0001, Bpev01.c0015.g0233.m0001, Bpev01.c0026.g0012.m0001, Bpev01.c0029.g0088.m0001, Bpev01.c0031.g0013.m0001, Bpev01.c0052.g0099.m0001, Bpev01.c0062.g0086.m0001, Bpev01.c0134.g0129.m0001, Bpev01.c0161.g0111.m0001, Bpev01.c0169.g0014.m0002, Bpev01.c0253.g0016.m0001, Bpev01.c0253.g0018.m0001, Bpev01.c0281.g0047.m0001, Bpev01.c0…
Cl11	GO:0035305	negative regulation of dephosphorylation	3/1057	6/29388	0.000855247	8	0.0421122	Bpev01.c0169.g0058.m0001, Bpev01.c1849.g0006.m0001, Bpev01.c1849.g0006.m0002
Cl11	GO:0003006	developmental process involved in reproduction	80/1057	1527/29388	0.000861986	2	0.0422286	Bpev01.c0000.g0087.m0001, Bpev01.c0004.g0004.m0001, Bpev01.c0015.g0036.m0001, Bpev01.c0015.g0072.m0001, Bpev01.c0015.g0268.m0001, Bpev01.c0018.g0042.m0001, Bpev01.c0029.g0071.m0001, Bpev01.c0045.g0029.m0001, Bpev01.c0052.g0017.m0001, Bpev01.c0052.g0099.m0001, Bpev01.c0066.g0009.m0001, Bpev01.c0080.g0048.m0001, Bpev01.c0080.g0119.m0001, Bpev01.c0115.g0070.m0001, Bpev01.c0121.g0039.m0001, Bpev01.c0…
Cl11	GO:0010099	regulation of photomorphogenesis	6/1057	32/29388	0.000867021	6	0.0422607	Bpev01.c0354.g0001.m0001, Bpev01.c0354.g0002.m0001, Bpev01.c0366.g0019.m0001, Bpev01.c0506.g0003.m0001, Bpev01.c1527.g0015.m0001, Bpev01.c2115.g0003.m0001
Cl11	GO:0009314	response to radiation	54/1057	939/29388	0.000900603	3	0.043677	Bpev01.c0000.g0209.m0001, Bpev01.c0015.g0101.m0001, Bpev01.c0036.g0022.m0001, Bpev01.c0036.g0022.m0002, Bpev01.c0044.g0025.m0001, Bpev01.c0050.g0133.m0001, Bpev01.c0051.g0166.m0002, Bpev01.c0089.g0013.m0001, Bpev01.c0094.g0022.m0002, Bpev01.c0189.g0074.m0001, Bpev01.c0190.g0041.m0001, Bpev01.c0240.g0005.m0001, Bpev01.c0281.g0047.m0001, Bpev01.c0284.g0016.m0001, Bpev01.c0312.g0021.m0002, Bpev01.c0…
Cl11	GO:0006520	cellular amino acid metabolic process	33/1057	501/29388	0.000936583	6	0.0450048	Bpev01.c0000.g0087.m0001, Bpev01.c0112.g0007.m0001, Bpev01.c0112.g0007.m0002, Bpev01.c0121.g0039.m0001, Bpev01.c0148.g0010.m0001, Bpev01.c0157.g0024.m0001, Bpev01.c0162.g0065.m0001, Bpev01.c0169.g0034.m0001, Bpev01.c0189.g0074.m0001, Bpev01.c0262.g0001.m0001, Bpev01.c0262.g0002.m0001, Bpev01.c0262.g0003.m0001, Bpev01.c0298.g0017.m0001, Bpev01.c0436.g0007.m0001, Bpev01.c0467.g0011.m0001, Bpev01.c0…
Cl11	GO:0035194	posttranscriptional gene silencing by RNA	5/1057	22/29388	0.000941971	9	0.0450048	Bpev01.c0284.g0016.m0001, Bpev01.c0457.g0046.m0001, Bpev01.c0511.g0008.m0001, Bpev01.c0568.g0014.m0001, Bpev01.c0581.g0001.m0001
Cl11	GO:0043487	regulation of RNA stability	5/1057	22/29388	0.000941971	7	0.0450048	Bpev01.c0052.g0204.m0001, Bpev01.c0488.g0025.m0001, Bpev01.c0588.g0038.m0001, Bpev01.c0772.g0004.m0001, Bpev01.c1456.g0015.m0001
Cl11	GO:0048518	positive regulation of biological process	78/1057	1490/29388	0.000973157	3	0.0462657	Bpev01.c0000.g0196.m0001, Bpev01.c0016.g0043.m0001, Bpev01.c0045.g0040.m0001, Bpev01.c0051.g0166.m0002, Bpev01.c0052.g0116.m0001, Bpev01.c0055.g0009.m0001, Bpev01.c0062.g0069.m0001, Bpev01.c0088.g0007.m0001, Bpev01.c0134.g0129.m0001, Bpev01.c0147.g0003.m0001, Bpev01.c0154.g0022.m0001, Bpev01.c0155.g0002.m0001, Bpev01.c0161.g0012.m0001, Bpev01.c0161.g0037.m0001, Bpev01.c0161.g0111.m0001, Bpev01.c0…
Cl11	GO:0072329	monocarboxylic acid catabolic process	9/1057	71/29388	0.000980629	7	0.0463924	Bpev01.c0000.g0196.m0001, Bpev01.c0016.g0043.m0001, Bpev01.c0189.g0074.m0001, Bpev01.c0588.g0026.m0001, Bpev01.c0789.g0009.m0001, Bpev01.c1159.g0005.m0001, Bpev01.c1674.g0009.m0001, Bpev01.c3520.g0001.m0001, Bpev01.c3520.g0002.m0001
Cl11	GO:0009628	response to abiotic stimulus	130/1057	2736/29388	0.000989585	2	0.0465877	Bpev01.c0000.g0025.m0001, Bpev01.c0000.g0076.m0002, Bpev01.c0000.g0209.m0001, Bpev01.c0015.g0101.m0001, Bpev01.c0018.g0042.m0001, Bpev01.c0024.g0021.m0001, Bpev01.c0030.g0031.m0001, Bpev01.c0031.g0013.m0001, Bpev01.c0036.g0022.m0001, Bpev01.c0036.g0022.m0002, Bpev01.c0038.g0003.m0001, Bpev01.c0044.g0025.m0001, Bpev01.c0050.g0133.m0001, Bpev01.c0051.g0166.m0002, Bpev01.c0052.g0204.m0001, Bpev01.c0…
Cl11	GO:0090351	seedling development	6/1057	33/29388	0.00102778	3	0.0480636	Bpev01.c0386.g0004.m0001, Bpev01.c0386.g0004.m0002, Bpev01.c0931.g0018.m0001, Bpev01.c1118.g0003.m0001, Bpev01.c1401.g0008.m0001, Bpev01.c2007.g0003.m0001
Cl11	GO:0044237	cellular metabolic process	380/1057	9203/29388	0.00104796	2	0.0480636	Bpev01.c0000.g0076.m0002, Bpev01.c0000.g0087.m0001, Bpev01.c0000.g0165.m0001, Bpev01.c0000.g0196.m0001, Bpev01.c0015.g0035.m0001, Bpev01.c0015.g0039.m0001, Bpev01.c0015.g0116.m0001, Bpev01.c0015.g0268.m0001, Bpev01.c0016.g0043.m0001, Bpev01.c0016.g0071.m0001, Bpev01.c0018.g0032.m0001, Bpev01.c0018.g0032.m0002, Bpev01.c0018.g0042.m0001, Bpev01.c0022.g0025.m0001, Bpev01.c0022.g0150.m0001, Bpev01.c0…
Cl11	GO:0051170	import into nucleus	8/1057	58/29388	0.00106078	7	0.0480636	Bpev01.c0053.g0035.m0001, Bpev01.c0188.g0026.m0001, Bpev01.c0267.g0016.m0001, Bpev01.c0486.g0001.m0001, Bpev01.c0800.g0029.m0001, Bpev01.c0820.g0006.m0001, Bpev01.c1401.g0009.m0001, Bpev01.c1981.g0004.m0001
Cl12	GO:0006891	intra-Golgi vesicle-mediated transport	8/405	47/29388	2.38706e-07	6	0.00188842	Bpev01.c0016.g0169.m0001, Bpev01.c0016.g0169.m0002, Bpev01.c0337.g0012.m0001, Bpev01.c0401.g0010.m0001, Bpev01.c0423.g0011.m0001, Bpev01.c0423.g0011.m0002, Bpev01.c1384.g0001.m0001, Bpev01.c1427.g0001.m0001
Cl12	GO:0009071	serine family amino acid catabolic process	5/405	14/29388	8.76461e-07	9	0.00188842	Bpev01.c0016.g0129.m0001, Bpev01.c0161.g0094.m0001, Bpev01.c1371.g0005.m0001, Bpev01.c1446.g0009.m0001, Bpev01.c1938.g0014.m0001
Cl12	GO:0006544	glycine metabolic process	5/405	14/29388	8.76461e-07	9	0.00188842	Bpev01.c0016.g0129.m0001, Bpev01.c0161.g0094.m0001, Bpev01.c1371.g0005.m0001, Bpev01.c1446.g0009.m0001, Bpev01.c1938.g0014.m0001
Cl12	GO:0016192	vesicle-mediated transport	22/405	439/29388	9.78356e-07	4	0.00188842	Bpev01.c0016.g0169.m0001, Bpev01.c0016.g0169.m0002, Bpev01.c0038.g0119.m0001, Bpev01.c0083.g0017.m0001, Bpev01.c0115.g0059.m0001, Bpev01.c0223.g0028.m0001, Bpev01.c0337.g0012.m0001, Bpev01.c0352.g0011.m0001, Bpev01.c0401.g0010.m0001, Bpev01.c0423.g0011.m0001, Bpev01.c0423.g0011.m0002, Bpev01.c1040.g0029.m0001, Bpev01.c1057.g0004.m0001, Bpev01.c1324.g0003.m0001, Bpev01.c1365.g0001.m0001, Bpev01.c1…
Cl12	GO:0006546	glycine catabolic process	4/405	8/29388	2.38131e-06	10	0.00253955	Bpev01.c0161.g0094.m0001, Bpev01.c1371.g0005.m0001, Bpev01.c1446.g0009.m0001, Bpev01.c1938.g0014.m0001
Cl12	GO:0048193	Golgi vesicle transport	12/405	161/29388	2.62396e-06	5	0.00253955	Bpev01.c0016.g0169.m0001, Bpev01.c0016.g0169.m0002, Bpev01.c0083.g0017.m0001, Bpev01.c0337.g0012.m0001, Bpev01.c0401.g0010.m0001, Bpev01.c0423.g0011.m0001, Bpev01.c0423.g0011.m0002, Bpev01.c1057.g0004.m0001, Bpev01.c1365.g0001.m0001, Bpev01.c1384.g0001.m0001, Bpev01.c1427.g0001.m0001, Bpev01.c1699.g0006.m0001
Cl12	GO:0016053	organic acid biosynthetic process	24/405	597/29388	3.51665e-06	4	0.00253955	Bpev01.c0000.g0150.m0001, Bpev01.c0000.g0226.m0001, Bpev01.c0016.g0129.m0001, Bpev01.c0022.g0128.m0001, Bpev01.c0066.g0032.m0001, Bpev01.c0088.g0064.m0001, Bpev01.c0088.g0064.m0002, Bpev01.c0096.g0028.m0001, Bpev01.c0161.g0094.m0001, Bpev01.c0189.g0031.m0001, Bpev01.c0268.g0017.m0001, Bpev01.c0420.g0007.m0001, Bpev01.c0420.g0007.m0002, Bpev01.c0429.g0008.m0001, Bpev01.c0473.g0005.m0001, Bpev01.c0…
Cl12	GO:0046394	carboxylic acid biosynthetic process	24/405	597/29388	3.51665e-06	6	0.00253955	Bpev01.c0000.g0150.m0001, Bpev01.c0000.g0226.m0001, Bpev01.c0016.g0129.m0001, Bpev01.c0022.g0128.m0001, Bpev01.c0066.g0032.m0001, Bpev01.c0088.g0064.m0001, Bpev01.c0088.g0064.m0002, Bpev01.c0096.g0028.m0001, Bpev01.c0161.g0094.m0001, Bpev01.c0189.g0031.m0001, Bpev01.c0268.g0017.m0001, Bpev01.c0420.g0007.m0001, Bpev01.c0420.g0007.m0002, Bpev01.c0429.g0008.m0001, Bpev01.c0473.g0005.m0001, Bpev01.c0…
Cl12	GO:0008652	cellular amino acid biosynthetic process	14/405	227/29388	3.68394e-06	7	0.00253955	Bpev01.c0000.g0150.m0001, Bpev01.c0000.g0226.m0001, Bpev01.c0016.g0129.m0001, Bpev01.c0022.g0128.m0001, Bpev01.c0066.g0032.m0001, Bpev01.c0096.g0028.m0001, Bpev01.c0161.g0094.m0001, Bpev01.c0189.g0031.m0001, Bpev01.c0268.g0017.m0001, Bpev01.c0420.g0007.m0001, Bpev01.c0420.g0007.m0002, Bpev01.c0429.g0008.m0001, Bpev01.c0879.g0004.m0001, Bpev01.c1446.g0009.m0001
Cl12	GO:1901605	alpha-amino acid metabolic process	17/405	337/29388	5.26425e-06	7	0.00317533	Bpev01.c0000.g0226.m0001, Bpev01.c0016.g0129.m0001, Bpev01.c0016.g0130.m0001, Bpev01.c0022.g0128.m0001, Bpev01.c0066.g0032.m0001, Bpev01.c0096.g0028.m0001, Bpev01.c0120.g0039.m0001, Bpev01.c0161.g0094.m0001, Bpev01.c0189.g0031.m0001, Bpev01.c0268.g0017.m0001, Bpev01.c0429.g0008.m0001, Bpev01.c0568.g0001.m0001, Bpev01.c0879.g0004.m0001, Bpev01.c0990.g0002.m0001, Bpev01.c1371.g0005.m0001, Bpev01.c1…
Cl12	GO:0042133	neurotransmitter metabolic process	6/405	35/29388	7.64075e-06	4	0.00351793	Bpev01.c0016.g0129.m0001, Bpev01.c0096.g0028.m0001, Bpev01.c0161.g0094.m0001, Bpev01.c1371.g0005.m0001, Bpev01.c1446.g0009.m0001, Bpev01.c1938.g0014.m0001
Cl12	GO:0001505	regulation of neurotransmitter levels	6/405	36/29388	9.06286e-06	3	0.00380286	Bpev01.c0016.g0129.m0001, Bpev01.c0096.g0028.m0001, Bpev01.c0161.g0094.m0001, Bpev01.c1371.g0005.m0001, Bpev01.c1446.g0009.m0001, Bpev01.c1938.g0014.m0001
Cl12	GO:0009069	serine family amino acid metabolic process	7/405	60/29388	1.846e-05	8	0.00671891	Bpev01.c0016.g0129.m0001, Bpev01.c0022.g0128.m0001, Bpev01.c0161.g0094.m0001, Bpev01.c0189.g0031.m0001, Bpev01.c1371.g0005.m0001, Bpev01.c1446.g0009.m0001, Bpev01.c1938.g0014.m0001
Cl12	GO:0044283	small molecule biosynthetic process	27/405	795/29388	1.87971e-05	3	0.00671891	Bpev01.c0000.g0019.m0001, Bpev01.c0000.g0150.m0001, Bpev01.c0000.g0226.m0001, Bpev01.c0016.g0129.m0001, Bpev01.c0022.g0128.m0001, Bpev01.c0066.g0032.m0001, Bpev01.c0088.g0064.m0001, Bpev01.c0088.g0064.m0002, Bpev01.c0089.g0065.m0001, Bpev01.c0096.g0028.m0001, Bpev01.c0161.g0094.m0001, Bpev01.c0189.g0031.m0001, Bpev01.c0268.g0017.m0001, Bpev01.c0420.g0007.m0001, Bpev01.c0420.g0007.m0002, Bpev01.c0…
Cl12	GO:0042135	neurotransmitter catabolic process	4/405	13/29388	2.30277e-05	5	0.00766344	Bpev01.c0161.g0094.m0001, Bpev01.c1371.g0005.m0001, Bpev01.c1446.g0009.m0001, Bpev01.c1938.g0014.m0001
Cl12	GO:0006520	cellular amino acid metabolic process	20/405	501/29388	2.52586e-05	6	0.00812568	Bpev01.c0000.g0150.m0001, Bpev01.c0000.g0226.m0001, Bpev01.c0016.g0129.m0001, Bpev01.c0016.g0130.m0001, Bpev01.c0022.g0128.m0001, Bpev01.c0066.g0032.m0001, Bpev01.c0096.g0028.m0001, Bpev01.c0120.g0039.m0001, Bpev01.c0161.g0094.m0001, Bpev01.c0189.g0031.m0001, Bpev01.c0268.g0017.m0001, Bpev01.c0420.g0007.m0001, Bpev01.c0420.g0007.m0002, Bpev01.c0429.g0008.m0001, Bpev01.c0568.g0001.m0001, Bpev01.c0…
Cl12	GO:1904481	response to tetrahydrofolate	3/405	6/29388	5.03823e-05	5	0.012156	Bpev01.c0016.g0129.m0001, Bpev01.c0161.g0094.m0001, Bpev01.c1446.g0009.m0001
Cl12	GO:1904482	cellular response to tetrahydrofolate	3/405	6/29388	5.03823e-05	6	0.012156	Bpev01.c0016.g0129.m0001, Bpev01.c0161.g0094.m0001, Bpev01.c1446.g0009.m0001
Cl12	GO:0019264	glycine biosynthetic process from serine	3/405	6/29388	5.03823e-05	11	0.012156	Bpev01.c0016.g0129.m0001, Bpev01.c0161.g0094.m0001, Bpev01.c1446.g0009.m0001
Cl12	GO:0006565	L-serine catabolic process	3/405	6/29388	5.03823e-05	10	0.012156	Bpev01.c0016.g0129.m0001, Bpev01.c0161.g0094.m0001, Bpev01.c1446.g0009.m0001
Cl12	GO:1901607	alpha-amino acid biosynthetic process	11/405	188/29388	6.50353e-05	8	0.0145967	Bpev01.c0000.g0226.m0001, Bpev01.c0016.g0129.m0001, Bpev01.c0022.g0128.m0001, Bpev01.c0066.g0032.m0001, Bpev01.c0096.g0028.m0001, Bpev01.c0161.g0094.m0001, Bpev01.c0189.g0031.m0001, Bpev01.c0268.g0017.m0001, Bpev01.c0429.g0008.m0001, Bpev01.c0879.g0004.m0001, Bpev01.c1446.g0009.m0001
Cl12	GO:0019464	glycine decarboxylation via glycine cleavage system	3/405	7/29388	8.72661e-05	11	0.0187157	Bpev01.c0161.g0094.m0001, Bpev01.c1446.g0009.m0001, Bpev01.c1938.g0014.m0001
Cl12	GO:0006563	L-serine metabolic process	5/405	34/29388	9.70909e-05	9	0.0202529	Bpev01.c0016.g0129.m0001, Bpev01.c0022.g0128.m0001, Bpev01.c0161.g0094.m0001, Bpev01.c0189.g0031.m0001, Bpev01.c1446.g0009.m0001
Cl12	GO:0006730	one-carbon metabolic process	5/405	35/29388	0.000111999	3	0.0213143	Bpev01.c0016.g0129.m0001, Bpev01.c0016.g0130.m0001, Bpev01.c0161.g0094.m0001, Bpev01.c0394.g0012.m0001, Bpev01.c1446.g0009.m0001
Cl12	GO:0006732	coenzyme metabolic process	11/405	200/29388	0.000112988	4	0.0213143	Bpev01.c0016.g0129.m0001, Bpev01.c0016.g0130.m0001, Bpev01.c0062.g0079.m0001, Bpev01.c0089.g0065.m0001, Bpev01.c0161.g0094.m0001, Bpev01.c0821.g0003.m0001, Bpev01.c0848.g0014.m0001, Bpev01.c1205.g0001.m0001, Bpev01.c1371.g0005.m0001, Bpev01.c1446.g0009.m0001, Bpev01.c1776.g0003.m0001
Cl12	GO:0006545	glycine biosynthetic process	3/405	8/29388	0.000138197	10	0.0242498	Bpev01.c0016.g0129.m0001, Bpev01.c0161.g0094.m0001, Bpev01.c1446.g0009.m0001
Cl12	GO:0000919	cell plate assembly	4/405	20/29388	0.000144558	4	0.024913	Bpev01.c0879.g0008.m0001, Bpev01.c1517.g0004.m0001, Bpev01.c1590.g0008.m0001, Bpev01.c3065.g0001.m0001
Cl12	GO:0000301	retrograde transport, vesicle recycling within Golgi	2/405	2/29388	0.000189457	7	0.029023	Bpev01.c0401.g0010.m0001, Bpev01.c1427.g0001.m0001
Cl12	GO:1901606	alpha-amino acid catabolic process	8/405	116/29388	0.000211225	8	0.031362	Bpev01.c0016.g0129.m0001, Bpev01.c0016.g0130.m0001, Bpev01.c0120.g0039.m0001, Bpev01.c0161.g0094.m0001, Bpev01.c0990.g0002.m0001, Bpev01.c1371.g0005.m0001, Bpev01.c1446.g0009.m0001, Bpev01.c1938.g0014.m0001
Cl12	GO:0009699	phenylpropanoid biosynthetic process	12/405	253/29388	0.000224353	5	0.0328065	Bpev01.c0001.g0043.m0001, Bpev01.c0089.g0065.m0001, Bpev01.c0095.g0022.m0001, Bpev01.c0210.g0051.m0001, Bpev01.c0413.g0001.m0001, Bpev01.c0522.g0030.m0001, Bpev01.c0707.g0005.m0001, Bpev01.c0803.g0009.m0001, Bpev01.c0821.g0003.m0001, Bpev01.c0990.g0002.m0001, Bpev01.c1285.g0002.m0001, Bpev01.c2500.g0002.m0001
Cl12	GO:0009834	plant-type secondary cell wall biogenesis	6/405	64/29388	0.000252166	5	0.0363232	Bpev01.c0001.g0043.m0001, Bpev01.c0189.g0059.m0001, Bpev01.c0344.g0013.m0001, Bpev01.c0374.g0018.m0001, Bpev01.c0522.g0030.m0001, Bpev01.c1202.g0015.m0001
Cl12	GO:0046655	folic acid metabolic process	3/405	10/29388	0.000290113	7	0.0399983	Bpev01.c0016.g0129.m0001, Bpev01.c0161.g0094.m0001, Bpev01.c1446.g0009.m0001
Cl12	GO:0009920	cell plate formation involved in plant-type cell wall biogenesis	3/405	10/29388	0.000290113	5	0.0399983	Bpev01.c1517.g0004.m0001, Bpev01.c1590.g0008.m0001, Bpev01.c3065.g0001.m0001
Cl12	GO:0019752	carboxylic acid metabolic process	31/405	1132/29388	0.000347541	5	0.0453259	Bpev01.c0000.g0150.m0001, Bpev01.c0000.g0226.m0001, Bpev01.c0016.g0129.m0001, Bpev01.c0016.g0130.m0001, Bpev01.c0022.g0128.m0001, Bpev01.c0066.g0032.m0001, Bpev01.c0088.g0064.m0001, Bpev01.c0088.g0064.m0002, Bpev01.c0096.g0028.m0001, Bpev01.c0120.g0039.m0001, Bpev01.c0158.g0033.m0001, Bpev01.c0161.g0094.m0001, Bpev01.c0189.g0031.m0001, Bpev01.c0268.g0017.m0001, Bpev01.c0420.g0007.m0001, Bpev01.c0…
Cl13	GO:0071555	cell wall organization	16/166	452/29388	3.19389e-07	4	0.00168719	Bpev01.c0063.g0004.m0001, Bpev01.c0114.g0066.m0001, Bpev01.c0129.g0011.m0001, Bpev01.c0134.g0138.m0001, Bpev01.c0264.g0014.m0001, Bpev01.c0298.g0030.m0001, Bpev01.c0298.g0031.m0001, Bpev01.c0327.g0002.m0001, Bpev01.c0363.g0018.m0001, Bpev01.c0522.g0025.m0001, Bpev01.c0633.g0021.m0001, Bpev01.c0633.g0023.m0001, Bpev01.c0848.g0034.m0001, Bpev01.c1082.g0006.m0001, Bpev01.c1600.g0022.m0001, Bpev01.c1…
Cl13	GO:0071554	cell wall organization or biogenesis	16/166	527/29388	3.49641e-07	2	0.00168719	Bpev01.c0063.g0004.m0001, Bpev01.c0114.g0066.m0001, Bpev01.c0129.g0011.m0001, Bpev01.c0134.g0138.m0001, Bpev01.c0264.g0014.m0001, Bpev01.c0298.g0030.m0001, Bpev01.c0298.g0031.m0001, Bpev01.c0327.g0002.m0001, Bpev01.c0363.g0018.m0001, Bpev01.c0522.g0025.m0001, Bpev01.c0633.g0021.m0001, Bpev01.c0633.g0023.m0001, Bpev01.c0848.g0034.m0001, Bpev01.c1082.g0006.m0001, Bpev01.c1600.g0022.m0001, Bpev01.c1…
Cl13	GO:0045229	external encapsulating structure organization	17/166	501/29388	1.08513e-06	3	0.00349087	Bpev01.c0063.g0004.m0001, Bpev01.c0080.g0111.m0001, Bpev01.c0114.g0066.m0001, Bpev01.c0129.g0011.m0001, Bpev01.c0134.g0138.m0001, Bpev01.c0264.g0014.m0001, Bpev01.c0298.g0030.m0001, Bpev01.c0298.g0031.m0001, Bpev01.c0327.g0002.m0001, Bpev01.c0363.g0018.m0001, Bpev01.c0522.g0025.m0001, Bpev01.c0633.g0021.m0001, Bpev01.c0633.g0023.m0001, Bpev01.c0848.g0034.m0001, Bpev01.c1082.g0006.m0001, Bpev01.c1…
Cl14	GO:0006468	protein phosphorylation	25/141	1594/29388	5.92488e-07	7	0.00173335	Bpev01.c0062.g0024.m0001, Bpev01.c0145.g0063.m0001, Bpev01.c0162.g0039.m0001, Bpev01.c0162.g0045.m0001, Bpev01.c0440.g0007.m0001, Bpev01.c0524.g0001.m0001, Bpev01.c0556.g0006.m0001, Bpev01.c0584.g0005.m0001, Bpev01.c0706.g0008.m0001, Bpev01.c0706.g0010.m0001, Bpev01.c0782.g0001.m0001, Bpev01.c0949.g0018.m0001, Bpev01.c1065.g0002.m0001, Bpev01.c1163.g0019.m0001, Bpev01.c1319.g0003.m0001, Bpev01.c1…
Cl14	GO:0016310	phosphorylation	27/141	2018/29388	1.0572e-06	5	0.00173335	Bpev01.c0062.g0024.m0001, Bpev01.c0145.g0063.m0001, Bpev01.c0162.g0039.m0001, Bpev01.c0162.g0045.m0001, Bpev01.c0356.g0001.m0001, Bpev01.c0440.g0007.m0001, Bpev01.c0524.g0001.m0001, Bpev01.c0556.g0006.m0001, Bpev01.c0584.g0005.m0001, Bpev01.c0706.g0008.m0001, Bpev01.c0706.g0010.m0001, Bpev01.c0782.g0001.m0001, Bpev01.c0949.g0018.m0001, Bpev01.c1065.g0002.m0001, Bpev01.c1163.g0019.m0001, Bpev01.c1…
Cl15	GO:0008150	biological_process	314/366	21513/29388	3.17798e-06	0	0.00332859	Bpev01.c0000.g0035.m0001, Bpev01.c0000.g0036.m0001, Bpev01.c0000.g0130.m0001, Bpev01.c0000.g0167.m0001, Bpev01.c0000.g0178.m0001, Bpev01.c0000.g0201.m0001, Bpev01.c0001.g0011.m0001, Bpev01.c0015.g0010.m0001, Bpev01.c0015.g0089.m0001, Bpev01.c0015.g0122.m0001, Bpev01.c0015.g0189.m0001, Bpev01.c0015.g0209.m0001, Bpev01.c0015.g0221.m0001, Bpev01.c0016.g0018.m0001, Bpev01.c0016.g0018.m0002, Bpev01.c0…
Cl17	GO:0007018	microtubule-based movement	18/1353	56/29388	1.69657e-07	3	0.000426501	Bpev01.c0051.g0186.m0001, Bpev01.c0161.g0106.m0001, Bpev01.c0268.g0022.m0001, Bpev01.c0351.g0001.m0001, Bpev01.c0379.g0020.m0001, Bpev01.c0425.g0048.m0001, Bpev01.c0429.g0027.m0001, Bpev01.c0436.g0008.m0001, Bpev01.c0444.g0006.m0001, Bpev01.c0560.g0007.m0001, Bpev01.c0574.g0030.m0001, Bpev01.c0757.g0002.m0001, Bpev01.c0805.g0001.m0001, Bpev01.c0812.g0013.m0001, Bpev01.c0874.g0034.m0001, Bpev01.c0…
Cl17	GO:0000226	microtubule cytoskeleton organization	22/1353	142/29388	5.9126e-07	5	0.000426501	Bpev01.c0015.g0003.m0001, Bpev01.c0015.g0056.m0001, Bpev01.c0051.g0186.m0001, Bpev01.c0135.g0033.m0001, Bpev01.c0135.g0099.m0001, Bpev01.c0213.g0014.m0001, Bpev01.c0229.g0011.m0001, Bpev01.c0264.g0020.m0001, Bpev01.c0331.g0005.m0001, Bpev01.c0383.g0023.m0001, Bpev01.c0436.g0008.m0001, Bpev01.c0500.g0003.m0001, Bpev01.c0574.g0030.m0001, Bpev01.c0618.g0002.m0001, Bpev01.c0728.g0001.m0001, Bpev01.c0…
Cl17	GO:0006260	DNA replication	19/1353	110/29388	6.25335e-07	6	0.000426501	Bpev01.c0036.g0020.m0001, Bpev01.c0052.g0164.m0001, Bpev01.c0129.g0100.m0001, Bpev01.c0141.g0022.m0001, Bpev01.c0189.g0038.m0001, Bpev01.c0210.g0002.m0001, Bpev01.c0245.g0068.m0001, Bpev01.c0354.g0012.m0001, Bpev01.c0404.g0030.m0001, Bpev01.c0566.g0043.m0001, Bpev01.c0588.g0028.m0001, Bpev01.c0786.g0009.m0001, Bpev01.c0813.g0011.m0001, Bpev01.c0866.g0022.m0001, Bpev01.c0981.g0008.m0001, Bpev01.c1…
Cl17	GO:0006928	movement of cell or subcellular component	22/1353	90/29388	6.54766e-07	2	0.000426501	Bpev01.c0000.g0044.m0001, Bpev01.c0051.g0186.m0001, Bpev01.c0161.g0106.m0001, Bpev01.c0268.g0022.m0001, Bpev01.c0351.g0001.m0001, Bpev01.c0379.g0020.m0001, Bpev01.c0389.g0057.m0001, Bpev01.c0425.g0048.m0001, Bpev01.c0429.g0027.m0001, Bpev01.c0436.g0008.m0001, Bpev01.c0444.g0006.m0001, Bpev01.c0560.g0007.m0001, Bpev01.c0574.g0030.m0001, Bpev01.c0635.g0002.m0001, Bpev01.c0757.g0002.m0001, Bpev01.c0…
Cl17	GO:1903047	mitotic cell cycle process	24/1353	168/29388	8.47982e-07	3	0.000426501	Bpev01.c0015.g0020.m0001, Bpev01.c0114.g0063.m0001, Bpev01.c0145.g0053.m0001, Bpev01.c0253.g0032.m0001, Bpev01.c0281.g0062.m0001, Bpev01.c0357.g0032.m0001, Bpev01.c0364.g0008.m0001, Bpev01.c0379.g0020.m0001, Bpev01.c0404.g0030.m0001, Bpev01.c0436.g0008.m0001, Bpev01.c0438.g0019.m0001, Bpev01.c0457.g0045.m0001, Bpev01.c0574.g0030.m0001, Bpev01.c0640.g0020.m0001, Bpev01.c0812.g0013.m0001, Bpev01.c1…
Cl17	GO:0010564	regulation of cell cycle process	23/1353	147/29388	1.08095e-06	5	0.000426501	Bpev01.c0016.g0025.m0001, Bpev01.c0118.g0029.m0001, Bpev01.c0135.g0033.m0001, Bpev01.c0224.g0013.m0001, Bpev01.c0280.g0059.m0001, Bpev01.c0357.g0032.m0001, Bpev01.c0389.g0047.m0001, Bpev01.c0404.g0030.m0001, Bpev01.c0455.g0011.m0001, Bpev01.c0457.g0045.m0001, Bpev01.c0480.g0058.m0001, Bpev01.c0564.g0032.m0001, Bpev01.c0640.g0020.m0001, Bpev01.c0645.g0033.m0001, Bpev01.c0668.g0005.m0001, Bpev01.c0…
Cl17	GO:0033043	regulation of organelle organization	40/1353	303/29388	1.19589e-06	5	0.000426501	Bpev01.c0015.g0056.m0001, Bpev01.c0016.g0025.m0001, Bpev01.c0017.g0001.m0001, Bpev01.c0027.g0089.m0001, Bpev01.c0052.g0024.m0001, Bpev01.c0096.g0010.m0001, Bpev01.c0118.g0029.m0001, Bpev01.c0135.g0033.m0001, Bpev01.c0142.g0069.m0001, Bpev01.c0264.g0020.m0001, Bpev01.c0280.g0059.m0001, Bpev01.c0301.g0021.m0001, Bpev01.c0328.g0052.m0001, Bpev01.c0357.g0032.m0001, Bpev01.c0389.g0049.m0001, Bpev01.c0…
Cl17	GO:0007049	cell cycle	37/1353	323/29388	1.23197e-06	2	0.000426501	Bpev01.c0001.g0092.m0001, Bpev01.c0066.g0035.m0001, Bpev01.c0082.g0001.m0001, Bpev01.c0118.g0029.m0001, Bpev01.c0129.g0100.m0001, Bpev01.c0154.g0049.m0001, Bpev01.c0164.g0015.m0001, Bpev01.c0189.g0038.m0001, Bpev01.c0213.g0014.m0001, Bpev01.c0264.g0020.m0001, Bpev01.c0280.g0059.m0001, Bpev01.c0281.g0062.m0001, Bpev01.c0365.g0029.m0001, Bpev01.c0383.g0023.m0001, Bpev01.c0389.g0056.m0001, Bpev01.c0…
Cl17	GO:0007017	microtubule-based process	36/1353	196/29388	1.28158e-06	2	0.000426501	Bpev01.c0015.g0003.m0001, Bpev01.c0015.g0056.m0001, Bpev01.c0051.g0186.m0001, Bpev01.c0135.g0033.m0001, Bpev01.c0135.g0099.m0001, Bpev01.c0161.g0106.m0001, Bpev01.c0213.g0014.m0001, Bpev01.c0229.g0011.m0001, Bpev01.c0264.g0020.m0001, Bpev01.c0268.g0022.m0001, Bpev01.c0331.g0005.m0001, Bpev01.c0351.g0001.m0001, Bpev01.c0379.g0020.m0001, Bpev01.c0383.g0023.m0001, Bpev01.c0425.g0048.m0001, Bpev01.c0…
Cl17	GO:0007010	cytoskeleton organization	28/1353	196/29388	1.28158e-06	4	0.000426501	Bpev01.c0015.g0003.m0001, Bpev01.c0015.g0056.m0001, Bpev01.c0051.g0186.m0001, Bpev01.c0135.g0033.m0001, Bpev01.c0135.g0099.m0001, Bpev01.c0213.g0014.m0001, Bpev01.c0229.g0011.m0001, Bpev01.c0264.g0020.m0001, Bpev01.c0328.g0052.m0001, Bpev01.c0331.g0005.m0001, Bpev01.c0383.g0023.m0001, Bpev01.c0389.g0057.m0001, Bpev01.c0436.g0008.m0001, Bpev01.c0500.g0003.m0001, Bpev01.c0574.g0030.m0001, Bpev01.c0…
Cl17	GO:0051301	cell division	40/1353	325/29388	1.37037e-06	2	0.000440847	Bpev01.c0015.g0056.m0001, Bpev01.c0042.g0004.m0001, Bpev01.c0052.g0024.m0001, Bpev01.c0082.g0001.m0001, Bpev01.c0118.g0029.m0001, Bpev01.c0154.g0049.m0001, Bpev01.c0170.g0017.m0001, Bpev01.c0223.g0008.m0001, Bpev01.c0253.g0032.m0001, Bpev01.c0280.g0059.m0001, Bpev01.c0281.g0062.m0001, Bpev01.c0365.g0029.m0001, Bpev01.c0389.g0056.m0001, Bpev01.c0399.g0006.m0001, Bpev01.c0415.g0009.m0001, Bpev01.c0…
Cl17	GO:0022402	cell cycle process	45/1353	421/29388	1.50682e-06	2	0.000469106	Bpev01.c0001.g0092.m0001, Bpev01.c0015.g0020.m0001, Bpev01.c0015.g0056.m0001, Bpev01.c0016.g0054.m0001, Bpev01.c0016.g0054.m0002, Bpev01.c0051.g0186.m0001, Bpev01.c0088.g0046.m0001, Bpev01.c0114.g0063.m0001, Bpev01.c0145.g0053.m0001, Bpev01.c0191.g0036.m0001, Bpev01.c0253.g0032.m0001, Bpev01.c0264.g0020.m0001, Bpev01.c0267.g0008.m0001, Bpev01.c0267.g0008.m0002, Bpev01.c0281.g0062.m0001, Bpev01.c0…
Cl17	GO:0051783	regulation of nuclear division	17/1353	98/29388	2.26286e-06	6	0.00064232	Bpev01.c0016.g0025.m0001, Bpev01.c0118.g0029.m0001, Bpev01.c0280.g0059.m0001, Bpev01.c0357.g0032.m0001, Bpev01.c0455.g0011.m0001, Bpev01.c0457.g0045.m0001, Bpev01.c0564.g0032.m0001, Bpev01.c0588.g0028.m0001, Bpev01.c0640.g0020.m0001, Bpev01.c0645.g0033.m0001, Bpev01.c0668.g0005.m0001, Bpev01.c0848.g0042.m0001, Bpev01.c0862.g0012.m0001, Bpev01.c1009.g0008.m0001, Bpev01.c1028.g0001.m0002, Bpev01.c1…
Cl17	GO:0061640	cytoskeleton-dependent cytokinesis	8/1353	21/29388	2.35051e-06	4	0.000648137	Bpev01.c0051.g0186.m0001, Bpev01.c0253.g0032.m0001, Bpev01.c0267.g0008.m0001, Bpev01.c0267.g0008.m0002, Bpev01.c0379.g0020.m0001, Bpev01.c0436.g0008.m0001, Bpev01.c0438.g0019.m0001, Bpev01.c2235.g0001.m0001
Cl17	GO:0051128	regulation of cellular component organization	48/1353	503/29388	2.47629e-06	4	0.000663851	Bpev01.c0015.g0056.m0001, Bpev01.c0016.g0025.m0001, Bpev01.c0017.g0001.m0001, Bpev01.c0018.g0088.m0001, Bpev01.c0027.g0089.m0001, Bpev01.c0051.g0183.m0001, Bpev01.c0052.g0024.m0001, Bpev01.c0089.g0054.m0001, Bpev01.c0096.g0010.m0001, Bpev01.c0118.g0029.m0001, Bpev01.c0135.g0033.m0001, Bpev01.c0142.g0069.m0001, Bpev01.c0264.g0020.m0001, Bpev01.c0280.g0059.m0001, Bpev01.c0301.g0021.m0001, Bpev01.c0…
Cl17	GO:0051726	regulation of cell cycle	29/1353	244/29388	3.11123e-06	4	0.000776747	Bpev01.c0016.g0025.m0001, Bpev01.c0029.g0029.m0002, Bpev01.c0036.g0020.m0001, Bpev01.c0118.g0029.m0001, Bpev01.c0135.g0033.m0001, Bpev01.c0224.g0013.m0001, Bpev01.c0280.g0059.m0001, Bpev01.c0357.g0032.m0001, Bpev01.c0389.g0047.m0001, Bpev01.c0389.g0056.m0001, Bpev01.c0404.g0030.m0001, Bpev01.c0455.g0011.m0001, Bpev01.c0457.g0045.m0001, Bpev01.c0480.g0058.m0001, Bpev01.c0564.g0032.m0001, Bpev01.c0…
Cl17	GO:0071840	cellular component organization or biogenesis	192/1353	2899/29388	4.46187e-06	1	0.00097867	Bpev01.c0000.g0044.m0001, Bpev01.c0001.g0068.m0001, Bpev01.c0015.g0003.m0001, Bpev01.c0015.g0056.m0001, Bpev01.c0016.g0054.m0001, Bpev01.c0016.g0054.m0002, Bpev01.c0016.g0119.m0001, Bpev01.c0016.g0153.m0001, Bpev01.c0017.g0001.m0001, Bpev01.c0018.g0088.m0001, Bpev01.c0018.g0093.m0001, Bpev01.c0022.g0010.m0001, Bpev01.c0022.g0047.m0001, Bpev01.c0022.g0132.m0001, Bpev01.c0027.g0039.m0001, Bpev01.c0…
Cl17	GO:0016043	cellular component organization	190/1353	2735/29388	4.96131e-06	2	0.00106404	Bpev01.c0000.g0044.m0001, Bpev01.c0001.g0068.m0001, Bpev01.c0015.g0003.m0001, Bpev01.c0015.g0056.m0001, Bpev01.c0016.g0054.m0001, Bpev01.c0016.g0054.m0002, Bpev01.c0016.g0119.m0001, Bpev01.c0016.g0153.m0001, Bpev01.c0017.g0001.m0001, Bpev01.c0018.g0088.m0001, Bpev01.c0018.g0093.m0001, Bpev01.c0022.g0010.m0001, Bpev01.c0022.g0047.m0001, Bpev01.c0022.g0132.m0001, Bpev01.c0027.g0039.m0001, Bpev01.c0…
Cl17	GO:0006259	DNA metabolic process	48/1353	511/29388	5.48936e-06	6	0.00115169	Bpev01.c0015.g0020.m0001, Bpev01.c0015.g0177.m0001, Bpev01.c0017.g0001.m0001, Bpev01.c0022.g0037.m0001, Bpev01.c0036.g0020.m0001, Bpev01.c0051.g0149.m0002, Bpev01.c0052.g0024.m0001, Bpev01.c0052.g0030.m0001, Bpev01.c0052.g0080.m0001, Bpev01.c0052.g0164.m0001, Bpev01.c0094.g0022.m0003, Bpev01.c0096.g0010.m0001, Bpev01.c0115.g0050.m0001, Bpev01.c0127.g0063.m0001, Bpev01.c0129.g0100.m0001, Bpev01.c0…
Cl17	GO:0007346	regulation of mitotic cell cycle	19/1353	128/29388	6.48295e-06	5	0.00119018	Bpev01.c0029.g0029.m0002, Bpev01.c0118.g0029.m0001, Bpev01.c0135.g0033.m0001, Bpev01.c0280.g0059.m0001, Bpev01.c0357.g0032.m0001, Bpev01.c0404.g0030.m0001, Bpev01.c0455.g0011.m0001, Bpev01.c0457.g0045.m0001, Bpev01.c0480.g0058.m0001, Bpev01.c0564.g0032.m0001, Bpev01.c0640.g0020.m0001, Bpev01.c0645.g0033.m0001, Bpev01.c0848.g0042.m0001, Bpev01.c0862.g0012.m0001, Bpev01.c1009.g0008.m0001, Bpev01.c1…
Cl17	GO:0008150	biological_process	1144/1353	21513/29388	6.81624e-06	0	0.00119591	Bpev01.c0000.g0044.m0001, Bpev01.c0000.g0096.m0001, Bpev01.c0000.g0153.m0001, Bpev01.c0000.g0192.m0001, Bpev01.c0000.g0212.m0001, Bpev01.c0000.g0231.m0001, Bpev01.c0001.g0015.m0001, Bpev01.c0001.g0068.m0001, Bpev01.c0001.g0092.m0001, Bpev01.c0004.g0009.m0001, Bpev01.c0013.g0001.m0001, Bpev01.c0015.g0003.m0001, Bpev01.c0015.g0014.m0001, Bpev01.c0015.g0020.m0001, Bpev01.c0015.g0056.m0001, Bpev01.c0…
Cl17	GO:0009987	cellular process	687/1353	12767/29388	7.85807e-06	1	0.00122775	Bpev01.c0000.g0044.m0001, Bpev01.c0000.g0096.m0001, Bpev01.c0000.g0153.m0001, Bpev01.c0000.g0212.m0001, Bpev01.c0001.g0068.m0001, Bpev01.c0001.g0092.m0001, Bpev01.c0004.g0009.m0001, Bpev01.c0015.g0003.m0001, Bpev01.c0015.g0014.m0001, Bpev01.c0015.g0020.m0001, Bpev01.c0015.g0056.m0001, Bpev01.c0015.g0177.m0001, Bpev01.c0016.g0033.m0001, Bpev01.c0016.g0054.m0001, Bpev01.c0016.g0054.m0002, Bpev01.c0…
Cl17	GO:0051641	cellular localization	67/1353	827/29388	9.71864e-06	2	0.00144299	Bpev01.c0000.g0044.m0001, Bpev01.c0001.g0068.m0001, Bpev01.c0004.g0009.m0001, Bpev01.c0015.g0056.m0001, Bpev01.c0050.g0039.m0001, Bpev01.c0050.g0138.m0001, Bpev01.c0050.g0146.m0001, Bpev01.c0069.g0001.m0001, Bpev01.c0082.g0001.m0001, Bpev01.c0115.g0030.m0001, Bpev01.c0154.g0028.m0001, Bpev01.c0215.g0010.m0001, Bpev01.c0265.g0003.m0001, Bpev01.c0274.g0035.m0001, Bpev01.c0301.g0019.m0001, Bpev01.c0…
Cl17	GO:0008104	protein localization	66/1353	823/29388	1.39394e-05	3	0.0020079	Bpev01.c0004.g0009.m0001, Bpev01.c0015.g0056.m0001, Bpev01.c0017.g0012.m0001, Bpev01.c0050.g0039.m0001, Bpev01.c0050.g0138.m0001, Bpev01.c0069.g0001.m0001, Bpev01.c0082.g0001.m0001, Bpev01.c0096.g0027.m0001, Bpev01.c0154.g0028.m0001, Bpev01.c0154.g0049.m0001, Bpev01.c0215.g0010.m0001, Bpev01.c0265.g0003.m0001, Bpev01.c0279.g0026.m0001, Bpev01.c0301.g0019.m0001, Bpev01.c0321.g0015.m0001, Bpev01.c0…
Cl17	GO:0000278	mitotic cell cycle	16/1353	103/29388	1.90849e-05	3	0.0026694	Bpev01.c0118.g0029.m0001, Bpev01.c0164.g0015.m0001, Bpev01.c0213.g0014.m0001, Bpev01.c0280.g0059.m0001, Bpev01.c0383.g0023.m0001, Bpev01.c0404.g0030.m0001, Bpev01.c0455.g0011.m0001, Bpev01.c0640.g0020.m0001, Bpev01.c0645.g0033.m0001, Bpev01.c0848.g0042.m0001, Bpev01.c0992.g0009.m0001, Bpev01.c1009.g0008.m0001, Bpev01.c1028.g0001.m0002, Bpev01.c1049.g0008.m0001, Bpev01.c1060.g0033.m0001, Bpev01.c1…
[truncated: 1,132 more rows]

## Sheet: Table S3
Table S3. Fisher's exact test for overlap between CLUST and WGCNA clusters. WGCNA clusters with significant number of overlaps are highlighted in red.
[truncated: 586 more rows]

[truncated: 25 more sheets: Table S4, Table S5, Table S6, Table S7, Table S8, Table S9, Table S10, Table S11, Table S12, Table S13, Table S14, Table S15, Table S16, Table S17, Table S18, Table S19, Table S20, Table S21, Table S22, Table S23 …]
